# Supplementary material for: Respiratory chain signalling is essential for adaptive remodelling following cardiac ischaemia
Source: J Cell Mol Med. 2020 Feb 10;24(6):3534–48. doi: 10.1111/jcmm.15043 (PMC7131948; doi:10.1111/jcmm.15043)
Supplement: Supplementary file 1 [file JCMM-24-3534-s001.xlsx]

## Sheet: Online Table I
Supplentary Table I: Quantitative proteome statistics, comparison 3 weeks after ischemia-reperfusion (I/R) or SHAM (SH) operation in wildtype (WT) and AOX expressing (AOX) mice (n=5)
				3 weeks IR		3 week IR/SH													AOX3_sh	AOX3_sh	AOX3_ir	AOX3_ir	WT3_sh	WT3_ir	AOX3_sh	WT3_sh	WT3_ir	WT3_sh	WT3_ir	WT3_sh	AOX3_ir	WT3_ir	WT3_sh	WT3_ir	AOX3_ir	AOX3_sh	AOX3_sh	AOX3_ir
Protein IDs	Majority protein IDs	Protein names	Gene names	students t-test p value AOX/WT	fold change AOX/WT	students t-test p value WT IR/SH	fold change WT IR/SH	students t-test p value AOX IR/SH	fold change AOX IR/SH	-Log Student's T-test p-value AOX3_ir_WT3_ir	Student's T-test Difference AOX3_ir_WT3_ir	Student's T-test Test statistic AOX3_ir_WT3_ir	-Log Student's T-test p-value WT3_ir_WT3_sh	Student's T-test Difference WT3_ir_WT3_sh	Student's T-test Test statistic WT3_ir_WT3_sh	-Log Student's T-test p-value AOX3_ir_AOX3_sh	Student's T-test Difference AOX3_ir_AOX3_sh	Student's T-test Test statistic AOX3_ir_AOX3_sh	log2 LFQ intensity LD-100	log2 LFQ intensity LD-101	log2 LFQ intensity LD-102	log2 LFQ intensity LD-57	log2 LFQ intensity LD-60	log2 LFQ intensity LD-65	log2 LFQ intensity LD-66	log2 LFQ intensity LD-87	log2 LFQ intensity LD-88	log2 LFQ intensity LD-89	log2 LFQ intensity LD-90	log2 LFQ intensity LD-91	log2 LFQ intensity LD-92	log2 LFQ intensity LD-93	log2 LFQ intensity LD-94	log2 LFQ intensity LD-95	log2 LFQ intensity LD-96	log2 LFQ intensity LD-97	log2 LFQ intensity LD-98	log2 LFQ intensity LD-99	Only identified by site	Reverse	Potential contaminant	Student's T-test Significant AOX3_ir_WT3_ir	Student's T-test significant	Student's T-test Significant WT3_ir_WT3_sh	Student's T-test significant_	Student's T-test Significant AOX3_ir_AOX3_sh	Student's T-test significant__	Peptides	Razor + unique peptides
Q9EQ79;Q8JZS4;Q3TQ02;Q3TJD3;B7XGA6;P09242;E9Q7P8;B1AXF5	Q9EQ79;Q8JZS4;Q3TQ02;Q3TJD3;B7XGA6;P09242;E9Q7P8	Alkaline phosphatase;Alkaline phosphatase, tissue-nonspecific isozyme	Alpl	0.0108594	4.54862	0.144559	0.445424	0.0390983	3.35668	1.9642	2.18543	3.29997	0.839954	-1.16675	-1.61691	1.40784	1.74704	2.46361	21.8644	23.4376	23.3704	24.3593	23.5359	21.2771	21.1536	21.7535	21.4589	23.9639	20.9724	22.5956	23.3491	21.0266	22.931	24.211	24.2857	20.6098	24.0727	24.5088				+	AOX3_ir_WT3_ir			+	AOX3_ir_AOX3_sh	5	5
Q922I0;Q3KQM4;Q505Q1;Q80XR5;P26369	Q922I0;Q3KQM4;Q505Q1;Q80XR5;P26369	Splicing factor U2AF 65 kDa subunit	U2af2	0.0456427	4.44691	0.0602855	0.255776	0.42242	1.40935	1.34063	2.1528	2.36441	1.21979	-1.96705	-2.18611	0.374255	0.495033	0.845457	23.1205	25.3264	26.0444	25.4704	23.615	21.2052	24.3364	24.8713	24.792	25.1629	24.4864	25.2409	24.0491	23.5812	25.9258	20.9159	24.3369	25.2219	25.2643	25.8438				+	AOX3_ir_WT3_ir					5	5
Q3UI46;P29595;Q3TY05	Q3UI46;P29595;Q3TY05	NEDD8	Nedd8	0.0137802	2.79995	0.625987	0.760983	0.0421549	2.70168	1.86075	1.4854	3.1412	0.203435	-0.394063	-0.506768	1.37515	1.43385	2.41535	23.3028	24.2323	26.9069	24.9254	24.3868	24.3251	26.1911	22.136	23.1863	25.6214	25.1801	26.1173	26.0503	24.3699	25.377	24.6069	25.2619	24.2814	23.9183	25.9507				+	AOX3_ir_WT3_ir			+	AOX3_ir_AOX3_sh	2	2
G3X8Y1;Q8C6Y1	G3X8Y1;Q8C6Y1		Trim55	0.0303375	2.56998	0.603239	0.822635	0.931976	1.03429	1.51802	1.36176	2.62661	0.21951	-0.281675	-0.541003	0.0305953	0.0486347	0.0880827	22.9421	23.698	24.0057	22.492	22.3624	21.2769	21.9859	23.8124	21.9285	21.5379	22.8606	21.5334	23.8754	21.9086	21.5725	21.4357	23.9475	23.7369	23.6131	21.8984				+	AOX3_ir_WT3_ir					12	8
G3UYV7;Q059I1;P62858;J3QNN8	G3UYV7;Q059I1;P62858	40S ribosomal protein S28	Rps28	0.00848058	2.37889	0.427061	0.673149	0.132746	1.56074	2.07157	1.25029	3.46696	0.36951	-0.571002	-0.836672	0.87698	0.642226	1.6736	26.2675	25.8359	27.5546	26.7847	26.6348	25.8206	26.6288	24.0242	25.8298	26.5332	25.4038	28.0942	26.5516	25.9651	26.9315	26.3435	26.5235	27.0141	26.6568	28.1999				+	AOX3_ir_WT3_ir					4	4
P84244;P02301;E0CZ27	P84244;P02301;E0CZ27	Histone H3.3;Histone H3.3C;Histone H3	H3f3a;H3f3c	0.0333943	2.35745	0.628111	0.771511	0.00293384	2.23406	1.47633	1.23723	2.56485	0.201963	-0.374241	-0.503604	2.53256	1.15967	4.21548	28.5192	29.6723	30.2249	30.0798	29.0357	28.8999	29.4596	27.2686	29.1853	29.5431	29.1712	30.6679	30.8183	30.2009	30.1978	27.3844	29.8719	28.7251	28.8535	30.033				+	AOX3_ir_WT3_ir			+	AOX3_ir_AOX3_sh	12	1
Q9JJV2;D3YWS3	Q9JJV2;D3YWS3	Profilin-2;Profilin	Pfn2	0.00239947	2.31839	0.101724	0.507714	0.0868748	2.20615	2.61988	1.21313	4.36408	0.992577	-0.977912	-1.84841	1.06111	1.14153	1.95087	24.2054	21.0953	22.6544	23.3391	23.7921	22.6054	22.0452	23.8345	21.3117	22.702	22.4404	23.3652	23.2077	21.9225	21.2757	21.8	23.5243	21.9481	21.1441	23.4202				+	AOX3_ir_WT3_ir					2	2
Q91V16	Q91V16	LYR motif-containing protein 5	Lyrm5	0.00585238	2.27703	0.37489	0.71989	0.97436	1.00583	2.23267	1.18715	3.72226	0.426096	-0.474152	-0.939666	0.0112806	0.0083847	0.0331594	25.5843	25.954	26.0351	25.524	23.6081	24.361	25.6684	25.1623	25.0827	25.1761	24.599	26.0387	25.327	24.1684	26.0545	25.4578	26.3142	26.009	26.3471	26.4043				+	AOX3_ir_WT3_ir					4	4
Q9DCB8	Q9DCB8	Iron-sulfur cluster assembly 2 homolog, mitochondrial	Isca2	0.022664	2.06892	0.0359535	0.522317	0.703066	1.11001	1.64466	1.04888	2.81511	1.44426	-0.937003	-2.51741	0.153004	0.150575	0.39514	26.3981	26.2553	26.6395	25.3876	25.3584	24.751	25.5888	25.5755	24.8213	26.0177	25.0613	25.4278	25.1337	24.5883	27.1296	25.6021	26.132	25.6436	25.4297	26.7758				+	AOX3_ir_WT3_ir	+	WT3_ir_WT3_sh			6	6
Q8K274	Q8K274	Ketosamine-3-kinase	Fn3krp	0.015887	1.94427	0.66813	0.888181	0.0942283	1.72969	1.79896	0.95923	3.04726	0.175139	-0.171074	-0.444976	1.02582	0.790516	1.8982	22.2874	21.7868	22.8774	23.124	22.3549	22.4047	22.3186	21.2616	21.5087	23.1131	21.8538	21.754	22.9571	22.3831	22.8398	22.3178	23.9548	21.5082	23.4107	22.3509				+	AOX3_ir_WT3_ir					2	2
Q8K215	Q8K215	LYR motif-containing protein 4	Lyrm4	0.0181083	1.85861	0.0936796	0.6733	0.728769	1.0786	1.74212	0.894221	2.96137	1.02836	-0.570679	-1.902	0.13741	0.109154	0.359162	25.7137	24.7941	25.6876	25.7712	25.0138	23.9264	25.0319	24.4877	24.0857	25.6603	24.7544	24.4729	25.2088	24.0783	25.0152	24.9517	25.0297	24.6401	25.5421	24.5703				+	AOX3_ir_WT3_ir					7	7
Q9CXA2	Q9CXA2	Trans-L-3-hydroxyproline dehydratase	L3hypdh	0.0395648	1.8235	0.646034	0.860061	0.0510344	1.51464	1.40269	0.86671	2.456	0.189745	-0.217489	-0.477127	1.29214	0.598975	2.29289	22.5816	21.8265	22.8567	22.0944	23.0146	22.4265	21.7508	22.3361	21.9851	20.886	21.6961	22.0773	23.2592	20.8498	22.2197	22.4888	22.8652	22.5831	22.043	22.7044				+	AOX3_ir_WT3_ir					2	2
Q9CPS6;E9Q7F8;F8WH96	Q9CPS6;E9Q7F8;F8WH96	Histidine triad nucleotide-binding protein 3	Hint3	0.0293682	1.75555	0.944057	1.01236	0.0961713	1.48568	1.53212	0.811926	2.64753	0.0250018	0.0177208	0.0724052	1.01695	0.571123	1.88494	24.4207	24.8361	24.7176	26.1377	24.5468	24.461	24.5607	24.3798	24.4798	23.8441	24.039	24.9031	25.8058	24.7813	24.8868	24.8882	25.043	24.7923	25.2435	25.0048				+	AOX3_ir_WT3_ir					4	4
E9PXU9;A0A0N4SUN3;A0A0N4SVX9;E9QL12;A0A0N4SUJ2;A0A0N4SWH3;E9Q423;A0A0N4SWG7;A0A0N4SV63;Q9ESD7;Q7TQI2;A0FLF1	E9PXU9;A0A0N4SUN3;A0A0N4SVX9;E9QL12;A0A0N4SUJ2;A0A0N4SWH3;E9Q423;A0A0N4SWG7;A0A0N4SV63;Q9ESD7	Dysferlin	Dysf	0.00280211	1.69689	0.27108	1.36652	3.24468e-05	1.99086	2.55251	0.76289	4.24922	0.566903	0.45051	1.18218	4.48883	0.993393	8.33563	27.9954	28.0084	28.8183	29.1847	27.5376	28.8528	28.4315	26.8836	28.6113	27.9977	28.2023	28.9725	29.3545	28.0038	28.1991	28.1728	29.1718	28.063	28.1922	29.1282				+	AOX3_ir_WT3_ir			+	AOX3_ir_AOX3_sh	52	52
P97384;D3Z7U0	P97384;D3Z7U0	Annexin A11;Annexin	Anxa11	0.0252943	1.63394	0.53131	0.862254	0.0337094	1.44415	1.59698	0.708356	2.74395	0.274652	-0.213815	-0.654241	1.47225	0.530222	2.55881	26.3095	26.5324	27.2075	26.5194	25.9829	26.6536	26.6972	25.7202	26.3238	27.0791	26.3794	26.3957	26.6679	25.3364	26.5562	25.9718	27.0244	25.7141	26.3024	26.7876				+	AOX3_ir_WT3_ir			+	AOX3_ir_AOX3_sh	12	12
Q3UJK6;A0A140LHL5;Q8VDQ8	Q3UJK6;A0A140LHL5;Q8VDQ8	NAD-dependent protein deacetylase sirtuin-2	Sirt2	0.0205896	1.56998	0.153537	1.86153	0.0816782	1.40593	1.68635	0.650745	2.87753	0.813787	0.896492	1.5766	1.08789	0.491527	1.99075	24.1363	24.3398	25.1782	25.2749	21.5141	24.7645	24.8368	24.2706	24.2081	23.381	24.4646	23.8026	25.6552	24.1628	24.7529	24.6038	24.8374	24.8773	24.8098	24.5118				+	AOX3_ir_WT3_ir					6	6
Q61833;Q3U505;Q9DBG6;A2ACG7	Q61833;Q3U505;Q9DBG6;A2ACG7	Dolichyl-diphosphooligosaccharide--protein glycosyltransferase subunit 2	Rpn2	0.0233053	1.4065	0.439068	0.876147	0.251515	1.13206	1.63255	0.492105	2.797	0.357468	-0.190755	-0.814244	0.599436	0.178944	1.23601	27.66	27.8252	27.8669	27.5599	27.501	27.4029	28.0325	27.0042	27.5301	27.5835	26.8928	28.1706	28.2027	27.4121	27.6871	27.7546	27.8382	27.585	27.4556	27.9854				+	AOX3_ir_WT3_ir					15	15
Q8K239;Q9CZR8;Q3TA37;Q80UT3;Q8VDE3;Q9CX33;D3Z4M7	Q8K239;Q9CZR8;Q3TA37;Q80UT3	Elongation factor Ts;Elongation factor Ts, mitochondrial	Tsfm	0.0382397	1.38467	0.912738	0.984264	0.125381	1.17609	1.41749	0.469543	2.47785	0.0396541	-0.0228828	-0.1131	0.901767	0.233999	1.71134	28.9162	29.2118	29.3006	29.178	28.4908	28.4679	28.6398	28.5976	28.385	28.7183	29.2723	28.8491	28.8672	28.6422	29.1762	28.9502	29.4286	29.1152	29.0123	29.2911				+	AOX3_ir_WT3_ir					17	17
Q8R3X4;O35857;A2VCP9	Q8R3X4;O35857	Mitochondrial import inner membrane translocase subunit TIM44	Timm44	0.0259181	1.37173	0.512077	0.875928	0.386043	0.911447	1.5864	0.455999	2.72819	0.290665	-0.191116	-0.686039	0.413364	-0.133769	-0.916816	29.3155	29.1688	29.5718	28.9296	28.4967	29.0008	29.3015	28.2213	28.5997	29.0847	28.4209	29.6552	29.0771	28.6201	29.1375	28.9983	28.9946	29.6256	29.1773	29.3467				+	AOX3_ir_WT3_ir					25	25
Q505N7;Q3UW66;Q99J99	Q505N7;Q3UW66;Q99J99	Sulfurtransferase;3-mercaptopyruvate sulfurtransferase	Mpst	0.0306243	1.33051	0.255199	0.8712	0.396749	1.1354	1.51393	0.411983	2.62055	0.59312	-0.198923	-1.22561	0.401484	0.183196	0.89533	25.8748	26.0402	25.7636	26.4889	26.492	25.8457	26.5869	25.6684	25.6345	25.7855	25.5608	25.9941	26.0283	25.915	25.9859	25.9753	26.4361	25.8893	25.684	26.2743				+	AOX3_ir_WT3_ir					11	11
Q9R0H0	Q9R0H0	Peroxisomal acyl-coenzyme A oxidase 1	Acox1	0.027602	1.32505	0.874451	1.03893	0.292026	1.10342	1.55906	0.406052	2.68753	0.0582644	0.0551022	0.163144	0.534579	0.141988	1.12796	27.1353	27.3936	27.5456	27.6692	26.4439	26.9409	27.5217	26.2204	26.7623	27.3545	27.1975	27.6366	27.2567	27.2947	27.7376	27.4732	27.4945	27.2615	27.6768	27.7328				+	AOX3_ir_WT3_ir					19	19
Q4VA32;Q9CQR4	Q4VA32;Q9CQR4	Acyl-coenzyme A thioesterase 13;Acyl-coenzyme A thioesterase 13, N-terminally processed	Acot13	0.0299262	1.26781	0.0299415	0.834374	0.789423	1.04138	1.52395	0.342339	2.6354	1.52373	-0.261234	-2.63507	0.10269	0.0584999	0.276163	31.2026	30.2072	31.0159	30.4224	30.3489	30.2696	30.8311	30.5339	30.1358	30.7768	30.2486	30.6305	30.774	30.5407	30.6196	30.4088	30.4523	30.3874	30.3945	30.6507				+	AOX3_ir_WT3_ir	+	WT3_ir_WT3_sh			9	9
G5E8R3;Q3TCQ3;Q3T9S7;E9QPD7;Q05920;Q3UFS6;Q62043;Q8BP54	G5E8R3;Q3TCQ3;Q3T9S7;E9QPD7;Q05920;Q3UFS6;Q62043;Q8BP54	Pyruvate carboxylase;Pyruvate carboxylase, mitochondrial	Pcx;Pc	0.0212622	1.24494	0.582688	1.06685	0.109449	1.13574	1.67239	0.316076	2.8566	0.234564	0.0933525	0.572534	0.96079	0.183631	1.80062	28.9542	28.9617	29.2885	29.2743	28.3554	28.9701	29.3919	28.874	28.8431	28.9755	29.1658	29.1111	29.0634	28.6874	29.0397	29.1562	29.336	29.0328	29.1441	29.4408				+	AOX3_ir_WT3_ir					38	38
P54071;D6RIL6;A0A0U1RP68;A0A0U1RPR1	P54071	Isocitrate dehydrogenase [NADP], mitochondrial	Idh2	0.0112845	1.20156	0.0667556	0.857109	0.91366	1.00699	1.94752	0.264903	3.27424	1.17551	-0.222449	-2.12067	0.0392152	0.0100487	0.111899	35.2938	35.2911	35.3881	34.9765	34.7745	34.819	34.9973	35.2383	35.0563	35.2629	34.924	35.3032	35.2788	34.9665	35.2309	34.9318	35.2602	35.1677	35.2219	35.1185				+	AOX3_ir_WT3_ir					42	42
G3UXZ5;Q5HZK3;P97371;G3UXY0;G3X9K9;G3UWN9;G3UXR1	G3UXZ5;Q5HZK3;P97371;G3UXY0;G3X9K9;G3UWN9	Proteasome activator complex subunit 1	Psme1	0.0397509	0.871504	0.00734109	1.19468	0.0305688	1.23011	1.40065	-0.19842	-2.45299	2.13424	0.256626	3.56555	1.51472	0.298792	2.62172	27.2768	27.5693	27.7535	27.6343	27.8611	27.9702	27.4865	27.8859	28.1263	27.9206	27.966	27.6302	27.8904	28.0481	27.6311	28.1014	27.8643	27.5774	27.8161	28.0775				+	AOX3_ir_WT3_ir	+	WT3_ir_WT3_sh	+	AOX3_ir_AOX3_sh	18	18
P42208;E9Q3V6;F6WYM0;D3YYB1;D3Z3C0;D3Z1S1;F6UKN5;D3YZU7;D3YV76	P42208;E9Q3V6;F6WYM0;D3YYB1;D3Z3C0	Septin-2	Sept2	0.03641	0.861762	0.11454	1.35576	0.0866675	1.30396	1.43878	-0.214638	-2.50931	0.941043	0.4391	1.77084	1.06214	0.382899	1.95242	25.7459	25.9062	26.09	26.3662	26.3426	26.4468	26.5235	26.6169	26.4704	25.9333	26.6199	25.1857	26.3732	26.4186	25.9526	26.271	26.2521	25.4452	25.6182	26.072				+	AOX3_ir_WT3_ir					12	12
Q811U4;Q571M0;D3Z5P8;D3Z4L5;F6XRI9	Q811U4;Q571M0	Mitofusin-1	Mfn1	0.00626225	0.817687	0.000438807	1.41058	0.639287	1.04846	2.20327	-0.290379	-3.67521	3.35773	0.496286	5.7303	0.194304	0.0682652	0.48705	27.4473	28.0053	27.7815	27.7867	27.3498	28.1374	27.9581	27.491	28.0431	27.7502	28.2	27.6977	27.5759	28.0944	27.7684	28.0636	27.9462	27.4803	27.8542	27.9963				+	AOX3_ir_WT3_ir	+	WT3_ir_WT3_sh			31	31
O88492	O88492	Perilipin-4	Plin4	0.0098167	0.809696	0.194797	0.830403	0.000386806	0.795189	2.00803	-0.304548	-3.36786	0.710417	-0.268116	-1.41498	3.41251	-0.33063	-5.84077	28.2903	28.1765	27.8816	27.7725	28.9919	28.3249	28.0746	28.6858	28.1355	28.2742	28.0034	28.0264	27.9275	28.4139	28.278	28.0381	28.0043	28.2474	28.2573	27.8071				+	AOX3_ir_WT3_ir			+	AOX3_ir_AOX3_sh	26	26
Q3TS44;Q9R1P4;A0A1B0GS70;Q8BTU5;Q9JHS5	Q3TS44;Q9R1P4;A0A1B0GS70;Q8BTU5	Proteasome subunit alpha type;Proteasome subunit alpha type-1	Psma1	0.0493485	0.798136	0.652343	1.05472	0.942717	0.993159	1.30673	-0.325293	-2.31441	0.185524	0.0768589	0.467894	0.0256189	-0.00990334	-0.0741435	26.1804	26.0769	25.7306	26.093	26.3231	26.3836	26.1177	26.9473	26.5773	26.4367	26.6178	25.9961	26.5466	26.4375	26.2811	26.3524	26.1717	26.1656	26.2508	26.2002				+	AOX3_ir_WT3_ir					15	15
Q4FZK2;Q9D8N0;Q8R1N8	Q4FZK2;Q9D8N0;Q8R1N8	Elongation factor 1-gamma	Eef1g	0.0316378	0.798069	0.131988	1.20354	0.375411	0.924172	1.49979	-0.325415	-2.59959	0.879464	0.26728	1.67739	0.425493	-0.113767	-0.938589	28.8855	28.8698	28.7993	28.4675	29.1247	29.2319	28.7894	29.2986	29.1353	28.7451	29.2898	28.5169	29.0719	28.8806	28.7497	29.2339	28.8484	28.9999	29.1686	28.9573				+	AOX3_ir_WT3_ir					24	24
Q99J39;Q569V6;Q9QXE6	Q99J39;Q569V6	Malonyl-CoA decarboxylase, mitochondrial	Mlycd	0.0286513	0.797626	0.0555285	1.23416	0.193149	0.88705	1.54286	-0.326215	-2.66346	1.25548	0.303532	2.23881	0.714108	-0.172913	-1.42083	28.38	28.4406	27.91	28.2578	28.0163	28.5249	28.0876	28.4777	28.3868	28.1172	28.5659	27.8174	28.1968	28.2108	28.3285	28.5865	28.3964	28.1913	28.4089	27.8829				+	AOX3_ir_WT3_ir					25	25
Q9CU14;Q9CSC2;Q78ZM0;O70492;D3Z789;D3Z6Z0	Q9CU14;Q9CSC2;Q78ZM0;O70492;D3Z789;D3Z6Z0	Sorting nexin-3	Snx3	0.0151491	0.79436	0.0508273	1.39656	0.641608	1.04954	1.81961	-0.332135	-3.0786	1.2939	0.481877	2.29549	0.19273	0.0697613	0.48363	23.6964	23.7411	23.8977	23.8656	23.8617	24.2162	23.8971	24.2383	24.3337	23.8272	24.0936	23.1622	23.9316	24.0074	23.2517	24.0996	23.9404	23.3727	24.0338	23.4545				+	AOX3_ir_WT3_ir					5	5
Q9DCZ4;Q3KNM9	Q9DCZ4;Q3KNM9	Apolipoprotein O	Apoo	0.0272189	0.786986	0.654723	1.0668	0.128592	0.883673	1.56513	-0.34559	-2.69655	0.183942	0.0932854	0.464421	0.890788	-0.178415	-1.69464	29.5238	29.592	29.0832	29.5493	29.6059	29.4011	29.3203	30.18	29.6421	29.7105	29.9673	29.1985	29.5316	29.6869	29.231	29.6948	29.2954	29.4997	29.6205	29.2049				+	AOX3_ir_WT3_ir					11	11
Q3ULN8;Q6PD03;A0A0A6YVV9	Q3ULN8;Q6PD03	Serine/threonine-protein phosphatase 2A 56 kDa regulatory subunit alpha isoform	Ppp2r5a	0.0472073	0.782053	0.525104	1.19487	0.219168	0.831342	1.32599	-0.354661	-2.34282	0.279754	0.256857	0.664422	0.659223	-0.266486	-1.33324	25.4961	25.2925	25.7683	24.9075	25.8455	25.5785	25.4363	25.0472	25.7873	26.433	25.7931	24.2182	25.3238	25.8734	25.7931	25.589	25.4843	25.988	25.9675	25.3641				+	AOX3_ir_WT3_ir					10	10
Q9JMH6;Q91Y95;Q91Y98	Q9JMH6;Q91Y95	Thioredoxin reductase 1, cytoplasmic	Txnrd1	0.0257063	0.781356	0.0411981	0.768684	0.412038	0.868236	1.58996	-0.355949	-2.7335	1.38512	-0.379538	-2.43006	0.385063	-0.20384	-0.865361	25.8806	25.2101	25.7191	25.6813	26.7869	25.9186	26.5257	26.7121	26.1591	26.0528	25.8417	26.3594	25.618	26.1912	26.3398	26.2428	25.4668	25.8972	26.0792	26.0884				+	AOX3_ir_WT3_ir	+	WT3_ir_WT3_sh			11	10
Q5M9P3;Q9CZX8;D3YUT3;D3YUG3;D3Z5R8;D3Z722;S4R223	Q5M9P3;Q9CZX8;D3YUT3;D3YUG3;D3Z5R8;D3Z722;S4R223	40S ribosomal protein S19	Rps19	0.0446532	0.780126	0.755299	1.04301	0.343083	1.10683	1.35015	-0.358221	-2.37846	0.121881	0.0607494	0.322558	0.464601	0.146429	1.00774	25.7772	26.1951	26.306	26.389	26.8689	26.4736	25.9408	26.4905	26.6901	26.38	26.2055	26.549	25.8704	26.6108	25.831	26.4432	25.7767	25.9008	26.086	26.2899				+	AOX3_ir_WT3_ir					7	7
Q9QYG0;Q8CGR9;Q9CTJ5	Q9QYG0	Protein NDRG2	Ndrg2	0.0260938	0.780015	0.240558	1.09298	0.0112869	0.795531	1.58346	-0.358426	-2.72383	0.61878	0.128265	1.26769	1.94742	-0.33001	-3.27409	32.3468	32.3629	31.8792	32.2041	32.2462	32.7954	32.6094	32.3101	32.3454	32.3499	32.5548	32.3269	32.3622	32.2853	32.4038	32.2973	32.1033	32.4525	32.3644	31.9372				+	AOX3_ir_WT3_ir			+	AOX3_ir_AOX3_sh	22	22
A0A1B0GS91;Q8K4L3;Q8K4L2;E9Q3Z5;E3VVQ8;F6R6A4;Q7TMJ2;Q99KQ8;Q3TTX5;A1A5A1;Q8C9L0;Q7TN21;F6TBK9	A0A1B0GS91;Q8K4L3;Q8K4L2;E9Q3Z5;E3VVQ8;F6R6A4	Supervillin	Svil	0.0449021	0.768151	0.00403366	1.21399	0.920074	1.01496	1.34773	-0.380539	-2.37489	2.3943	0.279758	3.98495	0.0361774	0.0214161	0.103552	24.9939	25.565	25.3265	25.7177	25.4409	25.4663	25.2813	25.4538	25.7648	25.3088	25.6136	25.3395	24.7824	25.6821	25.1801	25.5949	25.2847	24.8174	25.4545	25.1079				+	AOX3_ir_WT3_ir	+	WT3_ir_WT3_sh			34	34
Q7TNU0;Q66JR7;Q9D0F9;Q5RJV4;Q3U6X6;A2CEK3;Q99JW6;B0LAB9	Q7TNU0;Q66JR7;Q9D0F9;Q5RJV4;Q3U6X6;A2CEK3	Phosphoglucomutase-1	Pgm2;Pgm1	0.0178596	0.757973	0.758522	1.02678	0.00110213	0.761672	1.74813	-0.399782	-2.97042	0.120032	0.038121	0.318145	2.95777	-0.392757	-4.96344	31.1803	31.1533	30.6121	30.6072	31.2462	31.3591	31.1901	31.2321	30.764	30.979	31.2575	31.1442	30.8403	31.3472	31.1725	31.2369	30.9505	31.1658	31.2401	30.9557				+	AOX3_ir_WT3_ir			+	AOX3_ir_AOX3_sh	39	39
P62631	P62631	Elongation factor 1-alpha 2	Eef1a2	0.0496906	0.754466	0.576678	1.08327	0.00343128	0.718395	1.30373	-0.406473	-2.30998	0.239067	0.115395	0.581872	2.46454	-0.477151	-4.10137	32.8295	32.6949	32.2011	32.1998	32.4858	33.0504	32.8958	33.0373	32.7292	32.7895	32.9123	32.181	32.4906	32.2432	32.6088	32.7443	32.6798	32.8473	32.7653	32.0757				+	AOX3_ir_WT3_ir			+	AOX3_ir_AOX3_sh	26	26
Q4FJQ6;Q60854;Q3U3L3;F8WIV2;K7E6F1;E9Q3Y1;Q8BZR2;E9Q6X2;E9Q108;E9Q0P9;E9PYY0;E9PZQ9;E9Q4R2;E9Q5Q5	Q4FJQ6;Q60854;Q3U3L3;F8WIV2;K7E6F1;E9Q3Y1;Q8BZR2;E9Q6X2;E9Q108;E9Q0P9	Serpin B6	Serpinb6a;Serpinb6	0.00568381	0.752405	0.00712683	1.42268	0.287321	1.10359	2.24536	-0.410419	-3.74264	2.1471	0.508609	3.5859	0.541633	0.142205	1.13986	27.626	27.7924	27.8932	27.4755	27.4037	28.0462	27.3616	27.6272	27.9828	28.0005	28.3724	27.6817	27.84	27.955	27.3418	28.2416	27.6397	27.3026	27.7523	27.6974				+	AOX3_ir_WT3_ir	+	WT3_ir_WT3_sh			14	14
Q31168;O78207;W5XQG0;Q792Z7;P01899;Q31167;O78206;O19467;Q3KQJ3;Q569W0;Q8R3Y0;P01897;K7X379;O19453;P01896;Q61643;Q61641;Q31151;Q31145;Q31152;Q95H92;Q66JR0;E9PX63;Q8HWB2;Q31215;Q61892;O19441;A7VMS6;E9Q0G4;G3UXE9;P01898;G3UX20;Q61860;G3UZP7;Q31193;V9GXI4;P79569;Q4VCP1;Q3UWA5;Q0WXI7;Q0WXH7;A0A0B4J1G3;Q8HWL1;Q66JU6;Q0WXH4;Q31154;Q4VCP2;F2WVG9;F2WVG7;Q921P3;V9GXR0;Q4VCN4;D2YW38;K7W4D1;K7WBQ4;F2WVG6;Q6R…	Q31168;O78207;W5XQG0;Q792Z7;P01899;Q31167;O78206;O19467;Q3KQJ3;Q569W0;Q8R3Y0;P01897	H-2 class I histocompatibility antigen, D-B alpha chain;H-2 class I histocompatibility antigen, L-D alpha chain	H2-D1;H-2D;H2-L	0.0254223	0.742239	0.014682	1.54679	0.544702	1.05192	1.59479	-0.430045	-2.74069	1.83321	0.629281	3.09927	0.263841	0.0730236	0.632512	23.5005	23.2831	23.9169	23.3859	23.5517	23.5331	23.4372	23.7128	23.8946	23.3821	23.8696	22.9577	23.3381	24.1198	22.8431	24.1766	23.3701	23.3689	23.4887	23.4325				+	AOX3_ir_WT3_ir	+	WT3_ir_WT3_sh			9	9
Q3ULH5;Q3TVV6;Q8VEK3;O88568;Q8C290;Q3TXW2;Q3TWN5;Q3TGN5;G3XA10;Q3TS50	Q3ULH5;Q3TVV6;Q8VEK3;O88568;Q8C290;Q3TXW2;Q3TWN5;Q3TGN5;G3XA10;Q3TS50	Heterogeneous nuclear ribonucleoprotein U	Hnrnpu;Gm28062	0.0227836	0.741666	0.316968	1.20408	0.326165	0.872442	1.64238	-0.431158	-2.81169	0.498985	0.26793	1.06733	0.486562	-0.196869	-1.04593	27.2922	28.1112	27.5978	27.8376	27.9201	28.052	28.2965	28.4926	28.2385	28.1554	28.6169	27.2463	27.7214	27.7746	27.6963	28.1683	27.9475	27.8628	28.1161	27.5901				+	AOX3_ir_WT3_ir					21	21
Q9QUM9;E0CXB1;E0CYT2	Q9QUM9;E0CXB1	Proteasome subunit alpha type-6	Psma6	0.0487633	0.739328	0.0503547	1.36651	0.761025	1.03025	1.31191	-0.435713	-2.32205	1.29796	0.450499	2.30148	0.118601	0.0429962	0.314722	27.0898	27.406	27.0843	26.9023	26.7387	27.9858	26.917	27.1718	27.3719	27.4704	27.7681	27.0897	27.2989	27.13	27.283	27.7503	27.5115	27.0076	27.1922	27.0307				+	AOX3_ir_WT3_ir					8	8
Q3U8R9;Q8CDN6;Q3UBF4;Q3UNH3	Q3U8R9;Q8CDN6;Q3UBF4;Q3UNH3	Thioredoxin-like protein 1	Txnl1	0.0238161	0.736131	0.059069	1.22342	0.223898	0.840203	1.62313	-0.441966	-2.78294	1.22864	0.290919	2.19918	0.64995	-0.25119	-1.31829	25.9636	26.6039	26.0035	25.9217	26.4052	26.6299	26.3878	26.6072	26.4425	26.4914	26.7632	26.0549	26.5724	26.6183	25.9941	26.5535	26.4648	26.5348	26.5636	25.8353				+	AOX3_ir_WT3_ir					10	10
Q9CWQ7;Q8C2D2;P70362;Q9CZJ3;F6SYJ2;E9Q475;E9Q646;E9Q0Y6	Q9CWQ7;Q8C2D2;P70362;Q9CZJ3	Ubiquitin fusion degradation protein 1 homolog	Ufd1l	0.0354864	0.734031	0.345723	1.11323	0.211472	0.800916	1.44994	-0.446087	-2.52581	0.461272	0.154755	1.00191	0.674747	-0.320276	-1.35816	24.746	24.1387	24.1323	24.0838	24.2162	24.5197	24.1944	24.4149	24.1844	23.9956	24.1877	23.8887	23.4595	23.8586	23.8571	24.3958	23.6051	23.6103	23.8278	23.6351				+	AOX3_ir_WT3_ir					6	6
P47811;Q5U421;B2KF35;B2KF34	P47811;Q5U421;B2KF35;B2KF34	Mitogen-activated protein kinase 14;Mitogen-activated protein kinase	Mapk14	0.0302475	0.719993	0.0296778	1.3404	0.913832	1.02315	1.51931	-0.473946	-2.62852	1.52757	0.422665	2.64077	0.0391336	0.0330219	0.111675	25.7039	26.196	25.1643	25.6999	26.3654	26.1375	24.826	25.6817	26.1318	25.5703	26.3825	25.6312	25.9775	26.4382	25.8441	26.1159	25.8653	26.1191	25.8262	26.1293				+	AOX3_ir_WT3_ir	+	WT3_ir_WT3_sh			10	10
A0A0A6YX73;Q8K1M3;P12367;A0A0A6YY28;Q9CYV3;Q3V2X9;H3BK84;P31324	A0A0A6YX73;Q8K1M3;P12367;A0A0A6YY28	cAMP-dependent protein kinase type II-alpha regulatory subunit	Prkar2a	0.0027712	0.715819	0.0350821	1.2478	0.237828	0.876981	2.55733	-0.482333	-4.25739	1.45491	0.319387	2.53317	0.623737	-0.189383	-1.27578	28.0761	28.0438	27.7341	27.7053	28.3207	28.1566	28.5615	27.9863	28.2578	28.1609	28.6212	27.79	28.0624	28.5326	27.9877	28.2742	27.9462	27.8601	27.8362	27.9827				+	AOX3_ir_WT3_ir	+	WT3_ir_WT3_sh			12	12
Q3UMI7;Q3UDC8;P58252;Q8BMA8;Q3TX47;Q3TK17;Q6P9L9;Q3UBL9;Q3TWX1;Q3TLB1;Q3TJZ1;Q8C153;Q3TW58;Q3TSK4;Q3TPG2;Q99LT6;Q61509;O89069;O89070;G3UXK8	Q3UMI7;Q3UDC8;P58252;Q8BMA8;Q3TX47;Q3TK17;Q6P9L9;Q3UBL9;Q3TWX1;Q3TLB1;Q3TJZ1;Q8C153;Q3TW58;Q3TSK4	Elongation factor 2	Eef2	0.0066575	0.714624	0.0321586	1.17461	0.180461	0.87976	2.17669	-0.484743	-3.63285	1.4927	0.232179	2.58909	0.743616	-0.184818	-1.46735	31.2812	31.3582	30.9171	30.733	31.3172	31.598	31.1463	31.5952	31.6611	31.2108	31.5332	31.3633	31.3206	31.7615	31.2971	31.3906	31.259	31.2582	31.401	31.2912				+	AOX3_ir_WT3_ir	+	WT3_ir_WT3_sh			53	53
P24472;A0A1L1SS61	P24472	Glutathione S-transferase A4	Gsta4	0.0116658	0.713334	0.764109	0.96096	0.00296929	0.649618	1.93309	-0.48735	-3.25202	0.116845	-0.057452	-0.31051	2.52735	-0.622336	-4.20668	28.0618	27.7228	27.2134	26.9884	27.9142	27.9033	27.9081	28.147	27.5434	27.7285	28.0132	27.2374	27.5253	27.7371	28.0904	27.6331	27.6032	27.7076	28.1047	27.0631				+	AOX3_ir_WT3_ir			+	AOX3_ir_AOX3_sh	11	11
A0A087WQE6;A0A087WNT1;P83940;A0A087WPE4	A0A087WQE6;A0A087WNT1;P83940;A0A087WPE4	Transcription elongation factor B polypeptide 1	Tceb1	0.030602	0.708909	0.538866	1.08618	0.331195	0.876781	1.51425	-0.496328	-2.62102	0.268519	0.11927	0.641941	0.479916	-0.189712	-1.03442	25.3213	25.812	25.5011	25.2192	25.9931	25.5073	25.3022	26.1907	25.8594	25.5113	26.2671	25.6359	24.9455	25.7974	25.5117	26.0078	25.7785	25.6316	25.8388	25.513				+	AOX3_ir_WT3_ir					7	7
Q64442;Q71VF6	Q64442	Sorbitol dehydrogenase	Sord	0.0409278	0.694637	0.824903	0.950787	0.0118129	0.646122	1.38798	-0.525669	-2.43428	0.0835969	-0.0728065	-0.228616	1.92764	-0.630121	-3.24365	25.009	24.8225	24.3913	23.9829	24.5847	24.5821	25.1571	25.8828	25.0478	25.2938	25.1465	24.3556	24.7983	24.4515	24.7106	25.2355	24.5536	24.6359	25.3612	24.109				+	AOX3_ir_WT3_ir			+	AOX3_ir_AOX3_sh	7	7
A2AFJ1;Q3UJI2;Q60973;A2AFI9;Q3UX53;Q8C5H3;F6ZLC6;F6U539	A2AFJ1;Q3UJI2;Q60973;A2AFI9;Q3UX53;Q8C5H3;F6ZLC6	Histone-binding protein RBBP7	Rbbp7	0.0142857	0.691751	0.0606559	1.62493	0.576381	0.922254	1.8451	-0.531675	-3.11736	1.21713	0.700381	2.18218	0.239291	-0.116764	-0.582335	26.1845	26.7796	26.557	26.7203	26.1506	27.2089	27.2624	25.5973	27.269	27.1885	26.6878	26.9242	26.8617	27.3526	26.7204	27.5646	26.4112	27.0227	26.7591	26.8744				+	AOX3_ir_WT3_ir					9	9
Q8BK46;P14685;Q3ULJ5;Q3U5M8;F7B7L8	Q8BK46;P14685;Q3ULJ5;Q3U5M8	26S proteasome non-ATPase regulatory subunit 3	Psmd3	0.000900058	0.683341	0.341489	1.12207	0.00385805	0.759225	3.04573	-0.549322	-5.12641	0.466623	0.166161	1.01128	2.41363	-0.3974	-4.01685	26.9149	26.866	26.1547	26.4349	26.8603	26.7292	26.5999	27.2679	27.0329	26.8001	27.0662	26.5087	26.4712	27.0733	26.4386	26.8049	26.6133	26.7009	26.8651	26.2857				+	AOX3_ir_WT3_ir			+	AOX3_ir_AOX3_sh	19	19
D3Z5J3	D3Z5J3		Sorbs1	0.0375599	0.68224	0.0941321	1.4037	0.973993	0.99491	1.42528	-0.551648	-2.48936	1.02626	0.489237	1.89887	0.0114441	-0.00736275	-0.0336339	25.2843	25.1018	25.2369	24.4411	25.3377	25.5401	25.0803	25.6173	25.7882	24.5802	25.7451	25.7764	25.4241	25.4342	24.7004	25.9507	25.6028	24.8911	25.3793	24.9951				+	AOX3_ir_WT3_ir					42	9
Q545F0;P34884	Q545F0;P34884	Macrophage migration inhibitory factor	Mif	0.0189707	0.679511	0.135489	1.49384	0.119369	0.79007	1.72192	-0.557431	-2.93094	0.868095	0.57903	1.66003	0.92311	-0.339947	-1.74371	30.1458	30.1751	29.6772	29.5838	28.7729	30.55	30.48	30.1004	30.7208	30.7006	30.6244	29.8301	29.9975	30.3187	30.5517	30.6369	30.5231	30.4228	30.5396	30.282				+	AOX3_ir_WT3_ir					7	7
A0A0A0MQC7;A2A5Y6;P10637;Q3UH19;Q547J4;B1AQW2;Q8C5K4;Q76M61	A0A0A0MQC7;A2A5Y6;P10637;Q3UH19	Microtubule-associated protein;Microtubule-associated protein tau	Mapt	0.00624925	0.671809	0.328442	1.1808	0.00851846	0.741156	2.20417	-0.573877	-3.67665	0.483541	0.23977	1.0407	2.06964	-0.43215	-3.46393	25.6158	25.7837	24.9654	25.6597	25.5679	26.2852	25.8532	26.3821	25.7689	25.8572	25.991	25.2554	25.4842	25.7657	25.3126	25.7634	25.3715	25.8076	25.8051	25.2238				+	AOX3_ir_WT3_ir			+	AOX3_ir_AOX3_sh	18	18
A2AN08;Z4YMA7;F6SSP6;A2VCS3;Z4YLP1	A2AN08	E3 ubiquitin-protein ligase UBR4	Ubr4	0.00292237	0.666399	0.0585974	1.72241	0.80063	0.947733	2.53426	-0.585542	-4.21835	1.23212	0.784425	2.20432	0.0965679	-0.0774467	-0.261074	25.6661	26.9642	26.6659	26.5513	25.4854	27.3477	27.4035	25.8088	27.55	27.2161	26.8398	26.9388	26.7203	27.296	26.6745	27.0123	26.7464	26.9037	26.5678	26.4342				+	AOX3_ir_WT3_ir					33	33
Q3UX28;P63030;Q3TCV4;D3Z786;D3YWY6;D3Z5S0;E9Q0V4	Q3UX28;P63030;Q3TCV4;D3Z786;D3YWY6;D3Z5S0;E9Q0V4	Mitochondrial pyruvate carrier 1	Mpc1	0.00535293	0.66135	0.112626	1.66559	0.0875682	0.797182	2.27141	-0.596513	-3.7846	0.948362	0.736037	1.78189	1.05765	-0.327018	-1.94573	31.6542	31.5116	31.0152	31.2613	29.764	31.4107	31.5258	30.4884	32.1607	31.6075	31.6158	31.9219	30.8567	31.7419	31.3091	31.8419	31.2672	30.9666	31.7652	31.388				+	AOX3_ir_WT3_ir					10	10
Q8VDQ1;Q3TXN1;D6RGL6	Q8VDQ1;Q3TXN1	Prostaglandin reductase 2	Ptgr2	0.0238714	0.6607	0.0134487	1.3726	0.0219389	0.661967	1.62212	-0.597933	-2.78144	1.87132	0.456912	3.15734	1.65879	-0.595169	-2.83623	30.2627	30.3321	29.1797	29.5591	29.4965	30.6415	30.6539	29.8885	30.2685	30.1413	30.3349	29.861	30.3534	30.0426	30.0068	30.3911	29.8597	30.2542	30.1618	29.737				+	AOX3_ir_WT3_ir	+	WT3_ir_WT3_sh	+	AOX3_ir_AOX3_sh	15	15
P59266	P59266	Fat storage-inducing transmembrane protein 2	Fitm2	0.0145466	0.654804	0.00089083	1.78005	0.627395	1.07665	1.83724	-0.610865	-3.10539	3.05021	0.831917	5.13478	0.202459	0.106543	0.50467	23.5375	23.4801	23.3033	23.7916	23.1211	23.753	22.8595	23.5694	23.94	23.3333	24.4196	23.4504	23.2409	24.4037	23.3211	24.4387	23.6375	23.7784	23.7124	23.9272				+	AOX3_ir_WT3_ir	+	WT3_ir_WT3_sh			4	4
Q3U2A8;F6YJY2;F7A8L1;F6Z939	Q3U2A8;F6YJY2	Valine--tRNA ligase, mitochondrial	Vars2	0.0415861	0.65454	0.165909	1.60037	0.957724	0.988369	1.38105	-0.611447	-2.42406	0.780131	0.678406	1.52443	0.0187597	-0.0168777	-0.0546936	25.1453	25.2843	25.0022	24.5085	23.7186	24.9569	24.5843	24.4405	25.8598	25.7964	25.5303	25.821	25.4454	25.9455	25.0486	25.9247	24.8616	25.8377	24.3926	25.3422				+	AOX3_ir_WT3_ir					9	9
Q561M4;Q3UDC3;O88746;A0A1D5RL90;A0A1D5RM84;A0A1D5RM45;A0A1D5RM12	Q561M4;Q3UDC3;O88746	Target of Myb protein 1	Tom1	0.00840141	0.654416	0.119749	1.52033	0.371978	0.880032	2.07565	-0.61172	-3.47334	0.921727	0.604382	1.74162	0.429482	-0.184372	-0.945714	26.8124	26.892	26.9841	26.2678	27.1522	27.5969	27.5158	27.2814	27.4408	26.984	27.5812	27.193	27.0872	27.4916	25.5129	27.035	26.8558	26.9815	26.807	26.8919				+	AOX3_ir_WT3_ir					15	15
P35385	P35385	Heat shock protein beta-7	Hspb7	0.00320011	0.651623	0.200694	1.23988	0.0135251	0.788615	2.49484	-0.617891	-4.15201	0.697466	0.310199	1.39442	1.86886	-0.342606	-3.15359	29.2732	29.2218	28.6993	29.2636	29.3044	29.7148	29.2661	28.9911	29.4593	28.7028	29.2997	29.8937	28.8498	29.8251	29.2139	29.358	28.7056	29.2463	29.2731	29.049				+	AOX3_ir_WT3_ir			+	AOX3_ir_AOX3_sh	8	8
P55264;Q8BMC5;Q3TZR1;Q8BWS6;Q99PB8	P55264;Q8BMC5	Adenosine kinase	Adk	0.0201165	0.649826	0.503733	1.07939	0.0812619	0.757879	1.69645	-0.621875	-2.89267	0.2978	0.11022	0.700065	1.09011	-0.39996	-1.99405	28.7868	28.9824	28.1596	28.3612	29.161	29.5082	28.8778	29.4058	28.8188	28.982	29.3921	28.8095	29.1109	29.0533	29.1053	29.2423	28.8724	28.9187	29.3394	28.4013				+	AOX3_ir_WT3_ir					21	21
P26883;Q3ULN5;Q3UBA0;Q3UKJ3;F6X9I3;Q1JUQ7;Q1JUQ8;Q1JUQ6	P26883;Q3ULN5;Q3UBA0;Q3UKJ3;F6X9I3	Peptidyl-prolyl cis-trans isomerase FKBP1A;Peptidyl-prolyl cis-trans isomerase	Fkbp1a	0.00480866	0.646615	0.687122	1.0874	0.14374	0.777649	2.31798	-0.629022	-3.86004	0.162966	0.120882	0.417743	0.842423	-0.362809	-1.6207	26.6223	26.4515	26.1031	26.687	27.0974	27.1233	26.9175	28.0187	27.5504	27.0224	27.3022	26.6902	26.5848	27.0276	26.4639	26.8935	26.7672	27.5648	27.0099	26.6098				+	AOX3_ir_WT3_ir					7	7
Q3U7Z6;Q9DBJ1;Q6NWV5	Q3U7Z6;Q9DBJ1;Q6NWV5	Phosphoglycerate mutase 1	Pgam1	0.00770894	0.63278	0.00188155	1.49528	0.251901	0.878261	2.11301	-0.660224	-3.53204	2.72549	0.580413	4.5471	0.59877	-0.187278	-1.23491	29.0165	29.0738	28.8172	28.2118	28.8827	29.0162	28.8808	28.9854	29.4689	28.7398	29.7055	28.7465	28.9823	29.5786	28.9703	29.4576	28.9764	28.8771	29.0139	28.9379				+	AOX3_ir_WT3_ir	+	WT3_ir_WT3_sh			18	13
Q4FK49;Q9D819;Q8BTY3;Q3UA53	Q4FK49;Q9D819;Q8BTY3;Q3UA53	Inorganic pyrophosphatase	Ppa1	0.0207982	0.630204	0.0793305	1.23025	0.114132	0.795091	1.68197	-0.666109	-2.87096	1.10056	0.298952	2.00957	0.942592	-0.330808	-1.77318	26.812	26.8353	26.5875	26.0507	26.9426	27.1027	27.0041	26.9047	26.819	26.8469	27.7011	26.9212	26.331	27.2737	27.0801	27.2937	26.7789	26.8697	26.9925	27.1115				+	AOX3_ir_WT3_ir					19	19
Q9D1N9	Q9D1N9	39S ribosomal protein L21, mitochondrial	Mrpl21	0.0204988	0.624924	0.0976619	1.55639	0.0160045	0.698996	1.68827	-0.678247	-2.88041	1.01027	0.6382	1.87494	1.79576	-0.516644	-3.04241	24.4744	24.7154	23.9209	24.701	24.5691	25.4387	24.744	25.1366	24.3677	23.9047	24.8005	23.5203	24.2477	24.6161	23.881	24.9798	24.0874	24.9146	24.5463	23.8544				+	AOX3_ir_WT3_ir			+	AOX3_ir_AOX3_sh	6	6
O35593;Q3UD26;Q9CSU2	O35593;Q3UD26;Q9CSU2	26S proteasome non-ATPase regulatory subunit 14	Psmd14	0.0164749	0.60496	0.652599	1.12817	0.101869	0.664578	1.78318	-0.725087	-3.02337	0.185353	0.173989	0.467519	0.991958	-0.589489	-1.84748	26.7848	26.6081	25.8472	26.0567	28.134	26.5021	27.3356	26.6417	26.8514	26.4867	27.0027	26.2434	25.727	27.1311	26.2712	27.1596	26.7371	25.9936	27.2468	26.6534				+	AOX3_ir_WT3_ir					12	12
Q9EPL8;Q7TMY7	Q9EPL8	Importin-7	Ipo7	0.034112	0.597946	0.175191	1.78679	0.0886159	0.772144	1.46709	-0.741913	-2.55118	0.756489	0.837367	1.48753	1.05249	-0.373058	-1.93803	26.6621	26.8661	26.2825	26.4174	24.9987	27.986	26.6891	25.0615	26.2036	27.272	27.0556	27.0107	26.1347	27.0606	26.578	26.8019	26.2567	25.9667	27.0796	26.307				+	AOX3_ir_WT3_ir					14	14
P50516;D3Z1B9;D3YWH3;D3YZ23	P50516	V-type proton ATPase catalytic subunit A	Atp6v1a	0.0291541	0.590689	0.0538967	1.75145	0.801191	0.952447	1.5353	-0.75953	-2.65224	1.26844	0.808548	2.25792	0.0962637	-0.0702892	-0.260321	25.8548	25.4167	25.069	25.8601	25.6288	26.5923	25.8987	26.5787	26.5229	25.6631	26.4343	24.6389	26.117	25.8002	25.0395	26.2419	25.8863	25.4045	25.5708	24.8616				+	AOX3_ir_WT3_ir					14	14
B2RR26;Q8BZW8;Q9CW64;Q8C1S8	B2RR26;Q8BZW8;Q9CW64	NHL repeat-containing protein 2	Nhlrc2	0.0238421	0.576102	0.167801	1.36101	0.0789609	0.62043	1.62266	-0.795604	-2.78224	0.775205	0.444677	1.51676	1.10259	-0.68866	-2.01259	24.7916	25.5326	24.4212	24.6713	24.9345	25.4386	25.6091	25.9158	25.7016	25.5857	25.8107	24.267	25.2643	25.5224	25.3157	25.7688	25.7029	25.9324	25.8416	24.2043				+	AOX3_ir_WT3_ir					12	12
Q9WVC3;Q924U3;Q924U4;D3Z147	Q9WVC3	Caveolin-2	Cav2	0.0289922	0.573255	0.819347	0.937629	0.569777	0.817083	1.53772	-0.802751	-2.65583	0.0865319	-0.0929108	-0.23602	0.244295	-0.291445	-0.592661	23.618	25.99	25.2355	25.825	25.5942	26.0919	25.5102	27.1137	25.5386	26.0545	26.2966	25.0016	24.56	25.8725	25.7703	25.2701	24.8812	25.5772	25.8178	24.5541				+	AOX3_ir_WT3_ir					3	3
A1L3B8;P26516	A1L3B8;P26516	26S proteasome non-ATPase regulatory subunit 7	Psmd7	0.0456386	0.567261	0.109318	1.71504	0.164888	0.829496	1.34067	-0.817916	-2.36447	0.961307	0.778241	1.8014	0.78281	-0.269694	-1.5286	28.0851	28.2835	27.5324	27.8489	27.0441	29.5887	28.5158	27.885	29.4467	28.8646	28.0273	28.4127	28.435	28.2917	28.1448	28.888	28.2656	28.1906	28.4263	28.0709				+	AOX3_ir_WT3_ir					9	9
O08804;F7B9A0;Q3TAM4	O08804;F7B9A0;Q3TAM4		Serpinb6b	0.0101723	0.56478	0.476098	1.15685	0.00525778	0.635518	1.99258	-0.82424	-3.34388	0.322304	0.210204	0.747603	2.2792	-0.653994	-3.79718	26.5782	26.2816	25.4178	25.8189	26.3028	26.9944	26.92	27.1866	27.1131	26.5004	26.7613	26.0554	26.1674	25.924	26.397	26.7004	26.1074	26.4843	26.3778	25.8605				+	AOX3_ir_WT3_ir			+	AOX3_ir_AOX3_sh	9	9
Q3TDI5;Q8VCI5	Q3TDI5;Q8VCI5	Peroxisomal biogenesis factor 19	Pex19	0.0141901	0.561414	0.131902	1.51075	0.116147	0.703289	1.84802	-0.832863	-3.1218	0.879749	0.595261	1.67782	0.934993	-0.507809	-1.76169	26.1393	25.4059	24.7537	26.0719	24.743	26.4291	26.0633	25.5669	26.3384	26.7341	26.2904	25.6244	25.5962	25.7018	25.7743	26.6592	25.5274	25.6702	26.5151	25.3055				+	AOX3_ir_WT3_ir					9	9
E9QA63;B1ARU4;E9PVY8;Q9QXZ0;A0A0A0MQA6;E9QNP1;F6XCT0;F6SHS0;Q3UPG9;Q5DTZ2;Q8C221	E9QA63;B1ARU4;E9PVY8;Q9QXZ0;A0A0A0MQA6;E9QNP1	Microtubule-actin cross-linking factor 1	Macf1	0.0245877	0.552945	0.0180587	2.09091	0.470051	0.808861	1.60928	-0.854793	-2.76229	1.74331	1.06413	2.96316	0.327855	-0.306036	-0.758243	26.5298	26.1437	25.8536	26.4395	25.3066	26.6242	25.1055	24.7941	26.8591	26.2906	26.2185	26.538	24.8302	27.0074	25.2412	26.7818	26.2547	26.1318	26.8365	25.8392				+	AOX3_ir_WT3_ir	+	WT3_ir_WT3_sh			28	27
A0A087WNP6;Q4VAA2;A0A087WRM0;F8WGL9;A0A087WS49	A0A087WNP6;Q4VAA2;A0A087WRM0	Protein CDV3	Cdv3	0.0168875	0.545979	0.175874	1.4646	0.138899	0.755328	1.77243	-0.873082	-3.00712	0.754799	0.550505	1.48489	0.8573	-0.404825	-1.64352	24.9954	24.2538	24.1929	24.0301	24.9792	24.2305	23.9841	24.382	24.3312	24.1403	25.1343	23.2457	23.8125	25.5006	24.4209	24.724	23.3207	24.3494	23.9967	24.199				+	AOX3_ir_WT3_ir					8	8
Q99NB8;A0A0A6YXU5	Q99NB8	Ubiquilin-4	Ubqln4	0.0214018	0.532	0.122351	2.67453	0.523325	0.725275	1.66955	-0.910503	-2.85234	0.912394	1.41928	1.72747	0.281228	-0.4634	-0.667355	24.818	24.5475	23.1625	23.3158	24.1705	24.8104	25.2985	21.6244	25.0626	25.1794	24.685	21.2285	23.984	25.0893	24.5826	24.2345	24.2106	25.143	21.8392	24.6563				+	AOX3_ir_WT3_ir					6	6
E9QM77;O70305;F6U2C2;Q3UX07;F7B6X4;F6V8M6;Q3UX51	E9QM77;O70305;F6U2C2;Q3UX07;F7B6X4;F6V8M6;Q3UX51	Ataxin-2	Atxn2	0.0255558	0.531842	0.459241	1.30796	0.0808936	0.702723	1.59251	-0.910929	-2.7373	0.337959	0.387321	0.777491	1.09209	-0.508971	-1.99698	23.2753	23.5614	22.7052	22.7139	23.1876	23.0771	22.8697	24.1512	23.1369	23.1885	24.2247	21.609	22.2264	22.6904	22.9838	23.9278	22.8793	22.8878	22.4528	21.9774				+	AOX3_ir_WT3_ir					5	5
Q4FE56;P70398;E9PWA9;Q8C7T5;Q91XW2;F8VPU6;G3UZS3;Q8BS89;Q8BR77	Q4FE56;P70398	Ubiquitin carboxyl-terminal hydrolase;Probable ubiquitin carboxyl-terminal hydrolase FAF-X	Usp9x	0.000552399	0.509049	0.000163332	1.78813	0.876374	0.978881	3.25775	-0.974125	-5.5322	3.78693	0.838456	6.63499	0.0573103	-0.0307941	-0.16062	25.9908	26.1498	26.1067	26.0187	26.0289	27.139	26.494	26.2502	27.2248	26.2789	26.6468	26.2165	26.469	27.1124	25.9698	26.8136	25.6709	25.8745	25.7109	25.8006				+	AOX3_ir_WT3_ir	+	WT3_ir_WT3_sh			25	25
Q8BSZ8;Q543H0;Q3UJL7;Q64674	Q8BSZ8;Q543H0;Q3UJL7;Q64674	Spermidine synthase	Srm	0.0306481	0.501819	0.544531	1.27315	0.111519	0.574179	1.5136	-0.994762	-2.62005	0.263977	0.348399	0.632788	0.952652	-0.800429	-1.78836	23.4555	23.2032	21.0699	22.0548	21.8577	22.4276	22.1179	22.1257	22.7016	23.548	23.6469	23.5907	21.9963	21.9819	21.4083	23.5145	21.9059	21.3634	23.1609	22.2718				+	AOX3_ir_WT3_ir					3	3
O35685	O35685	Nuclear migration protein nudC	Nudc	0.0430607	0.495043	0.136973	1.43466	0.17394	0.64839	1.36592	-1.01438	-2.40172	0.863367	0.520712	1.6528	0.7596	-0.625067	-1.4924	25.3031	24.7446	24.0121	25.135	24.1524	25.5798	24.8746	25.8145	25.5076	25.2524	25.1024	24.7042	23.0044	25.7691	24.5839	25.1523	25.0159	24.932	25.3104	24.8718				+	AOX3_ir_WT3_ir					8	8
Q5GIG6;Q8BFR0	Q5GIG6	Serine/threonine-protein kinase TNNI3K	Tnni3k	0.0160999	0.491704	0.124227	1.64799	0.0884384	0.645918	1.79318	-1.02414	-3.0385	0.905784	0.720709	1.71744	1.05336	-0.630577	-1.93932	22.8841	23.239	22.3424	21.2575	21.7438	23.6715	23.0119	24.053	23.3441	22.9504	23.575	22.0553	23.0125	23.044	22.8675	23.6389	22.916	22.9239	23.2468	22.6243				+	AOX3_ir_WT3_ir					12	12
A0A0U1RQ05;Q7TMB8;A0A0R4J119;Q5SQX6;Q6PGK0;F6QD74;Q8C8R2;G3UZI5	A0A0U1RQ05;Q7TMB8;A0A0R4J119;Q5SQX6;Q6PGK0	Cytoplasmic FMR1-interacting protein 1;Cytoplasmic FMR1-interacting protein 2	Cyfip1;Cyfip2	0.0273342	0.475253	0.139346	1.52303	0.106526	0.586664	1.56329	-1.07323	-2.69382	0.855906	0.606942	1.64138	0.972543	-0.769394	-1.81832	24.3494	23.978	23.8252	22.3409	23.203	24.9265	24.131	23.5694	24.7142	25.109	24.224	24.5148	23.6894	24.8803	24.3504	25.0363	23.9386	25.0906	24.7131	24.621				+	AOX3_ir_WT3_ir					10	10
Q921H9	Q921H9	Cytochrome c oxidase assembly factor 7	Coa7	0.0305976	0.451913	0.52723	1.11747	0.0885088	0.569453	1.51431	-1.14588	-2.62111	0.278	0.160238	0.660927	1.05301	-0.812352	-1.93881	23.6907	23.5851	23.9921	22.0909	24.3838	24.2788	23.9038	24.2357	23.8004	23.7879	24.3457	23.6811	21.8383	24.115	23.2771	23.6269	23.5807	23.7452	23.5743	22.9353				+	AOX3_ir_WT3_ir					7	7
Q9DBB5;H3BJN7	Q9DBB5;H3BJN7	Eukaryotic translation initiation factor 4E type 3	Eif4e3;Gm20696	0.0448981	0.44109	0.359583	1.84773	0.0372428	0.421311	1.34777	-1.18085	-2.37495	0.444201	0.885754	0.971862	1.42896	-1.24704	-2.4948	24.8197	24.7463	21.6599	24.1997	24.4003	24.552	24.479	25.2864	24.7563	24.4788	24.6886	20.182	23.1985	24.6548	24.4888	24.6134	24.3853	24.7473	24.8038	23.9174				+	AOX3_ir_WT3_ir			+	AOX3_ir_AOX3_sh	4	4
Q9D1E6	Q9D1E6	Tubulin-folding cofactor B	Tbcb	0.0228638	0.435145	0.331704	1.56537	0.195419	0.65545	1.64085	-1.20043	-2.80941	0.47925	0.6465	1.03326	0.709032	-0.609441	-1.41279	22.1554	23.0172	21.8294	21.9112	23.3931	23.7135	23.2642	24.1047	23.4908	24.0546	22.9784	22.3061	23.1181	24.355	21.029	23.5822	23.4927	23.3099	23.4182	21.7663				+	AOX3_ir_WT3_ir					6	6
B1AQY9;B1AQZ0;Q8CHH9;B7ZC46	B1AQY9;B1AQZ0;Q8CHH9;B7ZC46	Septin-8	Sept8	0.023754	0.417358	0.741239	1.09638	0.341763	0.566632	1.62426	-1.26064	-2.78464	0.130042	0.132751	0.341894	0.466275	-0.819516	-1.01067	23.8595	21.3299	22.8142	23.8306	24.2081	24.8922	25.3253	23.8015	25.0309	23.8507	24.6802	24.3259	22.7983	23.2859	24.6824	23.6432	23.5382	25.5006	23.3116	22.248				+	AOX3_ir_WT3_ir					10	8
E0CXW7;E9QMF4;Q3UQ67;A0A0R4J1Y3	E0CXW7;E9QMF4;Q3UQ67;A0A0R4J1Y3		Osgep	0.0369704	0.387083	0.0833197	2.6866	0.28898	2.00728	1.43215	-1.36929	-2.49951	1.07925	1.42578	1.97789	0.539133	1.00524	1.13565	21.8536	24.7175	24.3576	21.8816	21.9617	25.4262	21.7669	22.2907	25.5065	25.4705	25.2286	24.5045	24.9362	24.7957	24.8706	25.2699	24.4642	24.4694	21.5467	23.7408				+	AOX3_ir_WT3_ir					1	1
A2A4K0;Q9CQ80;A8XY17;E9PXS9;A2A4J8	A2A4K0;Q9CQ80;A8XY17;E9PXS9;A2A4J8	Vacuolar protein-sorting-associated protein 25	Vps25	0.00646014	0.32904	0.301184	1.71808	0.188858	0.481537	2.18976	-1.60367	-3.65366	0.521168	0.780801	1.10524	0.723864	-1.05428	-1.43625	25.2286	23.6239	23.1636	21.5691	22.257	24.0332	21.7253	21.441	24.0982	24.0651	23.4392	25.2192	21.5452	23.6227	22.2038	23.8969	23.3213	23.4255	22.34	21.4727				+	AOX3_ir_WT3_ir					6	6
Q3TJZ6;Q8BL36	Q3TJZ6;Q8BL36	Protein FAM98A	Fam98a	0.0179213	0.306446	0.0421365	1.8845	0.585539	0.760671	1.74663	-1.7063	-2.96816	1.37534	0.91418	2.41563	0.232444	-0.394655	-0.568124	23.5916	24.9395	23.7198	21.9259	23.7958	23.3909	23.2541	23.9162	25.0598	23.696	25.1834	23.9317	22.1577	25.5532	24.1072	24.8306	23.6285	24.0185	21.656	24.0546				+	AOX3_ir_WT3_ir	+	WT3_ir_WT3_sh			5	5
Q3U3F4;Q3TMJ8;P31938;Q9JJE1;Q3UK05;Q3TMW4	Q3U3F4;Q3TMJ8;P31938;Q9JJE1;Q3UK05;Q3TMW4	Dual specificity mitogen-activated protein kinase kinase 1	Map2k1	0.0250361	0.208503	0.218753	1.71401	0.839737	0.818954	1.60143	-2.26186	-2.75059	0.660045	0.777378	1.33456	0.0758565	-0.288146	-0.208913	22.2995	25.9189	22.5445	25.4243	23.9033	27.2363	26.8274	25.9469	26.4459	26.3716	24.9454	24.9754	21.7327	25.5453	25.4818	26.3931	24.7522	25.1096	20.542	24.803				+	AOX3_ir_WT3_ir					7	4
F6QA74;Q544Z7;P28352;D3Z124	F6QA74;Q544Z7;P28352;D3Z124	DNA-(apurinic or apyrimidinic site) lyase;DNA-(apurinic or apyrimidinic site) lyase, mitochondrial	Apex1	0.0038981	0.102486	0.844059	1.05224	0.248329	0.353826	2.40915	-3.28651	-4.00944	0.0736273	0.073468	0.203191	0.604973	-1.49889	-1.2451	21.8935	25.7109	20.8067	23.0068	25.9169	25.5518	21.9542	25.4258	26.9085	25.3975	26.2204	26.1003	22.0411	25.3361	26.648	25.839	25.4332	25.5067	25.8526	22.1355				+	AOX3_ir_WT3_ir					6	6
A9JR55	A9JR55		Mybpc3	1.42368e-06	0.0408634	0.0590224	5.13143	0.398728	0.416341	5.84659	-4.61305	-12.6606	1.22898	2.35936	2.19969	0.399323	-1.26416	-0.891405	27.3616	20.3905	22.4161	22.2257	25.4536	26.6818	21.069	26.5671	25.726	22.9004	25.9012	24.6099	21.6056	26.365	20.6686	27.3223	21.2999	21.029	25.4019	21.3839				+	AOX3_ir_WT3_ir					113	1
P16015	P16015	Carbonic anhydrase 3	Ca3	0.245735	5.75663	0.0290892	2.34983	0.419239	3.32093	0.609533	2.52522	1.25257	1.53627	1.23255	2.65368	0.377539	1.73159	0.851519	21.0847	22.704	28.659	18.9836	21.6643	21.2106	22.7194	19.9355	22.7163	19.6044	21.9804	20.5814	23.2053	21.1356	20.9265	21.832	21.5148	22.9264	23.4085	29.1382						+	WT3_ir_WT3_sh			16	16
A0A0R4J0D3;Q3TDQ1;D3YZN5	A0A0R4J0D3;Q3TDQ1	Dolichyl-diphosphooligosaccharide--protein glycosyltransferase subunit STT3B	Stt3b	0.122035	5.61497	0.0444463	0.0862106	0.462052	2.71664	0.913515	2.48928	1.72917	1.35216	-3.53599	-2.38143	0.335309	1.44183	0.772457	21.4599	21.9431	27.6875	21.3598	21.3105	21.2971	21.1695	22.1072	22.0274	27.8765	21.4435	27.7703	23.3803	21.7438	27.4346	22.3076	21.2742	27.5869	21.897	27.5638						+	WT3_ir_WT3_sh			6	6
Q8K0Z5;E9Q5J9	Q8K0Z5;E9Q5J9		Tpm3	0.280174	5.18053	0.254285	0.178671	0.342497	1.30216	0.552572	2.3731	1.15823	0.594679	-2.48462	-1.22818	0.465343	0.380905	1.00904	30.5586	30.2818	31.5148	31.0145	31.6025	30.6617	30.7654	30.8901	29.2647	31.189	20.7441	31.3495	30.2207	31.5247	30.7196	31.1323	30.3151	30.9228	30.7598	32.128										31	9
A0A0U1RNJ1;Q3UHT6;P19096;Q3TB22;O89060	A0A0U1RNJ1;Q3UHT6;P19096;Q3TB22	Fatty acid synthase;[Acyl-carrier-protein] S-acetyltransferase;[Acyl-carrier-protein] S-malonyltransferase;3-oxoacyl-[acyl-carrier-protein] synthase;3-oxoacyl-[acyl-carrier-protein] reductase;3-hydroxyacyl-[acyl-carrier-protein] dehydratase;Enoyl-[acyl-carrier-protein] reductase;Oleoyl-[acyl-carrier-protein] hydrolase	Fasn	0.17827	5.06359	0.367892	1.86509	0.0220655	15.5799	0.748921	2.34016	1.47568	0.434279	0.899247	0.954261	1.65629	3.96162	2.83249	22.0582	22.2286	28.7219	24.2268	23.44	23.5723	22.8243	22.8506	26.5193	24.1025	24.7279	21.4346	24.2805	21.7686	24.5085	24.2442	24.4385	22.4646	23.1494	30.8654								+	AOX3_ir_AOX3_sh	32	32
B2RWW1;Q8C052;A0A1D5RLY6	B2RWW1;Q8C052;A0A1D5RLY6	Microtubule-associated protein 1S;MAP1S heavy chain;MAP1S light chain	Map1s	0.0701705	4.59986	0.0237904	0.147116	0.47689	1.93977	1.15385	2.20159	2.0886	1.6236	-2.76497	-2.78364	0.321581	0.955888	0.746215	21.0642	21.8982	22.5877	24.9542	22.8039	21.4477	22.9511	21.5495	20.7521	26.3002	22.387	25.5246	25.457	22.0099	26.0304	21.787	20.5092	25.6827	23.0161	25.8835						+	WT3_ir_WT3_sh			3	3
O08807;B1AZS9	O08807;B1AZS9	Peroxiredoxin-4	Prdx4	0.10353	4.33733	0.000533655	0.0689316	0.245704	0.388528	0.984932	2.11681	1.83694	3.27274	-3.85869	-5.56162	0.609588	-1.36391	-1.25267	26.4198	25.0549	26.4348	25.7483	25.9431	21.6611	27.9815	26.1707	22.3575	27.2362	21.572	26.4431	23.2303	22.2656	26.5181	25.1615	26.4274	25.8862	25.0789	21.7609						+	WT3_ir_WT3_sh			7	5
Q6PJ18	Q6PJ18		Tpm2	0.340787	3.99671	0.475071	0.371547	0.0941668	5.03725	0.467518	1.99881	1.01284	0.323242	-1.42838	-0.749404	1.0261	2.33264	1.89863	28.0658	21.9029	29.2144	27.8743	28.3604	27.357	25.7123	27.6583	21.215	25.8732	22.1132	28.0962	25.3924	30.8579	26.987	28.29	28.5757	26.6891	25.7939	28.7705										25	10
E9PZ88;F8WIE1;Q8BWY6;Q3ZCX9;Q91W89;Q3TBQ3;E9PYM7;F6TFL1;Q80XU4;Q9CTD5;F6U7S0	E9PZ88;F8WIE1;Q8BWY6;Q3ZCX9;Q91W89;Q3TBQ3;E9PYM7	Alpha-mannosidase;Alpha-mannosidase 2C1	Man2c1	0.122469	3.98887	0.598489	0.676299	0.0308526	5.78106	0.911973	1.99598	1.72683	0.222944	-0.564268	-0.548239	1.51071	2.53133	2.61577	23.0945	22.9013	25.683	22.1136	22.5252	21.5168	22.0899	23.5691	25.538	22.1788	22.4939	25.4449	26.3144	21.9141	21.7134	21.147	25.6237	21.0695	20.778	22.8552								+	AOX3_ir_AOX3_sh	6	6
Q8C2A1;Q543B6;Q64314;Q543Y2;Q3TJP6	Q8C2A1;Q543B6;Q64314;Q543Y2;Q3TJP6	Hematopoietic progenitor cell antigen CD34	Cd34	0.116656	3.89873	0.907538	1.10847	0.0145507	7.12616	0.933094	1.963	1.75882	0.0421353	0.148569	0.119875	1.83712	2.83312	3.1052	22.9246	21.2926	26.6782	26.3774	22.8793	24.6002	22.0396	21.2544	21.4267	22.4669	21.3139	25.5805	25.1049	25.5819	25.134	25.1352	23.3455	22.2406	25.2099	26.3669								+	AOX3_ir_AOX3_sh	5	5
E0CXB9;Q61301;Q8BS72;A0A0N4SUZ7	E0CXB9;Q61301	Catenin alpha-2	Ctnna2	0.106586	3.89127	0.62367	0.619113	0.513614	1.88602	0.9723	1.96024	1.81795	0.205045	-0.691724	-0.510225	0.289363	0.915342	0.683471	27.7199	21.5167	26.9278	27.5547	24.8435	24.6267	27.7713	23.8288	26.9534	27.8129	28.6909	27.3289	27.83	22.4477	28.0211	25.6579	28.3118	28.8935	27.6998	27.5535										9	1
Q4VAA9;Q8BP48;Q6ZQJ2;Q8R0B2;A0A0G2JFL1;A0A0G2JF71	Q4VAA9;Q8BP48;Q6ZQJ2;Q8R0B2	Methionine aminopeptidase 1;Methionine aminopeptidase	Metap1;mKIAA0094	0.0797286	3.72537	0.136086	0.384579	0.0278594	4.25825	1.09839	1.89738	2.00634	0.866188	-1.37865	-1.65711	1.55503	2.09026	2.68154	22.9084	22.6168	25.2101	22.7057	23.3281	22.3783	21.9947	23.3295	22.5537	25.1054	25.7053	25.3831	24.9305	23.0157	25.0757	21.6756	26.6934	22.3128	24.5315	25.2757								+	AOX3_ir_AOX3_sh	6	6
Q9D898	Q9D898	Actin-related protein 2/3 complex subunit 5-like protein	Arpc5l	0.111834	3.57437	0.116237	0.301288	0.14509	3.58901	0.951428	1.83769	1.78651	0.934655	-1.73078	-1.76118	0.838362	1.84358	1.61447	22.5683	22.1597	25.3009	20.5469	21.1115	22.2748	21.8865	23.69	23.1369	24.9382	22.1251	26.6352	25.1396	23.1387	25.7459	22.7913	25.9517	22.0263	24.7966	25.7162										3	3
Q3UWG5;P35762;A0A140LJL0	Q3UWG5;P35762;A0A140LJL0	Tetraspanin;CD81 antigen	Cd81	0.0553454	3.09269	0.521871	1.814	0.296406	1.84825	1.25692	1.62886	2.24093	0.282436	0.859178	0.669756	0.528113	0.886161	1.11702	26.3898	27.4888	28.0207	25.863	20.8831	25.4768	25.6266	25.298	27.2499	26.7549	26.9069	27.2738	29.0017	25.3879	27.4288	26.9131	29.3605	28.5348	27.6081	27.8329										3	3
A2A9X5;Q9JM14	A2A9X5;Q9JM14	5(3)-deoxyribonucleotidase, cytosolic type	Nt5c	0.0740153	3.04254	0.103559	0.463299	0.163064	2.47746	1.13068	1.60528	2.05427	0.98481	-1.10999	-1.83675	0.787642	1.30886	1.53611	22.0092	22.5298	24.3227	21.6972	23.9423	21.5463	23.3605	22.2964	22.3036	21.5049	21.3942	24.5387	21.9886	21.4663	22.3154	22.3371	23.3035	21.6115	21.0187	25.7621										2	2
Q80TN1;F8WIS9;P11798;F8WHB5	Q80TN1;F8WIS9;P11798;F8WHB5	Calcium/calmodulin-dependent protein kinase type II subunit alpha	Camk2a	0.129985	3.03227	0.17488	0.437812	0.998125	0.998398	0.886107	1.6004	1.68751	0.757261	-1.19162	-1.48874	0.000815243	-0.00231247	-0.00242489	21.948	23.3198	20.6206	25.2142	23.8562	22.3345	23.9099	24.0103	21.7966	21.6502	20.9672	21.6145	23.8763	22.1592	21.4203	19.3359	22.5919	24.1382	21.2911	22.2925										7	4
Q3V2G1;Q00623;Q58EV2;A0A1L1STX7;CON__P15497	Q3V2G1;Q00623;Q58EV2	Apolipoprotein A-I;Proapolipoprotein A-I;Truncated apolipoprotein A-I	Apoa1	0.249021	2.81706	0.234202	1.29885	0.230494	2.882	0.603764	1.49419	1.24312	0.63041	0.377237	1.28664	0.63734	1.52707	1.29789	21.7755	22.039	26.3159	26.3924	21.3202	22.0677	22.1393	21.6562	21.0596	21.7853	21.9683	22.0539	21.2261	22.371	21.2907	22.5259	21.9886	22.0441	21.8301	21.5403										9	9
Q91YN9;A0A087WNX9	Q91YN9	BAG family molecular chaperone regulator 2	Bag2	0.0663907	2.75696	0.859595	0.867643	0.226814	1.2108	1.17789	1.46308	2.12419	0.0657059	-0.204826	-0.182678	0.644331	0.275955	1.30921	25.4436	25.6061	26.3614	26.143	22.1554	24.1493	25.8303	23.0904	26.1455	26.4146	26.0251	26.2876	25.5233	23.9839	25.9705	22.5905	25.9122	26.3048	25.6451	26.2698										6	6
Q99KG1;Q3UZI0;Q3UKV5;Q8VHM5;Q3UMT8;Q3U8W9;Q9CT37;F7B5B5;A2AW41;Q8BL32	Q99KG1;Q3UZI0;Q3UKV5;Q8VHM5;Q3UMT8;Q3U8W9;Q9CT37;F7B5B5;A2AW41		Hnrnpr	0.16378	2.73098	0.578078	0.753079	0.335103	1.93397	0.785738	1.44942	1.53315	0.238014	-0.409127	-0.579693	0.474821	0.951564	1.02557	21.5688	23.2497	25.6273	22.5141	23.8513	23.2734	24.1472	22.6941	21.0367	24.1785	21.6222	22.5755	21.8428	23.7945	21.563	23.0899	24.4524	24.004	22.3363	25.6273										10	6
Q9CRB6;Q1JPR8	Q9CRB6;Q1JPR8	Tubulin polymerization-promoting protein family member 3	Tppp3	0.224422	2.71973	0.751782	0.725085	0.898506	1.08991	0.648935	1.44346	1.31665	0.123908	-0.463779	-0.327381	0.0464789	0.124208	0.131657	25.4754	25.2463	25.2429	22.9959	21.1396	21.938	22.0719	20.694	24.9346	25.2084	25.2544	24.6676	26.3099	21.0119	26.4375	22.6894	22.8314	24.7014	24.9295	25.6656										4	4
P29788	P29788	Vitronectin	Vtn	0.122756	2.61566	0.418047	1.64538	9.20734e-05	4.26669	0.910959	1.38717	1.72529	0.378775	0.718418	0.853799	4.03587	2.09312	7.20418	22.2995	22.8649	24.4643	24.1128	21.6011	21.783	21.8781	22.985	24.5696	22.3652	22.3471	22.2457	23.8417	24.6326	21.2156	20.6724	23.781	21.869	21.5634	24.7407								+	AOX3_ir_AOX3_sh	5	5
Q8BM38;Q3V1Y6;G3X9E8	Q8BM38;Q3V1Y6;G3X9E8		Ppp2r3a	0.197506	2.59215	0.291609	0.401715	0.564924	1.5936	0.70442	1.37415	1.40547	0.535199	-1.31576	-1.12901	0.24801	0.672288	0.600293	24.9531	25.1914	25.0289	22.4724	21.0465	21.6936	24.1628	22.4331	23.192	25.6642	25.0404	25.8809	22.1594	21.5213	25.0869	22.0855	25.1368	21.3686	21.3662	25.606										4	4
D3YY50;Q9D8X1;Q9D725;F8WHX2	D3YY50;Q9D8X1;Q9D725;F8WHX2	Copper homeostasis protein cutC homolog	Cutc	0.115475	2.58727	0.628734	0.717394	0.482006	0.747485	0.937513	1.37143	1.7655	0.201533	-0.479163	-0.502679	0.316948	-0.419884	-0.737293	25.8909	25.4017	25.064	23.0008	23.1248	22.7563	24.2463	23.2758	24.5187	21.391	24.447	25.6112	23.9159	21.2572	24.851	22.8788	25.7558	24.6836	24.5919	24.9786										4	4
A0A0A0MQA3;P07758;D3YZL0	A0A0A0MQA3;P07758	Alpha-1-antitrypsin 1-1	Serpina1a	0.140952	2.56262	0.365825	0.717943	0.182369	2.34918	0.850929	1.35762	1.63375	0.436726	-0.478059	-0.958611	0.739049	1.23216	1.46017	21.0429	23.4666	24.309	25.975	24.0342	22.6317	22.7486	22.3424	22.4977	22.6843	22.6191	22.2936	23.7402	20.9476	22.9913	23.2594	23.2879	22.3316	22.9932	21.4316										7	3
Q5M9P1;P83882	Q5M9P1;P83882	60S ribosomal protein L36a	Rpl36a	0.0634132	2.51452	0.342973	0.653506	0.369969	1.49814	1.19782	1.33028	2.15365	0.46474	-0.613728	-1.00799	0.431835	0.583173	0.949909	23.4754	23.2609	23.3742	21.6673	22.8259	22.0469	21.5359	22.3154	22.644	21.9111	21.1902	22.6412	23.4694	19.7257	20.8714	21.8896	22.2847	20.8918	22.068	23.3522										2	2
Q6PJ87;Q3U844;H7BXB1;E9Q4G7;Q3U772;E9Q2U6;E9Q3W1;E9PWB2;Q8BK63	Q6PJ87;Q3U844;H7BXB1;E9Q4G7;Q3U772;E9Q2U6;E9Q3W1;E9PWB2;Q8BK63	Casein kinase I isoform alpha	Csnk1a1	0.388042	2.47289	0.505458	0.499744	0.217866	3.69283	0.411121	1.3062	0.912771	0.296315	-1.00074	-0.697152	0.66181	1.88473	1.3374	22.2386	26.1115	25.8797	21.7374	21.5709	22.6927	22.6404	25.7146	23.5004	26.8393	26.6579	21.9589	22.4835	23.3761	26.6249	21.4778	27.2278	21.3078	22.514	26.9075										3	3
Q8VE91	Q8VE91	Protein FAM134B	Fam134b	0.0663095	2.42976	0.0679583	0.429821	0.494773	0.843408	1.17842	1.28081	2.12498	1.16776	-1.21819	-2.1092	0.305594	-0.245698	-0.71529	24.5228	23.9535	23.6153	24.8095	23.9298	23.7577	23.8383	23.0546	21.5981	24.1027	22.6251	23.7715	22.9772	21.4956	24.6518	23.9431	24.1886	24.562	24.1755	24.2329										3	3
Q8C438;Q3UG85;Q9JHZ2	Q8C438;Q3UG85;Q9JHZ2	Progressive ankylosis protein	Ank;Ankh	0.229189	2.41094	0.715516	0.834648	0.691942	1.25485	0.639807	1.26959	1.30189	0.14538	-0.260759	-0.377645	0.159931	0.327519	0.410886	23.3846	23.3628	23.3286	23.0846	21.9137	23.842	22.4954	21.7679	21.1734	21.9693	20.6643	23.534	25.6598	23.0394	22.1258	21.2878	20.8615	22.2479	23.2267	23.4203										1	1
P02463;A0A1B0GSI7;A0A1B0GRC0;A0A140LHU8;P70165;Q61436;Q3TP61;Q80V57;Q8BNS7;F7CK55;Q9ESQ2;Q63ZW6	P02463;A0A1B0GSI7;A0A1B0GRC0	Collagen alpha-1(IV) chain;Arresten	Col4a1	0.217639	2.37499	0.144253	0.365913	0.911577	1.05581	0.662264	1.24792	1.33813	0.840875	-1.45043	-1.61833	0.0402065	0.0783531	0.114612	23.9402	25.8608	25.2462	26.8367	25.1519	25.2316	27.3154	26.5412	25.7504	25.4596	24.964	25.728	25.0674	20.91	25.3381	24.1107	25.1769	25.184	24.5141	24.8792										6	6
Q9QYS9	Q9QYS9	Protein quaking	Qki	0.129536	2.35861	0.932679	0.93455	0.037995	4.27102	0.887611	1.23794	1.6898	0.0302677	-0.0976566	-0.0871696	1.42027	2.09458	2.48197	20.7914	22.1324	24.7104	24.6373	22.8922	21.1753	24.3522	20.3189	24.7907	24.7815	24.7201	24.5479	24.0555	23.9144	24.7502	22.202	24.9163	20.7093	24.534	24.6727								+	AOX3_ir_AOX3_sh	8	8
G5E897;Q8C6F3;A0A1L1SRB2	G5E897;Q8C6F3		Kdelc2	0.245219	2.35111	0.678354	1.31201	0.032519	4.27536	0.610446	1.23334	1.25407	0.168543	0.391781	0.430272	1.48786	2.09604	2.58192	20.4793	22.0374	25.9619	22.589	21.7247	21.8331	22.5863	24.6665	22.6751	21.4516	21.4875	21.4911	22.5201	21.6979	21.4571	25.0564	22.7247	21.9033	21.43	25.1208								+	AOX3_ir_AOX3_sh	3	3
Q80UJ8;B2RWI2;Q9EP89;A1A4A8;A0PJ65;Q3UEQ3;A0A1L1SVF9	Q80UJ8;B2RWI2;Q9EP89	Serine beta-lactamase-like protein LACTB, mitochondrial	Lactb	0.289695	2.34556	0.665452	0.717715	0.986025	1.00414	0.53806	1.22993	1.13384	0.176883	-0.478518	-0.448846	0.00611203	0.00595398	0.0180706	26.8903	26.3479	26.7335	26.6903	25.1978	25.9305	26.6559	25.7937	25.4808	25.5092	26.5689	25.3632	26.7158	20.9855	26.1077	26.6133	26.1878	26.0786	25.7261	25.4012										10	10
Q545I9;P14069	Q545I9;P14069	Protein S100;Protein S100-A6	S100a6	0.366117	2.34553	0.354124	0.427936	0.24645	2.10293	0.43638	1.22991	0.957996	0.450845	-1.22453	-0.983593	0.608271	1.0724	1.25051	25.716	24.9861	26.0751	25.122	26.1003	22.0931	26.4418	26.1282	27.2578	25.629	26.5189	27.0348	26.8666	27.193	26.2441	21.9508	25.7943	26.3709	22.2864	27.3052										5	5
Q9D1M8;Q71V27;P97314;Q6QMT3	Q9D1M8;Q71V27;P97314;Q6QMT3	Cysteine and glycine-rich protein 2	Csrp2	0.0504401	2.30088	0.164288	0.599439	0.0313555	2.11007	1.29722	1.20218	2.30039	0.784395	-0.738315	-1.53106	1.50369	1.07729	2.60536	21.7328	22.8047	22.1677	23.5407	22.3791	22.3673	21.7119	23.5015	21.8275	23.1367	23.1756	22.8215	22.6535	20.7748	21.8925	21.8947	23.6285	21.8788	22.5361	24.0604								+	AOX3_ir_AOX3_sh	5	5
Q3U6D2;Q6PFB2;Q8VE37	Q3U6D2;Q6PFB2;Q8VE37	Regulator of chromosome condensation	Rcc1	0.0586221	2.25094	0.320846	0.705045	0.0714332	3.00037	1.23194	1.17052	2.20405	0.493704	-0.504212	-1.05825	1.1461	1.58514	2.07713	22.4192	20.3157	23.3943	21.8376	23.5111	22.5344	20.4279	22.5109	21.7901	23.6391	22.0662	21.1555	22.8983	22.6171	22.5952	21.8829	23.6953	22.8668	22.7881	24.9179										4	4
A0A0A6YVY7;Q5DTK8;Q921M8;A0A0A6YW28;Q6NXV6;Q3TEX8;P35123;Q3TPN5;A0A0A6YWM7	A0A0A6YVY7;Q5DTK8;Q921M8;A0A0A6YW28;Q6NXV6;Q3TEX8;P35123;Q3TPN5;A0A0A6YWM7	Ubiquitin carboxyl-terminal hydrolase;Ubiquitin carboxyl-terminal hydrolase 4	Usp4	0.255455	2.22336	0.712073	0.76569	0.14033	0.500432	0.592686	1.15274	1.22489	0.147475	-0.385167	-0.382471	0.85285	-0.998755	-1.6367	24.2534	24.6674	22.5357	22.1639	21.5992	20.0086	24.6137	22.131	23.79	21.7006	23.1983	23.901	24.7702	21.6429	25.0662	23.8324	25.1127	24.4196	25.2754	23.6535										6	6
P13541;A2AQP0;Q1WNQ4	P13541	Myosin-3	Myh3	0.37742	2.21049	0.254774	0.342889	0.989557	1.00394	0.423175	1.14437	0.93444	0.593845	-1.54418	-1.22681	0.00455923	0.00566826	0.0135033	27.1667	27.4721	28.6191	27.3482	28.7394	27.2141	28.9271	27.5575	27.8724	28.0807	21.9915	29.5171	27.4979	28.4614	27.2944	27.9286	27.311	27.5014	28.0942	28.4136										64	8
Q3U935;Q3U5V2;Q3ULK8;Q5QJQ9;P53996;A0A0N4SVS6	Q3U935;Q3U5V2;Q3ULK8;Q5QJQ9;P53996;A0A0N4SVS6	Cellular nucleic acid-binding protein	Cnbp	0.165219	2.20324	0.952432	1.01798	0.200527	2.0409	0.781939	1.13962	1.52724	0.0211661	0.0257061	0.0615492	0.697828	1.0292	1.395	22.4329	22.6896	21.9509	21.7231	22.9207	22.8213	22.2527	22.4443	21.8825	21.8132	21.9407	20.8683	25.2251	22.1323	21.9537	21.352	24.4724	21.6756	21.63	22.4554										4	4
Q99K41;Q3USG5;Q3U254;Q3UUU0	Q99K41;Q3USG5;Q3U254;Q3UUU0	EMILIN-1	Emilin1	0.300542	2.19966	0.902637	1.11497	0.0271334	5.06996	0.522094	1.13728	1.10681	0.0444868	0.157005	0.126266	1.5665	2.34197	2.69859	24.0719	21.9067	24.4331	22.2732	21.1049	22.9511	21.9462	20.8971	26.1827	25.1012	24.1957	24.9418	25.7481	22.4054	25.4475	22.5426	24.7803	21.6258	22.7033	26.7292								+	AOX3_ir_AOX3_sh	8	8
Q58EU7;Q00915	Q58EU7;Q00915	Retinol-binding protein 1	Rbp1	0.16193	2.18348	0.880759	1.08903	0.0558078	2.32853	0.790672	1.12663	1.54081	0.0551428	0.123045	0.154871	1.2533	1.21942	2.23559	21.9066	21.4833	24.0304	23.1419	20.9314	21.6576	21.7621	23.1227	23.5337	22.8519	20.5857	23.1126	22.8287	23.4397	20.5617	21.9788	22.0628	22.645	22.9347	24.7649										8	8
A0A0G2JEC4;Q9JK48;A0A0G2JF57;A0A0G2JE45	A0A0G2JEC4;Q9JK48	Endophilin-B1	Sh3glb1	0.318256	2.17785	0.424911	0.540469	0.468373	0.846054	0.497223	1.1229	1.06431	0.371702	-0.887715	-0.840733	0.329408	-0.241178	-0.761212	25.4634	25.2955	24.7598	26.1257	24.3791	26.2386	26.2876	25.2474	26.4156	25.8541	21.6985	25.5774	25.8962	22.033	25.0016	25.2353	25.3233	25.3865	26.0084	25.1305										8	8
A6H630	A6H630	Protein-glutamate O-methyltransferase	Armt1	0.264927	2.16669	0.668606	1.47114	0.0500525	4.5822	0.576874	1.11549	1.19875	0.17483	0.556934	0.444289	1.30057	2.19604	2.30533	24.7499	23.4751	24.7662	22.5495	21.2617	21.8193	20.5282	21.5773	24.3576	25.3765	21.4851	24.6271	24.546	22.8259	20.6503	25.7898	25.072	21.4702	20.6517	24.9214										2	2
Q8BU78;Q8BMN7;Q8CFB4	Q8BU78;Q8BMN7;Q8CFB4	Guanylate-binding protein 5	Gbp5	0.163633	2.13492	0.228952	1.74421	0.210682	2.28096	0.786128	1.09418	1.53375	0.640255	0.802571	1.30261	0.676373	1.18964	1.36077	23.9568	21.0618	25.3062	21.7087	23.3635	22.3669	21.1465	21.449	23.7568	20.6649	23.0654	21.0592	24.2691	21.9557	22.1629	21.5675	23.194	23.9294	22.1406	23.7054										3	3
Q7M703;Q7M702;Q7M6Z8;Q7M701;Q7M6Z7;Q7M6Z9;Q7M700;Q7M6Z6;O88447	Q7M703;Q7M702;Q7M6Z8;Q7M701;Q7M6Z7;Q7M6Z9;Q7M700;Q7M6Z6;O88447	Kinesin light chain 1	Klc1	0.426028	2.09796	0.458328	0.537205	0.963995	1.0365	0.370562	1.06899	0.838621	0.338824	-0.896454	-0.779131	0.0159254	0.0517139	0.0465736	26.0375	25.5955	25.2764	21.6885	22.845	25.456	24.8531	23.8054	21.5598	25.8048	20.6169	24.9436	25.9082	25.5981	24.8068	24.4925	24.9007	21.4026	24.921	25.2945										10	10
Q8C0E1;Q543N6;P58389;A2AWE9;B7ZDE0;A2AWF0;F6Z6I0	Q8C0E1;Q543N6;P58389	Serine/threonine-protein phosphatase 2A activator	Ppp2r4	0.356025	2.09337	0.383901	0.489933	0.634762	1.1548	0.448519	1.06583	0.979491	0.41578	-1.02934	-0.921166	0.197389	0.20764	0.493735	26.5932	26.1629	26.5314	25.3449	25.8169	25.8145	25.2239	24.9236	26.7804	26.7891	21.3569	27.2783	26.7563	27.1203	26.8608	25.4497	25.9019	26.3965	26.4363	27.3165										6	6
Q545K0;O35683	Q545K0;O35683	NADH dehydrogenase [ubiquinone] 1 alpha subcomplex subunit 1	Ndufa1	0.372111	2.08788	0.500877	1.89852	0.393016	1.67422	0.429327	1.06204	0.945438	0.300269	0.924876	0.704899	0.40559	0.74349	0.902774	26.1373	26.0454	25.4218	27.2811	23.6167	25.7483	26.0895	25.3706	25.9928	25.0322	26.3235	25.5062	26.5926	20.8873	21.4914	26.6897	25.9831	26.5058	22.4564	25.6733										2	2
O08547;E9Q6R3;Q3UZ06;A0A0G2JF08;D6RES2	O08547;E9Q6R3;Q3UZ06	Vesicle-trafficking protein SEC22b	Sec22b	0.109121	2.06322	0.651694	0.754599	0.0531266	1.74494	0.962092	1.0449	1.80258	0.185956	-0.406218	-0.468841	1.27469	0.803181	2.26714	24.3948	23.6024	25.4713	24.1898	24.5806	22.8806	23.1379	21.4844	23.9353	23.4002	24.5564	25.6114	24.2656	21.8754	24.5744	24.3722	23.9299	23.9994	23.6939	24.9878										8	8
A0A1L1SSF8;Q91V76	A0A1L1SSF8;Q91V76	Ester hydrolase C11orf54 homolog		0.248922	2.04875	0.722733	1.19588	0.0252872	3.6426	0.603937	1.03474	1.2434	0.141022	0.258072	0.367563	1.5971	1.86497	2.74413	21.6823	21.1595	24.4712	21.4943	21.5574	22.0824	22.6728	23.2059	20.9875	22.801	24.0339	22.8149	24.5191	21.9758	21.2999	23.8899	24.4354	22.4071	20.8966	23.2232								+	AOX3_ir_AOX3_sh	6	6
P46737;A3KGA8	P46737;A3KGA8	Lys-63-specific deubiquitinase BRCC36	Brcc3	0.132182	2.0478	0.721202	0.751865	0.454389	1.30779	0.878828	1.03407	1.67642	0.141943	-0.411454	-0.369699	0.342573	0.387129	0.78623	24.8327	24.3045	25.2295	24.9053	22.277	23.4806	22.8541	21.5952	22.2725	26.0451	25.6742	24.8324	23.951	23.132	26.1625	24.2958	24.966	24.5763	25.5222	24.9736										4	4
Q546G4;P07724;K7R066	Q546G4;P07724	Serum albumin	Alb	0.32357	2.04081	0.352426	1.47552	0.148545	2.61242	0.490032	1.02914	1.05192	0.452932	0.561219	0.987268	0.828142	1.38539	1.59874	27.0961	28.1941	31.0786	30.8599	27.1235	26.2264	27.9015	28.1966	28.1635	27.273	27.6141	26.5772	27.5202	28.4737	27.7033	29.202	28.2927	27.4701	27.2366	27.074										39	39
Q9DBS1	Q9DBS1	Transmembrane protein 43	Tmem43	0.0772446	2.03479	0.785926	1.17481	0.659371	1.13539	1.11213	1.02488	2.02676	0.104618	0.232427	0.280885	0.18087	0.183186	0.457659	22.8367	23.0022	23.4868	22.8353	22.795	22.4121	23.5389	22.8776	22.5256	21.5842	22.958	23.3693	24.3867	20.7488	19.2866	22.4304	23.0626	23.5308	22.3747	22.4279										5	5
Q8BVG4	Q8BVG4	Dipeptidyl peptidase 9	Dpp9	0.203173	2.01508	0.155662	0.442204	0.0681845	2.08307	0.692134	1.01084	1.38594	0.807818	-1.17722	-1.56738	1.16631	1.05871	2.10706	23.8935	23.2957	23.8583	23.1726	23.7332	21.6307	21.9269	23.1936	22.9301	24.9028	23.8091	24.7106	24.7414	25.1409	24.3929	21.5362	24.3544	21.9532	23.7383	23.9745										3	3
Q3UZI3;Q3TW51;Q3TRW3;Q78PY7;Q3TJ56;E9Q3E9	Q3UZI3;Q3TW51;Q3TRW3;Q78PY7;Q3TJ56	Staphylococcal nuclease domain-containing protein 1	Snd1	0.0713955	2.01474	0.249886	0.694076	0.122083	1.68552	1.14633	1.01059	2.07747	0.602258	-0.526834	-1.24064	0.913346	0.753189	1.72892	24.7626	24.304	26.5101	26.2648	25.2094	25.1378	25.0445	25.3412	25.2418	25.658	24.6101	25.5989	24.1986	23.8019	23.8668	24.2484	25.4265	24.9516	25.2644	25.6931										14	14
Q3URR8;Q9CWD8;F7D3P0	Q3URR8;Q9CWD8	Iron-sulfur protein NUBPL	Nubpl	0.353056	2.00146	0.866742	1.14709	0.61677	1.3932	0.452156	1.00105	0.985903	0.0621103	0.197984	0.173272	0.209876	0.478398	0.520559	25.4368	22.0583	24.461	22.9002	21.2787	24.9846	22.8638	24.6536	22.5657	24.6374	25.504	21.0498	24.9407	22.4546	24.3712	21.4716	26.4908	24.0417	25.1934	23.1932										5	5
Q9CR98;A0A0N4SWI4;A0A140T8T1	Q9CR98;A0A0N4SWI4	Protein FAM136A	Fam136a	0.260413	1.99875	0.253438	0.496664	0.776002	1.07326	0.584338	0.999101	1.21111	0.596129	-1.00966	-1.23057	0.110137	0.102003	0.294325	26.3994	25.3941	25.96	25.885	25.8346	24.8915	24.5335	26.0936	25.615	25.4769	24.6024	25.405	25.0624	26.4395	25.4516	21.6651	25.724	25.8856	25.4864	25.5776										7	7
Q80UU9	Q80UU9	Membrane-associated progesterone receptor component 2	Pgrmc2	0.142499	1.99796	0.806148	0.868311	0.33896	1.24016	0.84619	0.998528	1.62649	0.0935851	-0.203716	-0.25367	0.469851	0.310527	1.01691	23.1356	22.6787	23.2527	23.9472	23.5888	21.672	23.1018	23.4913	22.8737	22.5481	23.2271	22.3299	23.6058	20.3537	20.3596	23.1727	22.3643	23.3101	22.513	23.1217										4	4
D3Z0L8;D3Z761	D3Z0L8;D3Z761		Actn4	0.348017	1.99622	0.216243	2.95346	0.107084	3.53552	0.4584	0.997268	0.996878	0.665059	1.5624	1.34262	0.970275	1.82192	1.8149	22.7269	23.24	25.7544	21.879	21.3524	22.197	22.852	20.5713	24.5253	24.8025	24.6323	20.1267	24.5811	22.5897	24.5151	25.2358	25.4986	21.2129	25.025	26.4534										14	2
A1L0V4;P68433	A1L0V4;P68433	Histone H3;Histone H3.1	Hist1h3i;Hist1h3a	0.494233	1.99356	0.0883016	0.262989	0.447265	2.28429	0.306068	0.99535	0.716213	1.05403	-1.92693	-1.94033	0.349435	1.19175	0.799174	22.3212	24.6677	21.6719	26.2553	26.323	25.2602	25.4607	24.608	26.0338	25.2722	24.5458	26.661	23.0069	21.9017	25.9186	21.4066	26.4219	25.644	20.0725	26.7689										12	1
Q8BVK3;Q3TW96	Q8BVK3;Q3TW96	UDP-N-acetylhexosamine pyrophosphorylase-like protein 1	Uap1l1	0.215138	1.98423	0.701704	0.782749	0.364916	1.53035	0.667282	0.988576	1.34619	0.153846	-0.353378	-0.397062	0.437807	0.613861	0.960531	23.0544	23.9501	22.7883	22.7783	20.5947	24.0732	21.3663	23.2202	22.2445	23.5892	21.529	24.663	23.9518	24.1253	23.2002	21.5283	23.7515	23.8195	23.1836	25.1733										4	4
Q542I7;Q3TX23;O88653;A0A0G2JGQ3	Q542I7;Q3TX23;O88653	Ragulator complex protein LAMTOR3	Lamtor3	0.109905	1.96961	0.38092	1.62073	0.192742	1.51326	0.958981	0.977906	1.7979	0.419167	0.696648	0.927252	0.715023	0.597658	1.42228	27.1441	25.5497	26.3254	25.9943	24.2566	24.8011	26.0763	22.9777	27.2636	25.6809	24.8258	25.0878	27.1674	24.845	26.2507	26.0013	27.0473	25.1139	25.7541	26.092										3	3
Q9D1D4	Q9D1D4	Transmembrane emp24 domain-containing protein 10	Tmed10	0.278979	1.9613	0.5981	1.49722	0.866735	1.09135	0.554428	0.971813	1.16134	0.223227	0.582285	0.548833	0.0621136	0.126109	0.17328	26.5276	27.0266	27.5513	26.7833	24.1986	25.3078	25.6888	21.7079	25.7267	25.7819	27.3629	26.4636	23.9607	24.8775	26.9525	24.7412	26.7056	26.7594	26.242	27.8741										4	4
Q3TL72;Q8C878;Q66JT6	Q3TL72;Q8C878;Q66JT6	NEDD8-activating enzyme E1 catalytic subunit	Uba3	0.406202	1.93441	0.0370529	0.343081	0.600374	1.51477	0.391258	0.951894	0.876705	1.43118	-1.54338	-2.49808	0.221578	0.599094	0.545364	24.2966	21.579	23.5593	20.5034	24.2867	23.0444	22.191	22.4718	23.3377	23.0405	21.2024	23.6247	21.0163	21.5227	24.8884	21.4879	24.987	21.9525	22.34	25.2887						+	WT3_ir_WT3_sh			9	9
Q9D154;Q8BK60;Z4YK03;Q8VHP7	Q9D154;Q8BK60;Z4YK03	Leukocyte elastase inhibitor A	Serpinb1a	0.419361	1.89727	0.877495	1.11284	0.256295	1.71075	0.377412	0.923927	0.851287	0.0567556	0.154253	0.159151	0.59126	0.774628	1.22254	21.7368	23.4771	23.457	23.4184	22.5089	21.8592	22.9264	22.865	26.1022	22.0677	20.639	23.41	22.4066	23.6886	22.6967	22.0307	23.9866	23.5946	23.3313	25.6706										10	10
Q9D8P4;A0A1B0GSV1;H3BJT9;H3BIZ3	Q9D8P4;A0A1B0GSV1	39S ribosomal protein L17, mitochondrial	Mrpl17	0.349421	1.89607	0.90069	0.917211	0.341889	2.03459	0.45665	0.92301	0.993807	0.0454246	-0.124674	-0.128806	0.466115	1.02474	1.01039	21.2668	23.453	24.7445	21.5842	22.5665	22.0296	22.2779	21.9641	23.416	21.0308	24.9963	24.9987	25.0272	21.4062	24.3116	22.4002	24.7677	21.4321	25.3099	22.7397										4	4
E9Q035;Q921I1;P47758;Q542X6;E9Q2Q7;D3YYR8;F7CJN9;F7BAE9;E9Q939;D3YY36;Q8VC96;Q9DBD0	E9Q035;Q921I1	Serotransferrin	Gm20425;Tf	0.417181	1.88767	0.200606	2.21521	0.210755	2.54078	0.379675	0.916606	0.855457	0.697656	1.14744	1.39473	0.676223	1.34527	1.36053	24.0017	23.3465	27.0054	27.5301	23.4102	24.3209	23.9713	24.7355	23.3268	23.1076	23.8235	22.3951	23.3144	22.9217	20.5666	25.5592	23.5241	22.9576	23.5316	23.1612										25	25
Q9CY16	Q9CY16	28S ribosomal protein S28, mitochondrial	Mrps28	0.0778593	1.88481	0.414808	0.749551	0.620627	1.24252	1.10869	0.914417	2.02165	0.382153	-0.415902	-0.860016	0.207169	0.313273	0.514775	24.1029	21.4624	23.5081	23.3844	23.6075	23.9099	24.4536	22.5565	22.1206	24.1566	23.0473	22.5079	23.9056	23.2935	23.6667	22.0445	23.3483	24.1166	23.2857	24.8413										4	4
Q58E59;Q9D554	Q58E59;Q9D554	Splicing factor 3A subunit 3	Sf3a3	0.165155	1.87652	0.878124	0.927703	0.0524229	2.01691	0.78211	0.908056	1.52751	0.0564444	-0.108265	-0.158326	1.28048	1.01215	2.27569	21.7625	21.503	23.0156	22.2135	21.4617	22.6455	21.3284	22.9329	21.3962	21.1002	23.6233	23.4247	23.9288	20.5998	22.4209	22.5343	23.2616	22.4786	23.2063	22.92										3	3
Q543P7;Q9WUL7	Q543P7;Q9WUL7	ADP-ribosylation factor-like protein 3	Arl3	0.0579865	1.87329	0.826211	1.11995	0.0284017	1.28609	1.23667	0.905577	2.21104	0.082909	0.163439	0.226875	1.54666	0.362989	2.6691	24.2569	23.8517	24.4004	24.3292	21.0179	23.9114	23.7222	22.9921	23.7948	24.4877	23.8699	23.639	23.9063	21.816	23.9526	23.5142	24.3231	23.8075	23.981	24.4753								+	AOX3_ir_AOX3_sh	4	4
Q8BL66;Q05CS7;Q3TQY5	Q8BL66;Q05CS7	Early endosome antigen 1	Eea1	0.391338	1.86748	0.119073	0.287149	0.0401164	3.43002	0.407448	0.901094	0.906137	0.924186	-1.80013	-1.74534	1.39668	1.77822	2.44712	21.3384	22.609	24.113	24.4896	26.9183	22.7983	21.4297	23.7314	22.5177	24.5268	21.3786	25.5362	21.8532	26.0281	23.2549	22.2443	23.5563	23.5059	21.6983	25.4605								+	AOX3_ir_AOX3_sh	12	12
E9QMV2;C6EQJ5;Q4KML4	E9QMV2;C6EQJ5;Q4KML4	Costars family protein ABRACL	Abracl	0.491131	1.86692	0.663979	0.663991	0.502665	1.20469	0.308803	0.900657	0.721529	0.177846	-0.590765	-0.450978	0.298722	0.26866	0.70187	26.6695	26.388	27.1458	25.2391	25.2898	21.149	26.2686	24.9709	27.5598	26.7127	26.7144	27.7897	27.2802	27.419	27.2235	26.1905	26.7858	26.535	26.3316	27.0851										3	3
Q6ZWX2;P20065	Q6ZWX2		Tmsb4x	0.413768	1.86154	0.274048	0.439778	0.475865	1.31847	0.383244	0.896493	0.862021	0.562174	-1.18515	-1.17429	0.322516	0.398861	0.74801	26.9441	25.4502	26.9047	25.901	27.5405	25.8684	24.922	25.88	25.7309	25.7339	21.7144	26.7674	26.4803	27.4979	26.1981	25.3825	24.6242	25.5612	25.8048	26.7664										3	3
Q542K0;Q3U5I9;Q9R078;S4R2R1	Q542K0;Q3U5I9;Q9R078;S4R2R1	5-AMP-activated protein kinase subunit beta-1	Prkab1	0.507305	1.84216	0.836147	1.20273	0.306322	0.475775	0.294731	0.881395	0.694043	0.0777174	0.266317	0.213673	0.513821	-1.07165	-1.09273	25.1462	25.3333	23.2568	25.946	24.2228	26.462	25.8815	23.4039	21.3341	20.3474	22.355	23.7967	24.2304	23.2814	21.2557	20.9257	21.064	25.1457	22.6168	24.2679										6	5
Q8C076;P59016;S4R1H4;S4R227	Q8C076;P59016;S4R1H4	Vacuolar protein sorting-associated protein 33B	Vps33b	0.46088	1.79662	0.830707	0.829281	0.0624054	0.252997	0.336412	0.845288	0.774553	0.0805523	-0.270067	-0.220896	1.20478	-1.98281	-2.16394	25.105	25.6488	25.8599	22.1448	21.105	22.0932	24.7237	20.6634	21.6471	25.026	24.748	21.7947	21.4292	21.251	25.7203	23.2198	25.2688	25.8895	25.7326	22.4829										3	3
Q14C24;Q9D883;E9PWX6;E9PWM2;E9Q809;F8WH71;E9Q5Y2;E9PUZ3;E9Q1I7;E9Q5J3;G3UW94;Q8BGJ9	Q14C24;Q9D883;E9PWX6;E9PWM2;E9Q809;F8WH71;E9Q5Y2;E9PUZ3;E9Q1I7;E9Q5J3;G3UW94;Q8BGJ9	Splicing factor U2AF 35 kDa subunit;Splicing factor U2AF 26 kDa subunit	U2af1;U2af1l4	0.17758	1.78338	0.747919	1.1533	0.0538793	2.25648	0.750607	0.834613	1.47832	0.126145	0.205769	0.332689	1.26858	1.17408	2.25813	21.8285	21.1644	22.6181	22.3903	23.2496	21.8973	22.7999	20.8124	22.1736	20.8737	22.3428	23.026	22.0391	23.3886	22.1038	21.2921	23.8495	21.8608	21.7437	24.3706										2	2
Q8K2Y7	Q8K2Y7	39S ribosomal protein L47, mitochondrial	Mrpl47	0.0571092	1.77821	0.772311	0.90157	0.000155351	2.41583	1.24329	0.830423	2.22082	0.112208	-0.149489	-0.299339	3.80869	1.27252	6.68336	22.0734	22.7062	23.6478	23.5975	23.8982	22.5706	22.299	22.8492	22.7045	21.8848	22.9383	23.523	23.0793	23.8797	22.4315	21.7461	23.6574	22.0927	22.4574	24.0093								+	AOX3_ir_AOX3_sh	8	8
Q9D1H8	Q9D1H8	39S ribosomal protein L53, mitochondrial	Mrpl53	0.366348	1.77503	0.313624	2.88849	0.726817	1.1024	0.436106	0.827843	0.957509	0.503591	1.53032	1.07524	0.138575	0.140646	0.361876	26.0129	26.9919	25.8782	27.4635	20.8842	26.8567	25.7478	21.5951	26.1813	26.2344	26.7204	25.4871	26.3837	22.485	26.219	25.828	26.7807	26.6221	26.1326	25.7046										3	3
Q8R5L1;O35658	Q8R5L1;O35658	Complement component 1 Q subcomponent-binding protein, mitochondrial	C1qbp	0.117873	1.77319	0.41444	0.706631	0.179402	1.42537	0.928587	0.826346	1.75201	0.382539	-0.50097	-0.860725	0.746173	0.511335	1.47136	29.999	30.9333	31.6365	30.3516	30.448	28.7344	30.0212	28.9777	30.3326	30.5522	29.9908	31.5956	30.1361	30.9473	31.2621	30.3256	30.8656	30.6517	30.3006	31.4726										10	10
Q62422	Q62422	Osteoclast-stimulating factor 1	Ostf1	0.379327	1.76883	0.41768	0.613407	0.364907	1.60264	0.420986	0.822794	0.930516	0.379156	-0.705082	-0.854501	0.437817	0.680452	0.960549	21.8541	25.0415	24.6658	24.1193	24.4328	24.8925	24.9061	24.9604	25.5178	25.0351	24.2266	25.0935	25.0852	21.0135	24.8414	25.1873	24.9009	25.175	24.5728	26.1805										4	4
Q564F2;Q64520;E9Q7K1;Q564G0;G3UYV3	Q564F2;Q64520;E9Q7K1;Q564G0	Guanylate kinase	Guk1	0.178109	1.76219	#VALUE!	1	0.00298826	6.28864	0.749313	0.817371	1.47629	NaN	0	NaN	2.52458	2.65275	4.20202	21.5261	19.9547	24.5567	24.1519	21.918	23.1625	21.9348	20.5985	23.2716	22.4401	22.9786	22.5922	25.1362	22.4979	21.6853	22.9144	22.3227	21.0548	21.1778	22.7444								+	AOX3_ir_AOX3_sh	6	6
Q7TMH5;Q9D1P0;F7CXG9;Q05CB9;G5E909	Q7TMH5;Q9D1P0;F7CXG9	39S ribosomal protein L13, mitochondrial	Mrpl13	0.307069	1.75789	0.535721	0.643767	0.242146	0.800071	0.512764	0.813843	1.09093	0.271061	-0.635389	-0.647048	0.615923	-0.321801	-1.26303	24.5356	25.3138	24.9743	25.1505	26.0329	25.5197	25.1446	25.5302	24.9022	22.146	24.8983	24.633	24.9938	22.6799	24.6738	21.8388	24.7651	25.0518	25.4712	24.0243										7	7
Q3U518;Q3TWG2;O08795	Q3U518;Q3TWG2;O08795	Glucosidase 2 subunit beta	Prkcsh	0.0572872	1.75632	0.0146364	0.464252	0.109663	1.574	1.24194	0.812558	2.21882	1.83457	-1.10702	-3.10132	0.959939	0.654434	1.79934	22.308	22.07	23.0867	22.9938	23.3016	22.0933	21.739	23.7971	21.3352	23.4442	23.1116	23.0392	22.6357	21.8884	23.3504	22.969	23.1985	22.3815	23.6896	23.5456						+	WT3_ir_WT3_sh			4	4
F7CVJ5;E9PYB0;F7DBB3	F7CVJ5;E9PYB0;F7DBB3		Ahnak2	0.139713	1.7511	0.416263	0.811209	0.13307	1.7018	0.854763	0.808265	1.63963	0.380633	-0.301854	-0.857219	0.875918	0.76706	1.67198	24.8941	25.4645	26.0845	24.8948	24.856	25.0507	25.6903	24.9425	24.9059	25.8346	24.9534	25.5158	25.7366	26.0967	25.6459	24.2787	25.3711	25.0812	24.3613	27.2397										9	9
Q543K9;P23492;Q9D8C9	Q543K9;P23492;Q9D8C9	Purine nucleoside phosphorylase	Pnp;Pnp2	0.427078	1.73902	0.988325	0.989726	0.0962148	1.47807	0.369493	0.79827	0.836639	0.00510022	-0.0148991	-0.0150964	1.01676	0.563713	1.88465	24.4186	24.5167	24.6667	24.8386	24.0628	20.5611	24.338	24.2708	25.359	23.6213	25.3589	25.402	25.516	24.7101	24.1645	25.4578	25.0955	23.8917	25.4548	25.3215										12	12
D3YU17;Q8VCM8	D3YU17;Q8VCM8	Nicalin	Ncln	0.329547	1.73423	0.473805	1.57072	0.0399945	2.00825	0.482082	0.794296	1.03817	0.3244	0.651423	0.751627	1.398	1.00594	2.44907	24.1005	23.2869	23.5875	24.8857	21.7346	25.413	23.2766	24.203	25.033	22.1366	23.8111	23.6289	25.4714	23.5499	24.4405	21.5938	24.0723	24.1065	23.5722	25.3553								+	AOX3_ir_AOX3_sh	7	7
P31428;Q99LA8;A0A1D5RML1;A0A1D5RM32;Q3V175	P31428;Q99LA8;A0A1D5RML1	Dipeptidase 1;Dipeptidase	Dpep1	0.0855802	1.73043	0.833779	0.914421	0.688768	1.06224	1.06763	0.791134	1.96059	0.0789492	-0.129069	-0.216816	0.161927	0.0871101	0.415398	27.2828	26.9206	27.6249	27.5353	25.1334	25.8432	27.5185	26.1266	27.5133	27.7821	27.0318	27.0368	26.6303	25.6111	27.3515	26.7857	27.4963	27.1594	27.4239	27.4539										13	13
A0A0R4J0T0;Q8K3A0;F6UL52;F6WN43	A0A0R4J0T0;Q8K3A0	Iron-sulfur cluster co-chaperone protein HscB, mitochondrial	Hscb	0.170347	1.72911	0.189884	0.628834	0.117189	1.47106	0.768665	0.790033	1.50656	0.721513	-0.669249	-1.43254	0.931114	0.556854	1.75583	24.0564	23.8109	24.5372	24.788	24.8973	22.234	23.9274	24.3838	23.214	24.2902	23.8241	24.2523	25.3111	24.6946	23.6411	24.1519	23.6914	23.7942	23.6955	23.7411										7	7
Q9D6K5	Q9D6K5	Synaptojanin-2-binding protein	Synj2bp	0.0991269	1.72775	0.829905	1.10416	0.188699	1.24203	1.00381	0.788897	1.86526	0.0809718	0.142944	0.221962	0.724231	0.312695	1.43683	23.9905	24.3602	24.7726	24.3676	21.9644	22.637	23.4505	23.9497	24.6308	24.8819	24.6167	23.8176	24.2404	23.2468	22.9117	23.1087	24.5449	24.2409	24.5789	24.259										3	3
Q6GQT9	Q6GQT9	Nodal modulator 1	Nomo1	0.321542	1.72485	0.607367	1.3617	0.00345443	9.62696	0.492762	0.78647	1.05663	0.216549	0.445406	0.534741	2.46162	3.26708	4.0965	20.8452	20.758	24.6967	25.0582	22.8399	24.8736	24.4198	24.4825	25.3479	24.5904	21.6769	24.7136	25.586	24.1283	22.6769	25.5037	25.7284	20.4463	22.6581	24.3934								+	AOX3_ir_AOX3_sh	9	9
Q059P4;Q9CS72;G3UZB6;Q05C04	Q059P4;Q9CS72	Filamin-A-interacting protein 1	Filip1	0.225342	1.72456	0.141278	0.450968	0.131989	2.52646	0.647159	0.786227	1.31378	0.849925	-1.1489	-1.63222	0.879462	1.33712	1.67738	24.0867	20.7177	23.1996	23.2082	22.4233	24.4251	23.8583	24.7028	20.8704	23.6759	22.6408	24.4844	23.1055	23.0139	23.5844	22.176	23.6123	21.1459	20.5632	23.9317										9	9
G3UZY2;P97493;G3UX99;A2A439	G3UZY2;P97493	Thioredoxin, mitochondrial	Txn2	0.429352	1.72011	0.831035	0.869192	0.465358	1.25376	0.367187	0.7825	0.832359	0.0803807	-0.202253	-0.22046	0.332213	0.326266	0.766563	25.774	26.934	27.3309	25.4867	25.3899	22.701	25.7452	25.5531	26.7317	25.3427	27.6385	26.1776	25.9053	24.8924	26.9366	26.4251	27.2654	26.0154	26.2012	26.3129										3	3
Q91V47;Q3UK94;B2M0S0;B2M0R9;Q684Q9;P21126;B2M0S1;F8WHM4	Q91V47;Q3UK94;B2M0S0;B2M0R9;Q684Q9;P21126	Ubiquitin-like protein 4A	DXS254E;Ubl4;Tu11;Ubl4a	0.302944	1.71935	0.666862	1.33395	0.223186	1.92728	0.518637	0.78186	1.10094	0.175964	0.415704	0.446808	0.651332	0.946565	1.32052	23.9362	21.4363	23.8334	24.5154	21.7986	24.7877	24.4131	23.5995	23.9098	24.0883	23.197	20.4238	24.7439	21.1984	23.8797	22.7755	24.11	23.5794	21.6798	22.575										4	4
Q9EQH2;Q8C9W5;Q8CA64;Q8C4S7	Q9EQH2;Q8C9W5;Q8CA64	Endoplasmic reticulum aminopeptidase 1	Erap1	0.338951	1.71295	0.34358	0.539533	0.774002	1.13631	0.469863	0.776485	1.01693	0.463972	-0.890218	-1.00664	0.111258	0.184362	0.29704	25.1339	23.9431	22.429	24.416	26.005	21.4096	23.61	24.6098	24.9853	22.4411	23.6015	24.1548	23.6135	22.1278	23.0783	23.7138	24.8832	22.324	23.7877	24.3786										8	8
Q8BK30	Q8BK30	NADH dehydrogenase [ubiquinone] flavoprotein 3, mitochondrial	Ndufv3	0.15007	1.71016	0.195728	0.611179	0.394885	1.30135	0.823707	0.774133	1.59191	0.708347	-0.710333	-1.4117	0.40353	0.380013	0.899042	27.7255	26.0389	26.5284	26.5606	27.2633	26.3616	25.8893	26.5331	24.7669	26.0232	25.1474	26.8737	27.3179	27.2904	26.1538	25.7292	26.1574	26.0461	25.5662	26.6019										5	2
Q9D9V3;E0CXS3	Q9D9V3;E0CXS3	Ethylmalonyl-CoA decarboxylase	Echdc1	0.462513	1.70748	0.473972	1.41229	0.282215	2.69845	0.334876	0.771868	0.771634	0.324248	0.498034	0.751334	0.54942	1.43213	1.15295	21.351	22.5393	20.8736	24.828	24.1522	24.3645	25.7073	21.0749	22.4932	22.5738	24.2888	23.1553	23.3165	22.5233	22.8497	22.6262	25.1457	22.6507	20.7464	25.9915										8	8
Q6PAC1;P13020;Q3UCW8;Q3U9Q8;Q3TGJ9;A0A0J9YUQ8;CON__Q3SX14;A6PWS5;A0A0J9YUJ8	Q6PAC1;P13020;Q3UCW8;Q3U9Q8;Q3TGJ9;A0A0J9YUQ8	Gelsolin	Gsn	0.283148	1.70685	0.891854	0.939918	0.0422866	1.93639	0.547987	0.771333	1.15054	0.0497063	-0.0893929	-0.140349	1.3738	0.953371	2.41335	24.6632	24.1653	25.6772	25.5591	25.3583	24.1688	24.6766	24.2541	25.4277	24.6428	22.6031	25.3133	25.019	25.7415	23.81	24.9904	24.1705	23.9387	24.5775	26.3623								+	AOX3_ir_AOX3_sh	15	15
Q7M739;F6ZDS4;Q3V1L5;Q3TZB5;Q32P08;Q8BU18;Q05CS8;Q8BK71;Q8K2T9;F6RX08;Q3UVR0	Q7M739;F6ZDS4;Q3V1L5;Q3TZB5;Q32P08	Nucleoprotein TPR	Tpr	0.426448	1.70393	0.780972	1.1984	0.13376	2.36398	0.370134	0.768866	0.837827	0.107365	0.261115	0.287588	0.873674	1.24122	1.66855	23.7722	23.7265	24.9376	25.2067	23.4193	26.383	24.1874	24.9367	24.8458	22.7867	23.7038	23.5003	25.8331	23.7957	24.0676	21.2879	24.29	21.1163	24.8521	23.5932										11	11
Q542P5;P08074;F6YNX9	Q542P5;P08074;F6YNX9	Carbonyl reductase [NADPH] 2	Cbr2	0.502137	1.68987	0.0079225	0.223835	0.509122	1.81809	0.299177	0.756911	0.702763	2.10114	-2.1595	-3.51336	0.293178	0.862426	0.690989	25.0596	21.5919	23.183	25.6605	24.3414	22.684	24.203	24.7807	21.3184	25.3595	22.6773	25.1803	20.3303	24.7757	24.517	21.9261	23.254	21.0872	20.9122	24.7382						+	WT3_ir_WT3_sh			8	8
Q9CPZ8;Q9CVE7;A0A1L1SUP3	Q9CPZ8;Q9CVE7	COX assembly mitochondrial protein homolog	Cmc1	0.385193	1.68859	0.243795	0.651457	0.804866	0.861387	0.414322	0.755817	0.918541	0.612976	-0.618258	-1.25821	0.0942763	-0.215266	-0.255389	24.036	25.2165	25.0379	24.2988	23.7981	22.9477	22.7994	22.3164	22.1847	23.7645	22.4719	24.0059	20.8512	23.3286	24.3184	24.1793	24.2613	23.6539	24.2616	24.4419										4	4
Q9D7I5	Q9D7I5	Phospholysine phosphohistidine inorganic pyrophosphate phosphatase	Lhpp	0.314633	1.68532	0.212525	0.508699	0.0936395	0.739963	0.502196	0.753025	1.07285	0.672591	-0.975115	-1.35471	1.02854	-0.434475	-1.90227	24.669	24.5909	23.7076	24.2245	25.1145	23.8182	25.18	24.4048	23.8669	24.1277	24.8175	25.2367	24.6071	21.0152	23.9971	24.4874	24.3441	24.9111	24.5918	24.8871										3	3
Q8C5C0;E9PYG9;Q3TCJ7;F6TVP2;E9Q0K6;F8WJE0;Q60710;Q3UDX7;Q3U754;Q6ZQM3;Q3UBG9	Q8C5C0;E9PYG9;Q3TCJ7;F6TVP2;E9Q0K6;F8WJE0;Q60710;Q3UDX7;Q3U754;Q6ZQM3	Deoxynucleoside triphosphate triphosphohydrolase SAMHD1	Samhd1	0.523779	1.6846	0.509048	0.633192	0.462498	1.73223	0.280852	0.752404	0.666607	0.293241	-0.659286	-0.691113	0.33489	0.792632	0.77166	25.0692	25.211	25.7165	25.132	25.1224	22.3077	25.1238	24.6	25.8228	24.6154	21.7504	25.6053	22.6217	25.4152	24.8082	26.1587	25.4926	24.8274	21.0224	26.254										10	10
Q91VW5;A0A1D5RLV4;Q4VAB1;A4IF57;A0A1D5RME8;Q8C0A4;A0A1D5RM19;A0A1D5RLC6;Q3UYD1	Q91VW5;A0A1D5RLV4	Golgin subfamily A member 4	Golga4	0.456	1.67574	0.494846	1.51571	0.365223	2.15268	0.341035	0.7448	0.783321	0.30553	0.599997	0.715165	0.437442	1.10613	0.959882	21.5749	21.0163	24.6414	21.0885	21.7729	22.646	23.8831	20.768	23.803	22.3183	22.8046	21.395	25.1106	23.2352	25.285	22.0503	21.8847	21.6375	24.6208	25.538										12	12
Q545T7;P05977;Q545G5;E9PWG4;Q6PCW9;E0CZ30;A0A087WRZ7	Q545T7;P05977;Q545G5;E9PWG4;Q6PCW9;E0CZ30	Myosin light chain 1/3, skeletal muscle isoform	Myl1	0.187951	1.66174	0.175289	3.0863	0.0603179	1.574	0.725955	0.732693	1.43955	0.756245	1.62588	1.48715	1.21955	0.654431	2.18577	26.0327	25.7123	27.2744	27.4506	24.2989	26.1636	26.6576	21.1634	27.3953	25.9842	25.1382	24.7358	26.2159	25.4169	27.0256	27.2232	27.2435	26.7301	26.5958	26.8163										12	8
B9EIE8;Q9DA03	B9EIE8;Q9DA03	Complex III assembly factor LYRM7	Lyrm7	0.529887	1.65668	0.886103	1.14298	0.505037	0.69023	0.275817	0.728296	0.656569	0.0525156	0.192797	0.147871	0.296677	-0.53485	-0.697862	24.969	25.0368	25.7185	24.98	21.5761	22.1562	25.3179	20.8831	25.2165	25.1714	21.7661	25.0609	25.2894	24.7085	25.8296	25.6379	25.5207	25.3992	25.0779	21.618										3	3
Q9DBG7;F6VF36;Q9CVL8	Q9DBG7	Signal recognition particle receptor subunit alpha	Srpr	0.236906	1.65046	0.2981	0.537968	0.894817	1.05136	0.625423	0.722873	1.27852	0.525638	-0.894409	-1.11283	0.0482659	0.0722565	0.136476	23.4839	23.5996	21.8241	23.4342	20.8916	21.4572	22.3304	23.8879	23.0972	24.6742	22.6527	24.8387	24.0271	22.8693	23.9482	23.6921	24.0528	24.2505	23.3572	24.0446										8	8
Q8BRF7;Q6ZQ26	Q8BRF7	Sec1 family domain-containing protein 1	Scfd1	0.29032	1.6318	0.621346	0.741653	0.893008	0.967984	0.537122	0.706469	1.13226	0.206666	-0.431184	-0.513699	0.0491448	-0.0469448	-0.13884	25.4733	24.931	24.295	24.1328	25.014	21.9198	24.8523	22.2605	24.4775	26.0645	24.6724	24.9885	25.7353	24.8732	24.432	24.6607	24.9099	24.7442	24.3699	25.0629										10	10
Q9DCC5;Q32P00;P23198;I6L9I7;D3Z1A9;D3Z313;Q9CYJ8	Q9DCC5;Q32P00;P23198;I6L9I7	Chromobox protein homolog 3	Cbx3	0.449138	1.62531	0.469488	0.660972	0.251253	1.62438	0.34762	0.700712	0.795758	0.328375	-0.59734	-0.759238	0.599889	0.699886	1.23675	21.6487	21.5404	24.2406	22.8267	22.4793	20.4236	23.438	22.8496	23.0648	22.5744	23.1522	23.3138	22.1838	24.2504	23.1658	20.5052	22.0005	21.9158	22.8575	23.6482										4	4
Q9WTL7	Q9WTL7	Acyl-protein thioesterase 2	Lypla2	0.615655	1.61948	0.384839	0.455494	0.764329	0.757908	0.210663	0.695529	0.522236	0.414721	-1.1345	-0.919259	0.11672	-0.399905	-0.310209	25.7575	25.1316	20.5041	24.9986	26.6231	22.3316	25.5768	25.4507	26.1233	25.3874	22.5358	21.47	24.9711	25.6217	25.7259	22.3721	26.172	21.8302	26.1657	25.8164										5	5
Q8BLS2;B9EID1;Q8BGB8;Q8CHS5;B7ZCV4;D6RJJ8	Q8BLS2;B9EID1;Q8BGB8;Q8CHS5	Ubiquinone biosynthesis protein COQ4 homolog, mitochondrial	Coq4	0.324961	1.61377	0.995813	0.996554	0.893731	1.07598	0.488169	0.690439	1.0487	0.00182215	-0.00498047	-0.00541362	0.048793	0.105648	0.137895	25.1434	23.1973	24.4945	22.7304	23.774	24.6817	25.6411	23.7522	23.2734	25.5427	24.1209	23.2532	24.5553	21.6219	20.8084	23.4076	25.0693	23.9877	22.06	23.7083										5	5
Q8CEB1;Q921Q6;Q544U5;Q8CDV7;P55772;D6RFA9;F7B9M9;D6RHQ2	Q8CEB1;Q921Q6;Q544U5;Q8CDV7;P55772;D6RFA9;F7B9M9;D6RHQ2	Ectonucleoside triphosphate diphosphohydrolase 1	Entpd1	0.369085	1.61261	0.866454	1.11017	0.668727	1.14804	0.432874	0.689398	0.95176	0.0622547	0.150777	0.173651	0.174751	0.199178	0.444115	23.5069	23.1068	22.5502	23.5531	21.611	20.5378	22.3629	23.8894	23.8799	22.7791	23.1801	21.514	23.0713	22.3667	20.4164	20.9992	23.5517	21.9426	22.4957	21.6846										4	4
Q8K3C3;B1AS04	Q8K3C3	Protein LZIC	Lzic	0.246426	1.61077	0.800475	1.14419	0.812694	0.929338	0.608314	0.687749	1.25058	0.0966523	0.194331	0.261283	0.0900731	-0.105725	-0.244907	24.2175	24.0444	23.9909	24.267	22.1862	23.2376	23.6315	23.5539	23.8065	24.2347	24.457	21.0877	22.5926	22.4547	24.4079	22.4864	25.0121	23.8288	24.6874	24.0182										4	4
Q8BK57;Q99LD9;D3Z7J6;D3Z487	Q8BK57;Q99LD9;D3Z7J6;D3Z487	Translation initiation factor eIF-2B subunit beta	Eif2b2	0.175632	1.59999	0.433461	0.758825	0.367186	1.27654	0.755397	0.678064	1.48582	0.36305	-0.39816	-0.824664	0.435114	0.352239	0.955745	22.2471	21.0703	22.2946	21.6427	22.8223	21.9876	22.3079	21.3259	20.4211	22.6538	22.6096	22.2477	23.2088	21.5344	21.3026	21.8089	22.7144	22.0315	22.3339	21.8914										2	2
P99028;Q8BMU6	P99028	Cytochrome b-c1 complex subunit 6, mitochondrial	Uqcrh	0.403139	1.59252	0.910183	1.06248	0.321754	1.54625	0.394546	0.671308	0.882707	0.0408713	0.0874329	0.116428	0.492477	0.628778	1.05614	31.8993	30.8046	32.8147	30.334	29.4311	28.9102	29.4875	30.7462	31.0666	30.5683	31.8662	32.1505	31.0114	32.2686	30.797	30.0185	31.0957	31.1258	31.0258	32.231										5	5
Q8C2N7;A0A0G2JEK2;P63254;Q6P3B4	Q8C2N7;A0A0G2JEK2;P63254;Q6P3B4	Cysteine-rich protein 1	Crip1	0.440207	1.59061	0.43458	1.72308	0.146467	1.77244	0.356343	0.669584	0.812138	0.36193	0.784993	0.822577	0.834259	0.82574	1.60816	25.123	23.7814	24.7902	24.1257	21.5434	21.7695	23.628	25.4342	25.4423	23.9402	25.0207	24.0862	26.3294	25.1954	24.1029	25.604	26.0653	24.9763	24.7425	25.0692										4	4
A2A6U3;Q80UG5;A2A6U5;Q3TDR9;A8Y5D3	A2A6U3;Q80UG5;A2A6U5;Q3TDR9	Septin-9	Sept9	0.536028	1.59045	0.302009	0.468287	0.85066	0.916121	0.270812	0.669437	0.646548	0.51998	-1.09454	-1.10322	0.070244	-0.12639	-0.194464	23.0881	24.4609	23.92	22.465	24.509	25.2097	24.9932	24.315	24.6548	24.2508	20.5563	23.5917	24.3834	24.0541	24.1527	20.8717	24.1367	24.7216	22.0619	23.7887										9	9
Q9CQ00	Q9CQ00	Transmembrane protein 261	Tmem261	0.307782	1.58865	0.563331	0.764522	0.483581	1.20858	0.511756	0.667797	1.08921	0.249237	-0.387371	-0.602807	0.315531	0.273314	0.734558	24.4714	24.8261	23.9066	24.9158	23.0475	24.9006	23.0166	24.3584	22.9909	24.0166	24.5406	23.9538	24.4746	21.7044	24.7154	24.0184	24.3826	24.101	23.7122	23.8142										2	2
Q549A5;Q06890;Q9JK98;E9PUU2;E9PXG5;E9Q8Y5;E9Q9B8;E9Q2G2;Q3V245	Q549A5;Q06890;Q9JK98;E9PUU2;E9PXG5;E9Q8Y5;E9Q9B8	Clusterin;Clusterin;Clusterin beta chain;Clusterin alpha chain	Clu	0.252155	1.58639	0.905895	0.955106	0.0156374	1.85199	0.598332	0.665746	1.23419	0.0429221	-0.0662666	-0.122017	1.80584	0.889079	3.05769	25.0648	25.2489	26.1838	26.187	24.9032	23.6354	24.7028	24.8638	26.4444	25.4707	24.8969	24.9087	25.6763	25.4549	26.295	25.6784	24.9395	24.7689	25.208	26.4522								+	AOX3_ir_AOX3_sh	10	10
Q3UGR5;D3YZI3	Q3UGR5	Haloacid dehalogenase-like hydrolase domain-containing protein 2	Hdhd2	0.2461	1.57374	0.919063	1.04028	0.998777	1.00046	0.608888	0.654193	1.25152	0.0366546	0.0569767	0.104866	0.000531459	0.000663376	0.00158131	28.8472	28.7422	27.2627	28.2355	26.7371	28.1596	28.2158	26.5916	28.1945	28.3112	28.2161	28.0549	29.0938	26.3097	28.4749	27.5747	29.2566	27.9628	27.9542	27.8769										8	8
Q3U1B1;Q3TQ70;P62874;H3BKR2;H3BLF7;Q61621	Q3U1B1;Q3TQ70;P62874;H3BKR2;H3BLF7	Guanine nucleotide-binding protein G(I)/G(S)/G(T) subunit beta-1	Gnb1	0.190976	1.55739	0.895216	1.0497	0.0456136	1.69838	0.719022	0.639126	1.4286	0.048072	0.069973	0.135954	1.34091	0.764161	2.36482	26.5769	27.2733	28.1497	26.459	25.5605	25.896	26.6206	26.4291	27.3639	27.151	27.8118	27.5328	27.6875	26.5299	27.6751	27.0968	28.0133	26.7631	26.8394	27.5846								+	AOX3_ir_AOX3_sh	11	7
Q6ZWQ9;Q9D6E6;Q9CXD2;D3YV37	Q6ZWQ9;Q9D6E6;Q9CXD2;D3YV37		Myl12a	0.487616	1.55588	0.879785	1.0825	0.459625	1.59885	0.311922	0.63773	0.727579	0.0556233	0.11436	0.156147	0.337596	0.677033	0.776802	23.0653	24.3193	25.7531	22.5498	22.7255	23.1683	23.1749	21.7697	23.9491	24.9779	24.1542	24.8149	22.6138	23.3041	24.7231	25.0071	26.2377	24.2061	24.6207	25.617										10	2
Q3TJG6;Q9R0Q7;D3Z7C6;Q9CRH1	Q3TJG6;Q9R0Q7;D3Z7C6;Q9CRH1	Prostaglandin E synthase 3	Ptges3	0.0721932	1.55265	0.327843	0.795265	0.0518665	1.63522	1.1415	0.634729	2.07032	0.484334	-0.330493	-1.04207	1.28511	0.709481	2.28253	25.7699	25.7703	26.2697	25.9739	26.5063	25.1952	24.8075	25.4156	26.1765	26.203	24.9255	25.7093	26.8565	26.0189	26.1382	26.0038	25.9031	25.2715	26.3269	26.4903										7	7
Q571A2;Q9D4H8;E0CYT5	Q571A2;Q9D4H8;E0CYT5	Cullin-2	Cul2	0.0796916	1.54881	0.593977	0.807949	0.672458	1.25611	1.09859	0.631156	2.00664	0.22623	-0.307663	-0.55514	0.172335	0.328962	0.43874	23.5086	22.0904	22.2351	22.4189	21.6598	22.1993	23.8631	21.4394	22.1206	24.3458	22.7512	23.4116	23.4081	22.4799	22.6018	22.369	23.7608	20.2364	23.7326	23.253										4	4
Z4YL78;A0A0R4J0K2;K3W4R5;A2AGT5;Q4V782;Q8K250;Q6PB55	Z4YL78;A0A0R4J0K2;K3W4R5;A2AGT5	Cytoskeleton-associated protein 5	Ckap5	0.470489	1.54466	0.936717	0.940521	0.28883	1.6408	0.327451	0.627291	0.757469	0.0283915	-0.0884674	-0.0819274	0.539358	0.714403	1.13603	23.3095	24.5073	24.4125	24.6171	20.9449	24.521	21.2864	23.6488	23.9393	24.5911	25.0351	24.9004	23.5183	20.4848	24.4259	24.0885	24.4745	24.1227	24.4072	24.1827										9	9
B2RTC8;Q3V132	B2RTC8;Q3V132	ADP/ATP translocase 4;ADP/ATP translocase 4, N-terminally processed	Slc25a31	0.0693426	1.54005	0.391648	0.829268	0.215931	0.823352	1.159	0.622976	2.09623	0.407104	-0.27009	-0.905514	0.665686	-0.280418	-1.34363	26.4452	26.1348	26.0224	26.0866	25.7677	25.5019	26.4881	24.9252	24.8482	25.8934	25.9395	25.9938	26.5367	25.0349	25.985	25.8903	26.3276	26.3335	26.3302	25.3563										9	2
Q149D1;Q8BH55;A2AUG6;A2AUG7;Q8K395	Q149D1;Q8BH55;A2AUG6;A2AUG7;Q8K395	Threonine synthase-like 1	Thnsl1	0.21319	1.5358	0.140222	0.624935	0.513227	0.695857	0.671233	0.618987	1.35253	0.853183	-0.678222	-1.63721	0.28969	-0.523137	-0.684116	22.8048	23.2949	23.521	22.2902	22.3762	23.1983	21.8051	23.1544	22.1983	24.3142	22.2588	22.8999	22.6114	21.9591	22.4132	22.1524	24.2748	25.7195	23.8531	22.1643										4	4
Q8BMK4	Q8BMK4	Cytoskeleton-associated protein 4	Ckap4	0.125627	1.53546	0.161718	1.48076	0.0818866	1.59303	0.900916	0.618673	1.71005	0.791242	0.566336	1.5417	1.08679	0.671777	1.9891	26.9448	26.1128	27.0633	27.5189	25.5312	26.4694	26.329	25.1048	27.3393	26.8103	26.5205	26.4237	27.4767	26.3573	26.1394	26.1546	26.0828	26.8087	26.3803	27.7928										21	21
Q3UHC2;Q8C913;A6QRF1;F2Z3W1;F6YIW9;F2Z444;A0A0R4J1C3;Q6A000	Q3UHC2	Leucine-rich repeat serine/threonine-protein kinase 1	Lrrk1	0.767704	1.53467	0.251467	0.316633	0.385027	4.04439	0.114806	0.617926	0.305609	0.599519	-1.65912	-1.23614	0.414508	2.01592	0.918877	22.1483	27.6668	29.7144	21.9165	28.2016	22.2621	21.845	29.2176	29.0099	28.6966	26.8952	29.7825	29.8067	29.534	28.3723	28.2739	27.5782	28.6766	28.6483	30.049										3	3
G5E8J6;Q9QZV4;REV__G5E8J6	G5E8J6;Q9QZV4		Hrc	0.228569	1.53443	0.115388	0.537408	0.0523435	1.50662	0.640982	0.617702	1.30379	0.937839	-0.895911	-1.766	1.28114	0.591316	2.27666	26.736	27.2238	27.9453	27.897	28.6938	26.9251	26.8287	28.0736	26.5846	27.2952	26.74	28.3023	27.0532	28.5655	27.1205	26.1906	27.037	27.1226	27.2267	28.1619										22	22
Q0VGU0;Q9CQC9;Q3U281	Q0VGU0;Q9CQC9;Q3U281	GTP-binding protein SAR1b	Sar1b	0.0827696	1.53402	0.377532	1.31374	0.447729	1.17204	1.08213	0.617317	1.98218	0.423046	0.393681	0.934208	0.348985	0.229028	0.798327	27.2111	27.1984	27.2141	26.8983	25.6031	25.8615	26.1673	25.206	26.8082	26.5396	27.2897	26.7411	27.8009	26.2753	26.9699	26.7934	27.4636	27.3682	27.0245	26.7379										11	7
P05213;Q99KA2;O89052	P05213;Q99KA2	Tubulin alpha-1B chain	Tuba1b	0.126194	1.53345	0.823141	0.94384	0.0685047	1.64931	0.89896	0.616784	1.70707	0.084526	-0.0833858	-0.230963	1.16428	0.721861	2.10405	28.3661	28.2612	29.5141	29.0853	29.1466	28.187	28.8911	27.809	29.1761	28.2938	28.7115	29.5833	28.8386	28.9042	28.9799	28.417	28.6267	28.8886	28.4634	30.415										29	7
F6ZFT1;F8WJ64;Q569N0;Q3TJG2;Q9CR21	F6ZFT1;F8WJ64;Q569N0;Q3TJG2;Q9CR21	Acyl carrier protein;Acyl carrier protein, mitochondrial	Ndufab1	0.111905	1.53288	0.656266	1.18193	0.0626109	1.42781	0.951149	0.616244	1.78609	0.18292	0.241144	0.462174	1.20335	0.513808	2.16183	30.4608	30.2842	30.9254	30.474	28.164	30.4615	29.7702	30.4587	29.3804	29.7806	30.774	30.5436	30.0992	29.504	30.3223	30.355	31.3284	30.1671	30.3048	30.729										8	8
E9Q3I8;E9Q3I9;E9Q3I4;E9Q3I5;E9Q0N0;Q9Z0R4;Q3U2A1;Q6NZJ5;Q6IZF3;Q3TUF4;Q6J1S9;Q8CGU5;Q8CJ43;D3Z6P4;CON__ENSEMBL:ENSBTAP00000001528	E9Q3I8;E9Q3I9;E9Q3I4;E9Q3I5;E9Q0N0;Q9Z0R4;Q3U2A1;Q6NZJ5	Intersectin-1	Itsn1	0.647446	1.5325	0.529354	0.53232	0.184807	3.42734	0.188796	0.615891	0.475056	0.276254	-0.909633	-0.657442	0.733282	1.77709	1.4511	20.8832	21.7455	21.7548	21.6218	26.6792	22.8248	21.9123	25.5028	24.9453	21.1979	21.8825	20.4882	25.8388	22.9533	25.8531	22.5672	27.1984	22.2618	22.5643	21.8387										5	5
P46412;A0A1C7ZMZ5;A0A1C7ZMZ7;Q8CC60;Q8CDQ5;F2Z3Y2;P21765	P46412;A0A1C7ZMZ5;A0A1C7ZMZ7	Glutathione peroxidase 3	Gpx3	0.340726	1.53164	0.585656	1.30298	0.0894875	2.23213	0.467595	0.615075	1.01297	0.232358	0.381817	0.567944	1.04824	1.15842	1.93169	24.2531	23.7717	25.6684	23.9966	23.0992	22.691	22.0346	24.943	24.8342	24.2241	23.9289	22.7233	24.8658	25.7776	24.6934	24.3605	24.4693	25.0998	23.7161	25.6673										5	5
B2RPS1;Q0PD56;P61021;Q8C458;A2A5F5;A2A5F6	B2RPS1;Q0PD56;P61021;Q8C458	Ras-related protein Rab-5B	Rab5b	0.567445	1.53141	0.211674	0.393379	0.248629	0.454215	0.246077	0.614864	0.596325	0.674332	-1.34601	-1.3575	0.604448	-1.13855	-1.24424	25.2437	23.8074	24.5463	23.6834	23.9264	24.3652	25.7388	21.616	21.8362	25.1601	21.2	24.8737	22.1849	24.7463	25.0119	21.7103	21.3297	25.1729	22.6624	25.188										7	4
Q9DCD9;A0A075B6A3;A0A0A6YXW6;Q58E61;Q91Z07;Q99KA4;Q99M22;Q8K0Z4;Q8VCV5;Q99LA6;P01878;Q4V9Z4;Q91WP5;Q3KQK2;Q91XE1;Q91WT1;Q91X92;Q32NZ5;Q2TAW9;Q5U413;Q566J7;Q52L51;Q8VEA0;Q5U472;Q6PDB8;Q58E54;Q2KHS9;Q80ZI7;Q58E53;Q91WR1;Q8VCX4;A0A075B665	Q9DCD9;A0A075B6A3;A0A0A6YXW6;Q58E61;Q91Z07;Q99KA4;Q99M22;Q8K0Z4;Q8VCV5;Q99LA6;P01878;Q4V9Z4;Q91WP5;Q3KQK2;Q91XE1;Q91WT1;Q91X92;Q32NZ5;Q2TAW9;Q5U413;Q566J7;Q52L51;Q8VEA0;Q5U472;Q6PDB8;Q58E54;Q2KHS9;Q80ZI7;Q58E53;Q91WR1;Q8VCX4	Ig alpha chain C region	Igha;Igh;Igh-VJ558	0.653882	1.5313	0.508866	1.68533	0.662779	1.46185	0.184501	0.614757	0.465648	0.293397	0.753028	0.69142	0.178631	0.547791	0.452715	24.2156	25.2975	26.0024	25.4244	23.2765	21.9844	21.4962	21.7829	22.096	21.947	21.691	21.835	21.6584	26.1497	24.5857	25.2712	21.9569	21.8049	24.7129	25.224										6	6
Q58E70;Q8C7C3;D3Z2H9;Q3TJ53	Q58E70;Q8C7C3;D3Z2H9;Q3TJ53		Tpm3;Tpm3-rs7	0.432586	1.53122	0.834907	0.910475	0.110716	1.83588	0.363928	0.61468	0.826298	0.0783617	-0.135308	-0.215318	0.95579	0.876475	1.79309	22.635	22.5263	24.631	23.1209	22.9832	21.6033	23.3683	23.4826	23.6799	22.8829	22.287	23.5407	23.7547	25.162	23.5041	22.9848	22.5511	23.5612	22.3174	24.7327										25	6
Q9CQF0	Q9CQF0	39S ribosomal protein L11, mitochondrial	Mrpl11	0.283721	1.5312	0.682817	0.850122	0.176535	1.43755	0.547109	0.614661	1.14907	0.165695	-0.234258	-0.423885	0.75317	0.523613	1.48233	24.5986	24.6987	24.5274	24.7375	23.6445	24.0026	24.2989	24.7857	22.2105	24.7049	25.0473	23.8011	24.4435	24.1424	24.4711	24.8332	25.353	24.0599	23.035	24.248										6	6
Q6DI95;Q6P2B1;Q3UL39;Q571K5;F6TDZ2;E9Q0H8;Q9CSV3	Q6DI95;Q6P2B1;Q3UL39;Q571K5	Transportin-3	Tnpo3	0.482095	1.53101	0.199059	0.461506	0.78556	1.26286	0.316868	0.614484	0.737139	0.701018	-1.11558	-1.40007	0.10482	0.336697	0.281379	24.7567	23.5344	25.2048	22.3196	22.0822	21.8831	24.7082	24.2952	22.0375	25.1743	23.032	24.6302	24.321	24.1911	25.1745	24.6349	22.249	19.4519	24.7162	24.7566										6	6
Q8C6Y2	Q8C6Y2		Slc12a7	0.231712	1.53023	0.482068	0.767292	0.171092	2.05079	0.635052	0.613748	1.29418	0.316892	-0.382153	-0.737185	0.76677	1.03618	1.5036	23.489	21.651	24.3826	23.4682	23.8906	22.6365	23.4839	23.012	22.8936	22.7531	21.973	24.5935	23.7969	23.7988	23.0889	24.1256	22.8117	24.0017	20.6897	24.0367										3	2
A0A0A6YWP6;A0A0A6YX18;Q8BVE3;Q3U9S9;A0A0A6YVU0;A0A0A6YW86	A0A0A6YWP6;A0A0A6YX18;Q8BVE3;Q3U9S9;A0A0A6YVU0	V-type proton ATPase subunit H	Atp6v1h	0.670286	1.52023	0.185457	3.58909	0.140044	4.04711	0.17374	0.604285	0.441867	0.731757	1.84362	1.4487	0.853737	2.01689	1.63806	22.0484	21.1335	25.7473	24.8623	21.6379	21.9739	22.6378	20.87	22.4684	24.7576	25.2196	20.6433	24.7851	26.9067	21.1602	21.7186	25.21	25.1592	20.2451	20.7038										4	4
Q8BP47	Q8BP47	Asparagine--tRNA ligase, cytoplasmic	Nars	0.294374	1.51894	0.540138	1.27185	0.564581	1.1706	0.5311	0.603068	1.12208	0.267495	0.34693	0.639881	0.248273	0.227248	0.600834	24.2294	24.7214	25.6869	24.0403	22.9924	23.7609	24.4709	23.7686	25.5188	24.7869	24.8144	24.071	24.8846	23.0754	24.6516	24.8356	24.6987	25.072	25.3905	25.7099										10	10
Q6PB52;Q6PEM5;Q5D0B0;Q6ZY49;Q52KI7;Q3TL96;Q8K295;P55302;Q8C252;Q3U8U9;F6WMD1	Q6PB52;Q6PEM5;Q5D0B0;Q6ZY49;Q52KI7;Q3TL96;Q8K295;P55302;Q8C252	Alpha-2-macroglobulin receptor-associated protein	Lrpap1	0.311141	1.51794	0.594505	0.814004	0.60458	1.11804	0.507043	0.602119	1.08115	0.225844	-0.296892	-0.554331	0.218546	0.160978	0.538966	24.282	23.2169	24.5845	23.9607	23.9916	24.841	24.1941	23.911	24.634	24.2117	23.0223	23.9469	24.1877	21.9895	23.9574	24.0474	24.0233	24.3094	24.7375	24.7886										6	6
O88990	O88990	Alpha-actinin-3	Actn3	0.680736	1.51247	0.197806	3.02439	0.0465999	5.24881	0.167022	0.596908	0.426861	0.70376	1.59664	1.40442	1.33161	2.39199	2.35112	21.1609	19.9374	22.4102	21.9438	22.3442	26.874	22.0436	22.9144	23.4108	20.3454	20.8083	21.1984	25.8239	23.1669	21.1388	21.6644	22.445	21.6838	22.1232	26.286								+	AOX3_ir_AOX3_sh	24	1
O35381;D3YYE1;D3Z7M9;F6UFG6;Q64G17	O35381;D3YYE1;D3Z7M9;F6UFG6	Acidic leucine-rich nuclear phosphoprotein 32 family member A	Anp32a	0.0567212	1.51119	0.836424	0.965004	0.103763	1.46786	1.24625	0.595683	2.22519	0.0775734	-0.0513939	-0.213305	0.983957	0.553713	1.83547	26.3717	27.2208	27.7798	26.5177	26.4002	26.982	26.7557	26.4876	27.1845	27.4875	26.5962	27.346	27.6068	26.9389	27.0604	26.8231	27.7215	27.2654	27.1209	27.8773										11	11
Q9QZ83	Q9QZ83		Actg1	0.720606	1.5108	0.609151	0.655324	0.636512	1.70984	0.142302	0.595317	0.37053	0.215275	-0.609721	-0.532042	0.196194	0.773862	0.491147	25.0604	25.3874	21.4591	28.57	27.0634	26.6323	26.5059	26.5557	27.1719	24.917	25.2757	26.2375	26.3787	26.187	24.8202	21.2785	25.7069	27.2718	21.4271	27.4072										26	2
A3KML3;F6YY69;F6VW30;P68254	A3KML3;F6YY69;F6VW30;P68254	14-3-3 protein theta	Ywhaq	0.341468	1.50927	0.631801	0.804169	0.262025	1.49301	0.46665	0.593848	1.01132	0.19942	-0.314429	-0.498123	0.581657	0.578219	1.20668	26.0121	26.5754	27.9388	25.8663	27.7834	25.3573	26.0247	25.1905	26.4011	26.4063	26.5217	27.7607	26.9515	27.8982	26.8669	26.2573	26.5428	27.2241	26.6773	28.1053										13	9
Q9D6S7;E0CYT0	Q9D6S7	Ribosome-recycling factor, mitochondrial	Mrrf	0.136997	1.50874	0.522183	1.25343	0.107928	1.38141	0.863288	0.593348	1.65268	0.282178	0.325885	0.669242	0.966867	0.466142	1.80977	26.0396	26.0532	27.0471	26.4395	25.3624	24.928	25.7076	24.948	25.793	25.3383	26.5229	26.2936	26.4194	26.7262	26.8879	26.4896	26.9993	26.2936	27.0016	26.521										8	8
Q3UL43;Q80X48;Q99P88;Q6ZQ45;Q8BUA6;Q8BKJ0;Q8BLF5;Q8BLM6;Q3USP6	Q3UL43;Q80X48;Q99P88;Q6ZQ45;Q8BUA6	Nuclear pore complex protein Nup155	Nup155	0.415	1.50631	0.0909592	0.56088	0.786283	1.15833	0.381952	0.591019	0.859647	1.04115	-0.834236	-1.92111	0.104421	0.212043	0.280403	22.7982	23.9099	24.0694	22.3673	23.1417	22.8862	22.7147	22.3419	23.4406	23.5232	21.8151	23.1577	21.7284	22.1964	23.8415	21.4965	24.6527	21.0497	23.2574	21.9723										8	8
A1L353;P82198;Q3UXJ2;A1L354;Q3TAY9;Q3UBG4;Q3TDZ5;Q19PV3	A1L353;P82198;Q3UXJ2;A1L354;Q3TAY9;Q3UBG4;Q3TDZ5	Transforming growth factor-beta-induced protein ig-h3	Tgfbi	0.253684	1.50595	0.889155	0.943156	0.144677	1.60521	0.595707	0.590678	1.22987	0.0510225	-0.0844322	-0.143878	0.839601	0.682762	1.61637	25.2249	24.7105	25.6649	24.9426	24.2259	24.9292	26.0288	24.1361	26.4749	26.4941	24.9868	25.8731	26.4468	25.163	25.5279	24.281	25.2124	24.3879	25.0223	26.5216										16	16
Q9CPR5;A0A0A6YVP4;F8WHN1	Q9CPR5;A0A0A6YVP4	39S ribosomal protein L15, mitochondrial	Mrpl15	0.289278	1.50281	0.872274	0.948285	0.680047	0.886692	0.538685	0.587665	1.13489	0.0593469	-0.0766079	-0.166001	0.167461	-0.173495	-0.427847	26.9753	26.4231	26.225	27.3543	24.8178	25.9778	26.6402	25.7854	25.773	26.5833	26.805	26.3228	26.5881	24.6966	26.2349	26.1089	27.0283	26.3586	26.7699	25.1039										14	14
Q3UYQ4;O35841	Q3UYQ4;O35841	Apoptosis inhibitor 5	Api5	0.511119	1.49246	0.426653	1.66232	0.116161	2.40169	0.291478	0.577692	0.687641	0.369926	0.733198	0.837442	0.93494	1.26405	1.76161	25.0438	24.6267	24.5696	25.2642	23.7163	21.4034	24.9191	23.9747	25.8463	24.5982	25.4286	22.6113	25.9731	25.2999	24.2824	24.8707	24.9273	23.3905	21.4371	25.0031										4	4
P08032;Q3UQ30	P08032	Spectrin alpha chain, erythrocytic 1	Spta1	0.488388	1.49048	0.723105	1.38398	0.851794	1.04215	0.311235	0.575781	0.726247	0.140798	0.46882	0.367044	0.0696652	0.0595676	0.192966	24.5727	25.2171	25.4462	25.5461	21.5891	25.9243	24.6547	21.4736	25.2241	25.3746	23.2853	26.5041	24.6581	22.1268	25.0266	25.7517	25.3353	25.4563	24.9924	24.2053										7	6
Q3TM67;Q3TI79;Q9ESX5;B7ZCL7;F6S1S5;A2AN81;F6YUI5	Q3TM67;Q3TI79;Q9ESX5;B7ZCL7;F6S1S5	H/ACA ribonucleoprotein complex subunit 4	Dkc1	0.304454	1.48803	0.66544	1.2959	0.240249	1.39071	0.516478	0.573402	1.09726	0.176891	0.373952	0.448863	0.619338	0.475817	1.2686	24.2852	24.0377	24.024	25.0058	23.774	24.5121	24.5753	24.607	23.7949	24.4442	24.6064	20.9225	24.5684	22.0197	23.9007	24.5852	24.5739	24.3995	22.7085	24.2132										4	4
Q922E6;Q6ZQ14	Q922E6;Q6ZQ14	FAST kinase domain-containing protein 2	Fastkd2;mKIAA0971	0.532618	1.48738	0.376008	0.657887	0.348651	0.58167	0.273584	0.572778	0.652104	0.424803	-0.604087	-0.937354	0.457609	-0.781728	-0.99549	24.3671	24.994	23.5725	25.0136	22.2297	21.8979	23.5314	22.8118	23.5048	24.4591	22.5969	22.9554	21.8955	21.5997	24.2806	24.1167	24.7539	23.6625	23.9336	21.3444										9	9
Q9D8S9	Q9D8S9	BolA-like protein 1	Bola1	0.16285	1.48365	0.213734	2.02287	0.94516	1.01837	0.788211	0.56915	1.53699	0.670126	1.01641	1.35076	0.0244948	0.0262619	0.0709753	25.7732	25.8745	26.3558	25.4868	22.3765	25.0978	26.2718	25.5091	25.0372	22.5878	25.568	25.4869	24.8115	25.3798	25.5601	25.5197	25.9219	25.7191	25.6783	26.8721										8	8
Q543D7;O70433	Q543D7;O70433	Four and a half LIM domains protein 2	Fhl2	0.378057	1.47873	0.330439	1.43751	0.243839	1.69114	0.422443	0.564363	0.933127	0.480909	0.523577	1.03614	0.612897	0.757998	1.25808	30.4461	30.1074	30.3137	29.5128	28.6444	28.4215	28.1974	30.3794	30.0602	29.3084	30.4025	29.5108	31.8732	30.5555	29.7246	30.7457	31.3283	30.1515	30.3149	29.9794										29	29
D3YTN4;Q99JY3;D3YWB5;D6RGS2;D3Z3F3;D3Z7Q4	D3YTN4;Q99JY3;D3YWB5	GTPase IMAP family member 4	Gimap4	0.329846	1.47855	0.218257	1.72864	0.961437	1.0152	0.481688	0.564182	1.03749	0.661032	0.789636	1.33615	0.0170791	0.021767	0.0498847	27.5156	26.2255	26.2903	28.3387	24.8313	27.6555	27.2364	24.2807	26.0128	26.3005	26.8609	25.8978	26.6079	25.3747	26.4955	25.8501	26.7004	27.0429	26.4457	26.6377										8	8
Q6P4T2;Q8BYH6;Q7TMG2	Q6P4T2	U5 small nuclear ribonucleoprotein 200 kDa helicase	Snrnp200	0.119146	1.47327	0.373389	1.57611	0.0323678	1.75112	0.92392	0.559018	1.74494	0.427838	0.656369	0.942779	1.48989	0.808278	2.58492	25.5033	25.8726	26.4456	26.4841	26.4208	26.0041	25.8049	22.7069	26.319	25.3888	25.6993	25.5326	27.3359	26.1135	26.4545	25.6495	26.7893	25.4132	25.9452	25.5255								+	AOX3_ir_AOX3_sh	16	16
Q920M5;A1ILN2	Q920M5;A1ILN2	Coronin-6	Coro6	0.495104	1.47168	0.740705	0.829066	0.310973	1.26142	0.305304	0.557468	0.714725	0.130355	-0.270442	-0.34263	0.507277	0.335047	1.08155	25.4197	24.9755	24.8531	25.9632	25.2806	22.0432	24.5747	26.2215	25.9075	24.5534	25.8866	25.0373	25.8974	25.5633	25.2221	25.562	25.0692	25.552	25.5529	25.9671										11	11
Q8JZU2;F6VVY4	Q8JZU2	Tricarboxylate transport protein, mitochondrial	Slc25a1	0.296371	1.46924	0.754751	1.12667	0.130777	1.62977	0.528164	0.555066	1.11711	0.122196	0.172067	0.323308	0.883467	0.704672	1.68349	22.3953	21.5291	24.1874	22.5002	23.5891	21.8501	22.1773	21.9739	22.9491	22.3021	21.2525	21.3146	21.9138	22.4651	21.141	22.6643	22.3259	22.1772	22.1541	23.029										3	3
Q8BQL7;Q9QZ06;F7AT44;A9JEI5;Q8C5G6	Q8BQL7;Q9QZ06;F7AT44;A9JEI5;Q8C5G6	Toll-interacting protein	Tollip	0.0909177	1.46695	0.708952	0.936801	0.588471	1.09613	1.04135	0.552821	1.92141	0.149383	-0.094186	-0.386853	0.230275	0.132419	0.5636	25.5995	25.7152	25.355	26.1394	25.4717	25.9967	26.3106	25.1206	25.3552	25.7089	24.8662	25.5333	26.2675	25.1187	25.808	25.8348	26.4253	25.6518	25.9965	25.7484										7	7
Q8CJ19;A0A0N4SVV2;A0A0N4SWA5;A0A1D5RM34	Q8CJ19;A0A0N4SVV2;A0A0N4SWA5;A0A1D5RM34	Protein-methionine sulfoxide oxidase MICAL3	Mical3	0.0580643	1.46342	0.975699	1.00985	0.0765668	1.49444	1.23609	0.549346	2.21018	0.0106843	0.014135	0.0314273	1.11596	0.579608	2.03244	25.9998	25.7461	26.7784	25.9571	24.4694	25.9158	26.2769	26.871	25.5652	26.0819	26.5706	26.4683	26.5234	26.0028	26.3871	26.294	26.9261	26.7299	25.4445	26.9101										4	4
Q8CHS7	Q8CHS7	Dehydrogenase/reductase SDR family member 7C	Dhrs7c	0.127844	1.46013	0.562196	1.20965	0.615452	1.10003	0.893319	0.546094	1.69849	0.250112	0.274586	0.604599	0.210806	0.137537	0.52254	26.1773	26.8389	26.807	26.8102	24.7983	26.6846	27.2611	25.7769	26.2002	26.598	26.8574	26.3576	27.5614	25.4519	26.9488	26.6585	27.0523	26.7389	26.8792	26.3523										12	12
Q5F285	Q5F285	Transmembrane protein 256	Tmem256	0.641424	1.45998	0.658506	1.43227	0.185092	3.11335	0.192855	0.545951	0.483901	0.18144	0.518306	0.458915	0.732611	1.63847	1.45004	21.8971	22.0828	21.7001	25.8288	22.7488	26.091	25.7066	25.3709	25.2725	23.6697	24.9696	21.2319	25.6632	21.7664	25.3128	22.8263	25.7652	24.2737	21.5028	24.698										4	4
Q00897	Q00897	Alpha-1-antitrypsin 1-4	Serpina1d	0.708882	1.45931	0.0291263	4.38986	0.269759	3.10909	0.149426	0.545291	0.386952	1.53572	2.13418	2.65286	0.569024	1.63649	1.18571	22.7192	22.9871	27.263	28.8745	22.9889	26.5928	25.9221	21.4142	25.1411	23.5778	22.4498	21.4989	24.2132	24.304	23.11	24.773	23.3872	22.6927	23.4836	22.2492						+	WT3_ir_WT3_sh			8	8
Q3UN19;Q9JLH8;D3Z5Q9	Q3UN19;Q9JLH8;D3Z5Q9	Tropomodulin-4	Tmod4	0.181386	1.4531	0.72991	0.906569	0.602539	1.15031	0.741396	0.539139	1.46386	0.136731	-0.141512	-0.357577	0.220015	0.202022	0.542068	25.3197	25.8751	26.3764	25.3967	24.7711	25.1208	25.9824	24.6641	25.1368	24.7713	24.8641	25.909	24.7476	25.9396	26.0538	24.4004	25.8057	25.435	24.535	25.831										6	5
B2RXX9;Q91Z83;B2RY26;Q1WJL6;B8JJH1;Q61934	B2RXX9;Q91Z83;B2RY26	Myosin-7	Myh7	0.483039	1.45235	0.194109	1.70418	0.054698	2.70826	0.316017	0.538388	0.735498	0.711955	0.769077	1.41742	1.26203	1.43737	2.24847	31.2915	30.0488	31.4947	31.181	30.1295	29.6256	29.9028	30.3003	32.4915	30.2017	30.7059	30.7899	31.9103	31.5425	29.4251	30.3264	29.7407	29.1884	29.7654	33.0572										241	63
Q9DAM4;Q80X68	Q9DAM4;Q80X68	Citrate synthase	Csl	0.237088	1.45041	0.453137	0.742275	0.229496	0.808172	0.62509	0.536464	1.27798	0.343771	-0.429974	-0.788495	0.639225	-0.307267	-1.30094	25.6437	25.8624	25.8992	25.4818	25.6116	26.6366	26.8247	24.3283	24.2916	25.9517	25.5908	26.401	25.579	24.7582	26.2335	25.0992	26.1539	26.2324	26.0317	25.9448										15	3
Q99M71	Q99M71	Mammalian ependymin-related protein 1	Epdr1	0.368699	1.44976	0.378614	0.796373	0.489468	0.645908	0.433328	0.535811	0.952567	0.421803	-0.328483	-0.931981	0.310276	-0.630599	-0.724388	21.642	23.6913	20.8107	22.3589	21.903	21.3363	21.228	21.476	20.028	21.3983	20.7596	20.9324	22.6218	21.8801	21.3051	21.3683	20.2229	20.4077	24.2353	22.0371										2	2
A0A0D4BT98;A0A0D4BT04;Q99PM0;P55002	A0A0D4BT98;A0A0D4BT04;Q99PM0;P55002	Microfibrillar-associated protein 2	Magp1;Mfap2	0.114519	1.44914	0.286436	0.78541	0.11647	1.48507	0.941123	0.535199	1.77096	0.542972	-0.348482	-1.14211	0.933787	0.57053	1.75987	21.9834	22.3802	23.071	21.8087	21.7383	21.7147	22.553	22.8816	22.7552	22.7342	21.7056	21.9193	22.4871	22.0675	22.7475	22.0355	22.5089	21.9268	21.2583	23.0788										1	1
O54962	O54962	Barrier-to-autointegration factor;Barrier-to-autointegration factor, N-terminally processed	Banf1	0.22664	1.44806	0.0883456	3.59793	0.267754	1.87188	0.644664	0.53412	1.30975	1.05381	1.84717	1.94	0.572263	0.904491	1.19109	22.5442	26.0284	26.6675	27.0424	23.9432	26.3389	26.4161	24.0986	25.8988	20.5095	24.8934	24.0419	25.3349	25.1317	26.2006	25.7669	25.7611	25.414	25.7751	25.8944										5	5
Q545Y3;P58771;Q8BSH3;E9Q452;E9Q454;Q8BP43;S4R2U0	Q545Y3;P58771;Q8BSH3;E9Q452;E9Q454;Q8BP43;S4R2U0	Tropomyosin alpha-1 chain	Tpm1	0.187707	1.44782	0.124832	0.653418	0.16792	1.32551	0.726521	0.533885	1.44044	0.903673	-0.613921	-1.71423	0.774898	0.406551	1.51628	34.6904	34.1703	35.4154	34.4865	35.1784	33.9459	34.0895	34.1816	33.7855	34.4991	33.5315	35.3249	34.3676	35.1665	34.4622	34.1473	34.0309	34.0294	34.2336	34.9457										45	45
Q62009;A0A097BW21;Q6GUA3;CON__Q2KJC7	Q62009;A0A097BW21;Q6GUA3	Periostin	Postn	0.603247	1.44709	0.301594	1.85548	0.0283423	4.62684	0.219505	0.533157	0.540992	0.520578	0.891789	1.10424	1.54756	2.21003	2.67045	26.6915	26.2771	30.0654	28.882	27.4198	27.1516	29.2098	28.4499	31.5393	29.3268	28.5192	28.5873	30.2675	30.2234	28.2323	29.0417	28.0809	27.8751	28.0374	31.8452								+	AOX3_ir_AOX3_sh	38	38
Q542W3;Q3U541;Q3U6B1;P97379;Q3U931;A0A0J9YUY8;A0A0J9YTQ8	Q542W3;Q3U541;Q3U6B1;P97379;Q3U931	Ras GTPase-activating protein-binding protein 2	G3bp2	0.364522	1.44358	0.136897	0.524696	0.437289	1.59991	0.438277	0.529646	0.961365	0.863605	-0.930447	-1.65317	0.359231	0.67799	0.817539	19.8751	23.2194	23.7032	21.5195	23.5605	21.964	20.7369	24.0269	21.965	22.9663	21.2182	22.998	22.3312	21.8034	21.6647	23.6135	22.4256	23.8027	22.1882	23.2327										6	5
Q3TRG2;A2ASW6	Q3TRG2		Zak	0.0521732	1.44222	0.869484	0.962106	0.243892	1.28397	1.28255	0.528293	2.27875	0.0607383	-0.0557327	-0.169667	0.612803	0.360606	1.25793	23.0825	24.2413	24.1144	24.7056	23.7241	23.3525	24.6248	22.9095	23.9093	24.3491	23.636	23.9429	24.1919	23.5579	24.3097	24.5009	24.4899	24.1015	23.7449	24.0963										7	7
I7HLV2;Q3THJ6;A2AM97;Q6ZWV3;P86048;A0A1B0GXC3;B7FAU6;O89059	I7HLV2;Q3THJ6;A2AM97;Q6ZWV3;P86048	60S ribosomal protein L10;60S ribosomal protein L10-like	Rpl10;Rpl10l	0.187243	1.44154	0.542482	0.859549	0.279138	1.33362	0.727594	0.527609	1.44214	0.265615	-0.218348	-0.636092	0.554181	0.415343	1.16093	26.334	26.2135	26.6849	26.053	26.6851	25.0422	25.056	26.6564	26.9265	26.0694	26.3455	25.9793	26.2195	26.0189	26.0643	26.0295	27.0138	26.6178	26.7028	27.0295										8	8
Q505L1;Q3TF62;Q9Z2N8;D3YVN1;A0A0A6YWG8	Q505L1;Q3TF62;Q9Z2N8;D3YVN1;A0A0A6YWG8	Actin-like protein 6A	Actl6a	0.529779	1.43626	0.0453624	0.317708	0.731361	1.2272	0.275905	0.522314	0.656746	1.3433	-1.65422	-2.36836	0.135868	0.295373	0.355562	21.2154	22.9508	21.7979	24.2567	21.8986	22.7195	21.4932	24.5601	22.3931	24.0546	23.036	23.2498	20.6664	20.3187	24.0115	21.036	23.0202	21.001	23.9776	22.3736						+	WT3_ir_WT3_sh			5	5
Q8R5C5;Q8R1B2	Q8R5C5;Q8R1B2	Beta-centractin	Actr1b	0.237613	1.43622	0.133601	0.602043	0.478245	1.16323	0.62413	0.522279	1.27642	0.874189	-0.732061	-1.66934	0.32035	0.218133	0.743847	26.5876	26.4367	27.1796	25.7079	26.0585	25.2039	26.2677	26.4765	26.2096	27.0077	26.0815	27.9828	26.5571	26.9766	27.1416	26.5352	26.8686	26.612	26.6235	27.3051										13	4
G4W8R2;A0A0G2JEX1;A0A0G2JFD8;G4W8R4;Q7TPW1;A0A0G2JG59;A0A0G2JDZ3;A0A0G2JFI0;A0A0G2JFT2	G4W8R2;A0A0G2JEX1;A0A0G2JFD8;G4W8R4;Q7TPW1;A0A0G2JG59	Nexilin	Nexn	0.28865	1.43574	0.367283	0.760629	0.310349	1.20431	0.539629	0.521796	1.13648	0.434999	-0.394736	-0.955541	0.508149	0.268206	1.08304	26.2316	26.4504	27.0307	26.3685	26.7902	26.6041	26.2739	26.202	25.6339	26.1628	26.3162	26.7505	26.1485	27.0887	26.5603	24.8492	26.2056	26.2691	26.5351	27.3479										17	17
Q921R1;Q3T9U8;O55026	Q921R1;Q3T9U8;O55026	Ectonucleoside triphosphate diphosphohydrolase 2	Entpd2	0.267291	1.43305	0.251274	2.51217	0.00564961	2.52961	0.573016	0.519089	1.19234	0.599852	1.32893	1.23669	2.24798	1.33891	3.74685	24.9984	25.3269	26.5319	25.4043	22.5188	24.3214	23.9037	21.5079	26.4327	26.8553	25.929	25.8041	26.322	26.0333	25.1671	25.7814	26.0103	24.8399	25.3299	26.8249								+	AOX3_ir_AOX3_sh	6	6
Q3TG12;Q9CZU5;Q9WUA2;Q8C644;Q3TI98;Q3UYC2;Q3TMX6;A0A087WS80;A0A087WPV4;A0A087WQ15	Q3TG12;Q9CZU5;Q9WUA2;Q8C644;Q3TI98;Q3UYC2;Q3TMX6	Phenylalanine--tRNA ligase beta subunit	Farsb	0.411167	1.42921	0.799117	1.13242	0.258678	1.19613	0.385982	0.515214	0.867047	0.0973899	0.179403	0.263108	0.587241	0.258374	1.21591	25.7668	25.689	26.3598	25.8897	24.2952	26.3556	26.3719	25.0474	27.1078	26.1419	25.4454	25.6744	25.8223	23.6912	26.3269	25.7829	26.729	25.7233	26.1161	26.1582										13	13
Q3U6F6;Q8C483;P26638;Q3U8N1;A2AFS0;A2AFS1;Q8CEH3	Q3U6F6;Q8C483;P26638;Q3U8N1;A2AFS0;A2AFS1	Serine--tRNA ligase, cytoplasmic	Sars	0.36052	1.42731	0.565493	1.21856	0.272321	1.41517	0.443071	0.513294	0.969862	0.247573	0.285177	0.599397	0.564919	0.500974	1.17887	25.7307	26.4631	26.0649	25.4319	25.4523	25.985	25.8311	24.9025	26.9022	26.7268	26.536	26.0242	27.5811	24.7424	25.8177	26.1838	26.7023	26.6091	25.7771	27.1357										12	12
Q5SV64;Q3UH59;Q61879;Q80T68;Q8BLI1;Q8BLI3;Q8BWI3;Q4KMN4;Q6PB65;Q8BXF2	Q5SV64;Q3UH59;Q61879;Q80T68;Q8BLI1;Q8BLI3	Myosin-10	Myh10	0.68644	1.42644	0.406514	1.80417	0.144627	4.71055	0.163397	0.512416	0.418714	0.390925	0.851337	0.876096	0.83975	2.2359	1.6166	20.2835	24.9652	27.1407	25.4901	25.5642	22.9846	24.1183	22.2018	26.3516	25.9668	25.9088	25.6373	23.0209	26.7768	24.7979	26.403	26.1418	25.0309	25.4095	29.1933										39	20
Q3UP74;P97449;Q3TB69;A0A0U1RNS3	Q3UP74;P97449;Q3TB69	Aminopeptidase N	Anpep	0.409196	1.42593	0.406252	1.70256	0.177729	1.62196	0.388068	0.511903	0.87087	0.391205	0.767706	0.876608	0.750242	0.697735	1.47775	25.3446	24.9843	25.5319	26.9454	24.6809	25.2665	24.9623	24.6121	26.4481	26.0021	25.0831	21.4155	25.9934	25.0147	25.3774	24.1142	24.1421	24.5591	25.1471	25.8734										17	17
P62196;Q8K1K2;Q99KR1	P62196;Q8K1K2;Q99KR1	26S protease regulatory subunit 8	Psmc5	0.090154	1.42141	0.44095	0.858862	0.0111011	1.32404	1.04502	0.507326	1.92688	0.355611	-0.219502	-0.810767	1.95464	0.404947	3.28521	26.8724	26.9768	27.4812	27.2915	27.3918	26.8252	27.0698	26.9709	27.0427	26.8647	25.9339	27.0741	27.4097	27.4944	27.0779	26.9857	27.1589	27.259	26.6157	27.4771								+	AOX3_ir_AOX3_sh	21	21
Q7TMI0;Q5BKQ9;Q3UWW9;Q8BG32;Q497E8;Q8BK73;Q3THG2;Q8C0Z6;Q8K2N7;G3UYH2;G3UWW7;G3UXL5;G3UYL8;G3UX15;G3UYI4;G3UYL3;G3UZ33;G3UX67;G3UWV7	Q7TMI0;Q5BKQ9;Q3UWW9;Q8BG32;Q497E8;Q8BK73;Q3THG2;Q8C0Z6;Q8K2N7;G3UYH2	26S proteasome non-ATPase regulatory subunit 11	Psmd11	0.1074	1.41749	0.764073	1.12628	0.225929	1.25416	0.968994	0.503334	1.81298	0.116865	0.171569	0.310558	0.646027	0.326717	1.31195	27.2127	27.6663	28.1026	27.2985	26.0792	27.9025	28.1654	26.1176	27.8478	28.2972	27.4103	27.9005	28.1572	26.811	28.3453	27.626	28.4812	27.8247	27.6117	28.0749										21	21
A0A1D5RM23;Q9CQF3;A0A1D5RLS2;Q9CZQ0;A0A1D5RLT7	A0A1D5RM23;Q9CQF3;A0A1D5RLS2;Q9CZQ0	Cleavage and polyadenylation specificity factor subunit 5	Nudt21	0.50971	1.41654	0.258161	0.59802	0.210748	1.87435	0.292677	0.502376	0.690003	0.588109	-0.741735	-1.21734	0.676236	0.906393	1.36055	23.8818	22.9663	24.3404	24.9968	24.4956	22.4981	23.8805	24.4666	24.8888	25.3992	22.3403	24.3144	22.4952	24.6913	23.8941	24.4428	24.4514	21.7134	24.3992	25.0893										5	5
Q80YD1;M0QWM4	Q80YD1	ATP-dependent RNA helicase SUPV3L1, mitochondrial	Supv3l1	0.165929	1.41351	0.804358	0.940678	0.898369	0.971729	0.780079	0.499283	1.52435	0.0945505	-0.0882267	-0.25607	0.0465452	-0.0413738	-0.131836	26.4988	26.9968	27.8622	26.3725	26.1831	26.5085	27.3418	25.3656	26.0002	26.986	26.8458	26.5851	26.8541	25.9043	26.94	26.3599	26.7142	26.6988	26.7857	26.3119										15	15
Q9CQV1;A0A1L1SQA2	Q9CQV1;A0A1L1SQA2	Mitochondrial import inner membrane translocase subunit TIM16	Pam16	0.44551	1.4123	0.34096	0.627647	0.325644	1.93594	0.351142	0.498044	0.802385	0.467296	-0.671975	-1.01245	0.487256	0.953036	1.04713	22.6224	22.3753	26.0713	25.0527	24.5738	25.6895	25.8817	26.1204	22.7812	25.87	25.8485	26.3537	25.3111	25.5028	26.002	25.738	26.0919	26.4147	25.991	25.5231										4	4
B2RTM2;P56501;D3YXM5;D3YZG5;A0A140LHA5;Q9R246;Q8CBU0;Q549J5;P70406	B2RTM2;P56501	Mitochondrial uncoupling protein 3	Ucp3	0.227344	1.41229	0.344836	0.789992	0.940798	0.985959	0.643316	0.498033	1.30757	0.462387	-0.340089	-1.00387	0.0265038	-0.0203999	-0.0766327	25.5064	26.0331	25.9105	26.1102	25.9544	26.0121	26.3067	25.9117	25.4276	25.4792	26.0299	25.2317	25.8143	24.7903	25.9297	24.5464	26.4147	25.6919	25.8604	25.0467										8	8
A0A087WQS5;Q14BC2;Q9CR84;P56384;P56383	A0A087WQS5;Q14BC2;Q9CR84;P56384;P56383	ATP synthase F(0) complex subunit C1, mitochondrial;ATP synthase F(0) complex subunit C3, mitochondrial;ATP synthase F(0) complex subunit C2, mitochondrial	Atp5g2;Atp5g3;Atp5g1	0.554243	1.4098	0.76692	1.22088	0.0860075	2.18812	0.2563	0.495492	0.617225	0.11525	0.287918	0.306676	1.06546	1.12969	1.95737	23.0915	23.454	23.7261	26.7369	26.4548	26.2285	23.9487	24.014	24.3875	23.3979	24.0968	23.9854	25.1186	23.793	21.8683	22.6542	23.9714	23.6084	23.8864	24.0845										1	1
Q9CR16;Q3UB60;Q8BMX6;A0A0A6YW70	Q9CR16;Q3UB60	Peptidyl-prolyl cis-trans isomerase D	Ppid	0.155325	1.40951	0.438282	1.18593	0.711775	1.0773	0.80876	0.495198	1.56884	0.358247	0.246015	0.8157	0.147657	0.107422	0.382889	26.2696	25.6146	26.3947	25.6183	25.9864	25.7085	26.6108	25.555	25.0473	25.9162	26.0773	24.8424	26.1136	26.1542	25.7207	26.2634	26.7132	26.2818	26.4128	26.8868										10	10
Q58DZ3;P62889;Q497D7;Q5PR15	Q58DZ3;P62889;Q497D7;Q5PR15	60S ribosomal protein L30	Rpl30	0.385318	1.40592	0.614444	1.21608	0.406174	1.31435	0.414181	0.491515	0.918287	0.211518	0.282234	0.524056	0.391288	0.394353	0.876761	26.1578	26.4527	26.5845	25.2296	24.4643	24.606	24.924	26.2206	26.7142	26.0436	26.9331	25.5296	26.766	25.6304	26.3205	26.1061	27.2424	26.432	26.5092	26.6249										6	6
Q6ZWZ4;A0A140T8K6;Q5M9L1;P47964;D3YX71	Q6ZWZ4;A0A140T8K6;Q5M9L1;P47964;D3YX71	60S ribosomal protein L36	Rpl36;Gm8973	0.112716	1.40563	0.843388	1.14533	0.0773451	1.75909	0.948016	0.491218	1.78136	0.0739724	0.195763	0.204078	1.11157	0.814832	2.02592	23.3852	25.3826	26.1482	25.2468	26.7891	24.4379	24.9097	21.3767	25.301	25.6673	25.0604	25.585	25.5972	25.1397	25.4404	25.8983	25.7254	25.3807	25.1611	25.5758										4	4
Q3U6M5;P34022;H7BX22;O08846	Q3U6M5;P34022;H7BX22	Ran-specific GTPase-activating protein	Ranbp1	0.567703	1.4052	0.684116	0.814063	0.875803	1.07562	0.245879	0.490777	0.595918	0.16487	-0.296788	-0.42203	0.0575937	0.105173	0.16137	24.2687	24.2165	24.7399	22.1304	23.4728	22.0014	22.4446	24.4359	24.4623	23.9056	24.5391	22.6422	24.5753	21.7434	24.0976	24.324	23.2471	23.5007	24.5677	24.8313										4	4
Q3UFZ6;Q60865;A9CYP7;F6YLI0	Q3UFZ6;Q60865	Caprin-1	Caprin1	0.577259	1.40262	0.0388005	0.385488	0.492827	1.72373	0.238629	0.488127	0.580967	1.41116	-1.37524	-2.46851	0.307305	0.785532	0.71862	21.1944	24.8516	25.7062	23.5942	25.4797	22.0878	21.4803	24.7559	24.7485	25.1113	24.7616	25.6357	22.0345	23.0225	24.7477	24.2337	24.8214	25.1079	24.7329	25.1385						+	WT3_ir_WT3_sh			6	6
Q8K199;F8WHQ0;D6RJ47;D6RD08;D3YZZ0	Q8K199;F8WHQ0	COX assembly mitochondrial protein 2 homolog	Cmc2	0.617807	1.40123	0.95587	1.04111	0.36531	0.735251	0.209147	0.486689	0.519002	0.0196011	0.0581238	0.0570944	0.437339	-0.443691	-0.959699	26.2269	27.1826	26.6406	26.4488	24.3612	22.2649	25.5737	25.146	26.7962	26.8293	26.8311	25.2842	25.2281	26.1514	26.9302	26.7979	27.0168	27.1734	27.3368	25.9407										4	4
A0A0R4J0T5;P28659	A0A0R4J0T5;P28659	CUGBP Elav-like family member 1	Celf1	0.436792	1.40081	0.6424	0.783569	0.218015	1.18919	0.359726	0.486258	0.818463	0.192195	-0.351868	-0.482466	0.661514	0.249984	1.33692	22.3896	22.3516	22.3843	22.6587	23.3445	22.806	21.8709	23.0417	22.0216	22.1131	23.2458	20.964	23.0367	22.7424	23.0713	19.9596	22.6827	22.6191	22.7254	22.4441										4	4
E9PUE8;P70170;Q8C797;D2CFV3;D2CFV2;Q6PGE2;A0A1B0GT25;Q8BNE2;Q9Z2P1;Q59DK8;A0A0R4J015;J3QML2;B2RX12	E9PUE8;P70170	ATP-binding cassette sub-family C member 9	Abcc9	0.531589	1.40055	0.843748	1.11854	0.109447	0.611801	0.274424	0.485999	0.653784	0.0737875	0.161613	0.203603	0.960796	-0.708867	-1.80063	25.8075	25.8799	24.1488	25.7275	23.1435	25.0168	26.3732	24.5283	25.1923	25.6991	25.6914	25.2011	25.7805	22.0905	23.8696	25.2585	25.662	25.4059	25.7574	24.3608										16	16
P14142;J3QK17;J3QNF4;J3QMU2	P14142;J3QK17	Solute carrier family 2, facilitated glucose transporter member 4	Slc2a4	0.106061	1.40018	0.972702	1.0129	0.609731	0.92344	0.974446	0.485608	1.82118	0.0120203	0.0184944	0.0353047	0.214862	-0.114909	-0.531165	28.3081	29.2371	28.6597	28.5412	26.3069	28.2366	28.6135	27.5503	28.575	28.4277	27.8973	28.744	28.0163	27.158	28.7664	28.0209	28.7206	28.267	28.4646	28.378										8	8
Q8VEA4	Q8VEA4	Mitochondrial intermembrane space import and assembly protein 40	Chchd4	0.443956	1.39983	0.930415	0.980336	0.136755	1.90801	0.35266	0.485253	0.805236	0.0313231	-0.0286514	-0.0901094	0.864058	0.932071	1.65386	22.0639	21.9189	24.8719	22.7111	23.0746	22.2432	21.998	22.401	22.6379	22.4758	21.7384	22.8609	22.7187	23.3361	22.167	22.8804	21.5904	22.7819	21.8392	23.3703										4	4
O89079;D3Z315;Q9D1J2;F6YFR7;E9Q6I5;F6XIG5	O89079;D3Z315;Q9D1J2;F6YFR7	Coatomer subunit epsilon	Cope	0.683756	1.39896	0.548367	1.60274	0.159622	2.60795	0.165099	0.484357	0.422544	0.260929	0.680544	0.626622	0.796907	1.38292	1.55048	21.8179	23.9627	24.6389	22.0723	21.8536	20.4095	21.9825	21.9815	22.0383	21.8354	24.4074	25.2257	23.7855	24.7961	21.5318	24.1796	21.8049	21.5543	22.0205	25.9509										6	6
F8WHG5;Q3TY95;Q60823;Q8CE74;D3YXM7;D3Z3N2	F8WHG5;Q3TY95;Q60823;Q8CE74;D3YXM7;D3Z3N2	RAC-beta serine/threonine-protein kinase	Akt2	0.519207	1.39793	0.661783	1.33984	0.923901	1.03464	0.284659	0.483289	0.674166	0.179284	0.422057	0.454158	0.0343746	0.0491283	0.098575	23.4789	24.3085	24.827	23.324	22.3059	24.777	23.1866	22.454	23.1852	24.8711	24.7935	21.0551	24.6173	21.8723	24.646	22.8145	24.5005	24.254	24.3852	22.59										4	3
Q3TNY9;P28653;Q7TMW3;Q3UXK8;Q3TAF9;Q6PG76	Q3TNY9;P28653;Q7TMW3;Q3UXK8;Q3TAF9	Biglycan	Bgn	0.273805	1.39598	0.561827	1.41283	0.111592	1.20441	0.562558	0.481279	1.17493	0.250398	0.498588	0.605184	0.952365	0.26833	1.78793	26.828	27.1715	27.8189	27.3344	24.397	25.9009	27.2452	25.1335	27.3631	28.2152	28.066	27.0917	27.3274	26.2501	27.4622	27.2124	27.5829	27.2355	27.3772	27.1354										10	9
Q3TML0;Q3TJL8;Q9DAB4;Q3THH1;Q922R8	Q3TML0;Q3TJL8;Q9DAB4;Q3THH1;Q922R8	Protein disulfide-isomerase A6	Pdia6	0.0847795	1.39179	0.198139	1.36934	0.000238507	1.85059	1.07171	0.476942	1.96667	0.70303	0.453476	1.40327	3.6225	0.887981	6.2775	27.0448	27.3649	28.0278	28.4898	27.436	28.1631	27.5452	26.439	27.7503	27.4324	28.0524	27.4422	28.2109	26.9244	27.8488	27.9755	28.0663	27.237	27.6186	28.4557								+	AOX3_ir_AOX3_sh	13	13
Q921C5;Q3TBD4;D3Z390;G3UXK5;Q5DTM3;B2KG46;Q8BR07	Q921C5;Q3TBD4;D3Z390	Protein bicaudal D homolog 2	Bicd2	0.623503	1.38957	0.970297	1.02627	0.853399	0.942055	0.205161	0.474642	0.510474	0.0130952	0.0374035	0.0384162	0.0688481	-0.0861168	-0.190849	24.0663	23.0964	23.8917	24.266	23.4832	25.7313	24.8655	23.8568	21.7282	23.4453	22.2345	24.2779	24.1919	25.3843	21.825	21.9969	22.733	24.5154	23.3354	24.3659										8	8
P0DN34	P0DN34			0.0923487	1.38687	0.352772	0.781023	0.209439	1.20153	1.03457	0.47183	1.91128	0.452506	-0.356564	-0.986519	0.678942	0.264875	1.36488	29.6611	29.0663	29.5793	28.9983	28.7802	28.6625	29.2241	28.9477	29.655	29.4525	28.9018	30.5299	29.9461	29.461	29.6758	28.923	29.7906	29.488	29.1985	29.648										7	7
Q8VDT9	Q8VDT9	39S ribosomal protein L50, mitochondrial	Mrpl50	0.399206	1.38543	0.492137	0.665608	0.29274	0.794546	0.398803	0.47033	0.890459	0.307914	-0.587256	-0.719803	0.533517	-0.331798	-1.12617	25.0589	25.2961	25.4946	24.3197	25.3995	25.3607	24.9875	22.1585	22.88	25.291	25.0601	25.8964	24.0321	24.2429	25.6097	23.8751	25.3701	25.0483	25.0385	24.5539										3	3
Q9D1I5;A0A0U1RQ27	Q9D1I5	Methylmalonyl-CoA epimerase, mitochondrial	Mcee	0.249217	1.38378	0.189206	0.701053	0.446168	1.2065	0.603423	0.46861	1.24256	0.723065	-0.512405	-1.43499	0.350501	0.270825	0.80118	28.8029	28.4416	28.1692	29.9936	27.8948	28.463	28.5847	28.6191	27.9539	29.5484	28.8483	28.6591	28.5483	27.84	29.4522	28.5064	28.9355	28.4662	28.3051	28.3081										5	5
Q542G9;P07356;Q3UCD3;Q9CZI7;Q99KH3;B0V2N7;B0V2N5;B0V2N8	Q542G9;P07356;Q3UCD3;Q9CZI7;Q99KH3;B0V2N7;B0V2N5;B0V2N8	Annexin;Annexin A2	Anxa2	0.0576764	1.38099	0.69625	1.0696	0.000123506	1.62786	1.239	0.465703	2.21448	0.157235	0.0970726	0.404775	3.90831	0.702977	6.90817	30.1143	30.2415	30.9099	30.6717	29.9695	29.7873	30.1441	29.9129	30.9217	30.5374	30.4328	30.6367	30.9327	30.5746	30.4886	30.314	30.6504	30.1727	30.1714	31.1943								+	AOX3_ir_AOX3_sh	29	29
Q8C1Y3;Q3U4Y0;P10922	Q8C1Y3;Q3U4Y0;P10922	Histone H1.0;Histone H1.0, N-terminally processed	H1f0	0.479633	1.37933	0.567165	0.782534	0.218535	1.4238	0.319091	0.463966	0.741424	0.24629	-0.353775	-0.596764	0.660479	0.509747	1.33526	28.8068	27.8236	28.8188	29.6302	29.2343	28.8459	28.1322	29.0891	28.5304	28.3853	26.7005	28.7783	28.6098	29.7554	27.7091	27.595	27.576	27.9954	28.4402	29.1122										6	6
Q8C2S9;Q3THX5;E9Q3X0;Q9EQK5;Q3U7S9;D3Z2N7	Q8C2S9;Q3THX5;E9Q3X0;Q9EQK5;Q3U7S9	Major vault protein	Mvp	0.252924	1.37153	0.66186	0.891381	0.0338206	1.46452	0.597011	0.455785	1.23202	0.179234	-0.165885	-0.454047	1.47082	0.550424	2.55669	27.2106	26.806	27.5678	27.6303	27.6213	25.914	27.02	27.4744	27.5067	26.9693	27.3783	27.5538	27.6019	27.6483	26.6577	26.9999	26.8494	26.7883	27.1491	28.0767								+	AOX3_ir_AOX3_sh	23	23
D3Z7Q2	D3Z7Q2		Smim20	0.542621	1.37063	0.706677	1.20095	0.80775	0.904602	0.265503	0.454841	0.635867	0.150779	0.264172	0.390053	0.0927232	-0.144644	-0.251524	23.647	23.6431	22.9777	23.0165	22.0554	23.7598	23.847	21.4754	22.4599	23.6064	24.0861	21.8653	22.0895	21.9827	23.157	21.1919	22.7793	23.3565	21.9841	24.8915										2	2
S4R1L5;S4R2P8;O88738;S4R268;S4R1S3	S4R1L5;S4R2P8;O88738	Baculoviral IAP repeat-containing protein 6	Birc6	0.678159	1.36788	0.739339	0.814035	0.22102	0.253738	0.168668	0.45194	0.430551	0.131156	-0.296838	-0.344517	0.655568	-1.97859	-1.32735	25.9313	26.2368	21.7525	21.9762	22.0768	22.327	22.0773	21.3516	21.6404	25.3823	21.8136	21.2593	21.5883	21.1023	20.8802	22.5828	26.216	21.2721	26.1012	20.1926										7	7
Q8R5H1;Q3TSV9;Q3TQV7;Q3TPH3	Q8R5H1	Ubiquitin carboxyl-terminal hydrolase 15	Usp15	0.364239	1.36768	0.561577	0.768731	0.443851	0.763225	0.438613	0.451729	0.961962	0.250591	-0.379449	-0.605579	0.352763	-0.38982	-0.805428	26.1763	24.56	24.4677	23.7547	23.2594	24.4872	25.4344	24.2082	25.0287	26.3329	24.3088	24.8576	24.8973	22.8257	24.5061	24.6165	24.9918	23.8969	25.4071	25.4141										11	11
Q3UCB5;Q3UC13;O55028;A0A0U1RNL7;A0A0U1RPT4;Q8C6H9;D3Z7R0;Q99KP1;A0A0U1RQ97;A0A0U1RQ50	Q3UCB5;Q3UC13;O55028;A0A0U1RNL7;A0A0U1RPT4;Q8C6H9;D3Z7R0;Q99KP1;A0A0U1RQ97	[3-methyl-2-oxobutanoate dehydrogenase [lipoamide]] kinase, mitochondrial	Bckdk	0.204474	1.36596	0.846503	1.03792	0.181478	1.29283	0.689361	0.449917	1.38152	0.0723715	0.0536995	0.199958	0.741176	0.370533	1.46352	27.2902	27.6084	28.1698	28.4904	27.7333	27.4329	27.6465	27.0449	27.6498	27.1118	28.2351	27.679	27.0592	27.3438	27.7162	26.8921	27.9697	27.6672	27.7383	28.1142										9	9
Q545C7;P50462;A0A140LHC6	Q545C7;P50462	Cysteine and glycine-rich protein 3	Csrp3	0.39987	1.36571	0.385234	1.25515	0.391839	1.38435	0.398082	0.449653	0.889147	0.414275	0.327856	0.918457	0.406893	0.469213	0.905132	31.2269	30.7897	31.3653	29.6091	29.8424	29.3638	29.4183	30.6577	30.9087	30.0045	30.8175	30.3616	31.8623	31.0813	30.6146	30.9487	31.5556	30.3574	31.2299	30.976										13	13
E0CYB9;Q6PCP5;F7CTF8;E0CYI3;F7BC60	E0CYB9;Q6PCP5;F7CTF8;E0CYI3	Mitochondrial fission factor	Mff	0.280044	1.3615	0.691692	1.1222	0.493465	0.881763	0.552774	0.445195	1.15857	0.160087	0.166325	0.411241	0.306744	-0.181537	-0.717528	26.0663	26.6288	26.7137	25.9549	25.2209	26.3062	26.924	25.2165	25.8285	25.8002	26.3946	26.0564	25.8027	26.3787	26.4899	24.7075	26.4863	26.6355	26.4945	26.8838										6	6
Q80XN0;D3Z2Y8;A1E283	Q80XN0;D3Z2Y8	D-beta-hydroxybutyrate dehydrogenase, mitochondrial	Bdh1	0.256828	1.35804	0.75964	1.12532	0.581736	1.10471	0.590358	0.441525	1.22105	0.119392	0.170336	0.316614	0.235274	0.143666	0.57401	30.5439	29.1772	29.7927	29.5025	27.9018	28.1766	29.5545	28.7186	29.1247	29.8489	29.8896	29.5857	29.8702	29.8818	30.1577	29.9917	29.9686	29.544	29.7341	30.138										18	18
E9QAT9;Q9ERP3;Q3KNI8;Q3KNI7;Q8CEL3	E9QAT9;Q9ERP3;Q3KNI8;Q3KNI7	Tripartite motif-containing protein 54	Trim54	0.241538	1.35468	0.436138	0.831234	0.0590284	1.57375	0.617014	0.437956	1.26481	0.360376	-0.266674	-0.819678	1.22894	0.654207	2.19963	26.3555	25.6508	26.5507	27.3217	26.5761	25.8635	26.0227	26.3275	26.2492	26.1966	25.3788	26.8658	26.2519	26.8757	25.6118	25.8773	26.4592	25.8164	25.3179	25.8509										14	14
Q3UCW0;Q61187;A0A1B0GS09;A0A1B0GRX2;A0A1B0GS10;D3Z2V5;D3Z0S9	Q3UCW0;Q61187;A0A1B0GS09	Tumor susceptibility gene 101 protein	Tsg101	0.585272	1.35456	0.155185	0.528147	0.634191	0.829897	0.232643	0.437823	0.568538	0.809151	-0.920989	-1.56944	0.19778	-0.268996	-0.49458	24.3755	24.2423	24.3209	24.8699	24.6808	24.6972	25.0873	24.6273	24.0956	25.3896	25.0256	24.786	24.9315	21.7695	24.67	23.9609	22.3621	24.922	24.4558	25.2535										6	6
Q8CAZ9;Q543S0;Q9JK53	Q8CAZ9;Q543S0;Q9JK53	Prolargin	Prelp	0.155035	1.35202	0.502181	1.20329	0.00538468	1.91138	0.80957	0.435117	1.57009	0.299139	0.26699	0.702688	2.26884	0.934616	3.78045	27.6406	27.4883	27.9118	28.6181	27.1139	27.4379	28.139	28.2823	28.5427	28.6465	28.4217	27.8595	28.6188	27.6477	27.0982	28.2853	28.431	27.0023	27.5676	28.9311								+	AOX3_ir_AOX3_sh	17	17
P62071;Q9CTF6;A0A1B0GRT5	P62071;Q9CTF6;A0A1B0GRT5	Ras-related protein R-Ras2	Rras2	0.247989	1.35167	0.183621	0.733765	0.565836	1.15117	0.605567	0.434747	1.24607	0.736079	-0.446609	-1.4555	0.247309	0.203098	0.598856	24.2453	25.1482	24.9974	23.7867	23.9449	24.4554	24.5822	24.947	25.0744	25.4028	24.0229	25.1417	25.1904	24.3685	25.1925	24.4748	25.6222	24.7431	24.8353	24.9731										6	4
Q8BGJ5;Q3T984;Q922I7;Q8K144;Q5RJV5;Q8CB58;Q3TQW3;Q3UBR5;Q6NZB8;Q3U5I2;Q80T07;P17225;Q8R509;Q923A7;Q8C2R5;E9QMW9;F7DCW4;F7AXP1;E9Q0W3	Q8BGJ5;Q3T984;Q922I7;Q8K144;Q5RJV5;Q8CB58;Q3TQW3;Q3UBR5;Q6NZB8;Q3U5I2;Q80T07;P17225;Q8R509	Polypyrimidine tract-binding protein 1	Ptbp1	0.0932864	1.34834	0.673383	1.13089	0.0966855	1.3949	1.03018	0.431179	1.90473	0.171738	0.177454	0.437409	1.01464	0.480162	1.88148	26.8011	27.7062	27.7312	28.4058	26.4893	27.3838	28.1143	26.7525	28.1692	28.1339	27.1122	28.3076	28.2673	27.8307	27.5858	27.6606	27.7654	27.7495	27.5405	28.1426										13	13
Q3TMP8;A0A1D5RMM9;A0A1D5RLJ0	Q3TMP8;A0A1D5RMM9;A0A1D5RLJ0	Trimeric intracellular cation channel type A	Tmem38a	0.392018	1.3472	0.169576	0.707735	0.779112	1.08959	0.406694	0.429968	0.904773	0.770636	-0.498719	-1.50964	0.1084	0.12378	0.290107	27.0896	28.0686	27.979	28.0567	27.7425	26.7314	27.254	27.2366	27.3141	28.0291	28.1961	27.4672	26.1396	26.5487	28.0876	27.2791	28.1466	27.2695	27.9185	27.8972										4	4
Q3U292;Q149Z9;P43277	Q3U292;Q149Z9;P43277	Histone H1.3	Hist1h1d	0.780095	1.34692	0.389041	0.391159	0.666229	1.58377	0.107852	0.429661	0.288775	0.410004	-1.35417	-0.910756	0.176376	0.663361	0.447722	27.2797	21.765	26.6479	27.0082	29.3812	27.1273	27.3002	26.8618	26.3341	26.5973	20.3675	24.3346	25.7204	25.8221	25.8667	26.6199	22.5032	22.2992	26.4582	26.5394										9	3
F8WHM5;Q53WR6;Q61543;F6RSH1;Q8BQH1;E9PWD8	F8WHM5;Q53WR6;Q61543	Golgi apparatus protein 1	Glg1	0.434619	1.34466	0.98817	0.994625	0.0148938	2.12337	0.361891	0.427246	0.822504	0.0051684	-0.00777473	-0.015297	1.827	1.08636	3.08981	24.9964	24.0029	25.9289	24.9643	24.7486	25.6268	23.5762	24.0608	26.1637	25.0507	24.1223	25.1142	24.5432	24.6605	25.3614	23.7236	25.3051	24.51	23.9158	25.6915								+	AOX3_ir_AOX3_sh	16	16
Q3TX57;Q3TU64;Q01149;Q3TP88;Q3TUE2;Q91VL4;E0CXI2	Q3TX57;Q3TU64;Q01149;Q3TP88;Q3TUE2	Collagen alpha-2(I) chain	Col1a2	0.627002	1.34421	0.813873	1.25066	0.102468	3.42093	0.202731	0.426762	0.505256	0.0894434	0.32269	0.24333	0.989411	1.77439	1.84366	21.4236	20.8999	25.6911	25.504	27.3128	25.8132	24.2902	24.5522	24.6998	19.8065	23.6839	24.3877	22.7205	24.4749	23.5303	22.5311	23.5368	24.0033	23.8477	25.8843										5	5
Q3THL5;Q80X73	Q3THL5;Q80X73	Protein pelota homolog	Pelo	0.291495	1.3437	0.5594	1.26888	0.00012473	2.34827	0.535369	0.426208	1.1293	0.252278	0.34356	0.609027	3.90403	1.2316	6.8984	21.3365	21.223	22.747	22.3519	23.1573	21.6895	21.3428	21.8666	23.2873	20.5473	21.1465	22.189	22.5294	22.6005	21.4919	22.246	22.8086	21.9877	21.0529	22.6641								+	AOX3_ir_AOX3_sh	2	2
Q8VCA8;A2A709;Q91XF1	Q8VCA8;A2A709;Q91XF1	Secernin-2	Scrn2	0.697921	1.33857	0.422258	0.601507	0.145916	0.493609	0.156193	0.420697	0.402409	0.374422	-0.733347	-0.845766	0.835896	-1.01856	-1.61067	25.077	26.1806	24.9034	22.2312	24.3496	25.8437	25.5899	25.1317	25.0667	24.9586	25.2646	25.3319	25.091	23.7175	24.8769	21.0895	25.2805	25.5658	25.765	25.5795										8	8
O88840;Q61554;Q60784;Q3TNW1;Q7TMG6;Q99L19	O88840;Q61554;Q60784	Fibrillin-1	Fbn1	0.180006	1.33536	0.686659	1.09975	0.0132268	1.75924	0.744712	0.417223	1.46907	0.163259	0.137176	0.418402	1.87855	0.814952	3.16838	27.5388	27.451	28.1208	27.5201	27.5513	27.4192	26.6041	28.4754	28.4668	27.5944	27.9886	27.0243	28.6034	27.3881	27.295	27.3635	28.3731	27.456	27.5878	28.0951								+	AOX3_ir_AOX3_sh	61	61
Q3UJU9	Q3UJU9	Regulator of microtubule dynamics protein 3	Rmdn3	0.643239	1.33527	0.396788	0.621469	0.298149	2.01118	0.191627	0.417128	0.48123	0.401441	-0.686246	-0.895252	0.525567	1.00804	1.11271	25.3755	24.1244	24.0841	24.6533	23.8004	24.5323	22.6565	23.3928	24.0404	25.5668	21.265	25.2497	25.6258	24.8721	24.3022	24.1708	22.1065	21.466	22.3036	24.4966										6	6
Q9Z0U1;Q921G9;Q3UZ47;Q9QXY1	Q9Z0U1	Tight junction protein ZO-2	Tjp2	0.517045	1.33523	0.178875	1.89538	0.317575	1.63917	0.286472	0.417093	0.677755	0.74745	0.922483	1.47337	0.498154	0.712965	1.06591	23.6114	22.8334	23.8406	21.4509	21.024	23.758	21.7605	22.1526	22.798	23.7248	23.2698	20.8742	24.4882	22.5086	23.3747	23.4283	24.6425	22.5232	23.5547	23.426										8	8
Q6ZWM8;Q3U7K1;P63087;A0A0G2JGC1;A0A0G2JFF1	Q6ZWM8;Q3U7K1;P63087;A0A0G2JGC1;A0A0G2JFF1	Serine/threonine-protein phosphatase;Serine/threonine-protein phosphatase PP1-gamma catalytic subunit	Ppp1cc	0.264882	1.334	0.0188224	0.551661	0.354264	1.24031	0.576947	0.415756	1.19887	1.72532	-0.858146	-2.93607	0.450672	0.310696	0.983289	22.2952	22.7451	23.3605	22.854	23.7423	22.5784	23.5573	23.5082	23.0857	24.0488	22.627	23.7833	23.322	23.628	23.2321	22.1049	22.6108	22.7662	23.1855	23.9554						+	WT3_ir_WT3_sh			15	2
B1AUX2;Q61191;F6SJS2	B1AUX2;Q61191	Host cell factor 1;HCF N-terminal chain 1;HCF N-terminal chain 2;HCF N-terminal chain 3;HCF N-terminal chain 4;HCF N-terminal chain 5;HCF N-terminal chain 6;HCF C-terminal chain 1;HCF C-terminal chain 2;HCF C-terminal chain 3;HCF C-terminal chain 4;HCF C-terminal chain 5;HCF C-terminal chain 6	Hcfc1	0.426961	1.33205	0.586209	0.788823	0.985403	1.00801	0.369612	0.413643	0.83686	0.231947	-0.342226	-0.567089	0.00638626	0.011515	0.0188755	20.9369	23.3749	21.4939	23.6258	22.8798	22.0203	21.9561	20.6366	21.7939	23.3059	22.7026	21.9644	22.5949	21.158	23.4292	22.83	23.023	23.4048	22.8427	21.8354										5	5
A2BFF8;A2BFF7;D6Q0F7;Q3TPJ8;A2BFF5;A2BFF9;D6Q0F6;D6Q0F5;O88487;Q3UDA2	A2BFF8;A2BFF7;D6Q0F7;Q3TPJ8;A2BFF5;A2BFF9;D6Q0F6;D6Q0F5;O88487;Q3UDA2	Cytoplasmic dynein 1 intermediate chain 2	Dync1i2	0.211553	1.33183	0.541355	0.834297	0.0986151	1.57483	0.674581	0.413407	1.3579	0.266518	-0.261367	-0.637913	1.00606	0.655195	1.86863	25.8397	26.054	26.4272	25.9605	27.0774	25.3645	24.242	25.4714	25.8223	25.7739	25.0853	26.1686	25.6255	26.648	25.3437	25.6082	26.1949	25.5589	25.6248	26.3872										12	12
Q8BJI6;E9PY51;E9PWG2;Q69ZT3	Q8BJI6;E9PY51;E9PWG2;Q69ZT3		Trappc8	0.501804	1.33088	0.51004	1.1732	0.326865	1.92154	0.299466	0.412378	0.703328	0.292396	0.230453	0.68945	0.485632	0.942261	1.04432	20.5981	23.875	22.4616	25.3035	23.8958	23.5776	24.7661	23.102	25.0518	23.7069	23.932	23.9633	25.0589	23.9106	24.0497	23.3979	24.841	24.4554	23.5259	24.2669										4	4
E9Q0U7;Q61699;Q8C6H1;D3Z027;D3Z3I9;A0A0J9YTZ7	E9Q0U7;Q61699	Heat shock protein 105 kDa	Hsph1	0.399393	1.32934	0.617804	1.18438	0.171327	1.35089	0.3986	0.410706	0.89009	0.209149	0.244131	0.519007	0.766173	0.43391	1.50267	25.0062	25.7506	26.158	25.1602	25.1698	25.4849	26.0476	25.3772	25.8734	25.4221	25.0071	24.7524	26.1273	24.8078	26.2845	27.0535	26.4867	25.6628	25.6435	26.348										13	11
Q9DCU6;A0A1L1SSY9;A0A1L1SRY8;A0A1L1SU24;A0A1L1STN5;A0A1L1SV70	Q9DCU6;A0A1L1SSY9;A0A1L1SRY8	39S ribosomal protein L4, mitochondrial	Mrpl4	0.299596	1.32786	0.565643	1.18228	0.696146	1.07744	0.523464	0.409102	1.10914	0.247458	0.241569	0.599161	0.1573	0.107608	0.404922	25.6544	26.3289	26.101	26.8467	25.5592	26.9163	26.5473	25.2749	26.0249	25.1143	26.0639	26.0351	26.1073	24.8681	26.3322	25.6503	26.5217	25.7737	26.7266	25.9921										9	9
Q9QZB7	Q9QZB7	Actin-related protein 10	Actr10	0.723248	1.32719	0.309646	2.12351	0.600626	1.50717	0.140713	0.408372	0.366845	0.509135	1.08645	1.08473	0.221396	0.591844	0.54498	24.8754	23.4034	25.1082	20.8154	20.4182	22.4013	24.276	23.9576	25.0987	24.3779	24.405	21.4123	26.5131	24.1972	24.9842	24.4801	24.1051	22.7304	24.3797	26.0824										7	7
A0A0R3P9C4;Q8C1Q6	A0A0R3P9C4;Q8C1Q6	Small integral membrane protein 4	Smim4	0.454962	1.32672	0.850918	0.912988	0.198439	1.62056	0.342024	0.407865	0.785194	0.0701123	-0.131332	-0.194123	0.702372	0.696495	1.40222	21.7292	20.6776	23.377	23.2751	23.2517	22.7676	22.8431	23.1682	22.7559	23.0706	22.3424	22.5793	22.1503	23.4589	20.6151	20.7035	22.4134	23.1401	22.1951	22.8517										2	2
A2RS58;P47941;Q8R5B8	A2RS58;P47941	Crk-like protein	Crkl	0.700281	1.32638	0.957674	1.04004	0.409724	1.71439	0.154728	0.407498	0.399073	0.0187823	0.0566448	0.054758	0.387508	0.777696	0.869844	22.1254	22.3382	24.4915	21.0064	25.2474	22.5308	21.3518	24.1594	24.8733	23.0159	24.2589	21.4626	23.5998	20.5842	21.9322	23.8536	24.4689	24.2299	24.2044	24.5716										7	7
Q80ZX0;Q3UDH4;Q3U882;F6VJC5;Q6PFZ1	Q80ZX0;Q3UDH4;Q3U882;F6VJC5;Q6PFZ1		Sec24b	0.167579	1.32618	0.117616	1.45331	0.0962307	1.54386	0.775779	0.40728	1.51765	0.929534	0.539341	1.75344	1.01669	0.626543	1.88454	22.614	23.1981	23.4134	23.3564	22.2785	23.0728	23.1497	22.0414	23.5105	23.2808	22.6935	21.7737	22.8561	22.8242	22.7418	22.7119	23.0684	21.8387	22.9161	24.1551										5	5
Q8C4S9;E9Q1L7;Q8VCE1;D3Z032	Q8C4S9;E9Q1L7;Q8VCE1	DnaJ homolog subfamily C member 28	Dnajc28	0.600024	1.32436	0.127347	3.19003	0.177535	3.16501	0.221831	0.405297	0.545897	0.895013	1.67357	1.70107	0.750717	1.66221	1.47849	20.7575	20.313	24.4328	25.0826	23.1601	25.7702	24.6808	24.1092	22.5949	20.2547	25.1116	21.3313	24.3619	22.3805	23.284	24.6499	25.1236	25.9068	22.5646	23.5328										6	6
O70194	O70194	Eukaryotic translation initiation factor 3 subunit D	Eif3d	0.52561	1.32378	0.15196	0.548206	0.801087	0.911198	0.279337	0.404667	0.66359	0.818271	-0.867209	-1.58353	0.0963201	-0.134164	-0.26046	22.8045	23.6325	21.5467	23.1141	24.3485	23.1468	23.3393	23.3144	21.6103	24.2977	23.1989	22.4355	23.7279	21.9834	23.7478	23.8684	24.1598	22.6559	24.0698	23.2828										7	7
Q3TPC7;Q3TGP3;O35386	Q3TPC7;Q3TGP3;O35386	Phytanoyl-CoA dioxygenase, peroxisomal	Phyh	0.517103	1.31642	0.838296	0.920177	0.866933	0.959285	0.286423	0.396618	0.677658	0.0766028	-0.120016	-0.210824	0.0620146	-0.0599682	-0.173021	24.0848	23.5993	23.5072	24.0403	23.2442	23.7101	24.0593	23.1642	21.602	23.3124	24.5021	22.9892	23.2991	22.9808	24.5512	23.8662	24.7789	23.9145	23.2862	23.0188										7	7
Q3TF84;Q922Q8	Q3TF84;Q922Q8	Leucine-rich repeat-containing protein 59	Lrrc59	0.231404	1.31598	0.0775933	2.5271	0.386101	1.20921	0.635629	0.396139	1.29511	1.11018	1.33748	2.02386	0.413299	0.274064	0.916698	25.4973	24.8408	25.0412	24.5085	22.8924	24.6347	25.3724	24.1021	25.6197	24.8015	24.6438	21.3877	25.9104	24.648	24.5691	24.894	25.5907	24.7195	24.6207	25.3702										6	6
Q4ZJB3;E9QP62;Q9D7B2;A8CVP4;A0A0R4J005;A8CVP1;Q99JW4;Q91XD2	Q4ZJB3;E9QP62;Q9D7B2;A8CVP4;A0A0R4J005;A8CVP1;Q99JW4	LIM and senescent cell antigen-like-containing domain protein 1	Lims1	0.66717	1.31462	0.836793	1.09545	0.455401	1.49132	0.175763	0.394649	0.446363	0.0773818	0.131522	0.212816	0.341606	0.576594	0.784402	24.2713	24.1223	24.3389	22.3278	23.2004	21.8293	23.268	24.6092	24.1193	24.3139	24.823	23.2744	25.6293	24.534	23.8864	24.6362	26.1132	23.1241	24.2466	23.506										9	9
Q78P93;Q3U646;Q9WV54;Q3U8A7;Q3TWT5;D3Z505	Q78P93;Q3U646;Q9WV54;Q3U8A7;Q3TWT5	Acid ceramidase;Acid ceramidase subunit alpha;Acid ceramidase subunit beta	Asah1	0.522864	1.31327	0.926651	1.05256	0.823136	1.08696	0.281611	0.393166	0.668116	0.0330836	0.0739044	0.0949997	0.0845285	0.120301	0.23097	24.9832	24.8499	24.8852	25.3691	23.216	24.9944	26.9671	24.2881	26.985	26.3063	24.7314	26.193	25.5671	24.188	24.7683	24.2425	24.8446	25.2128	24.4928	26.4412										9	9
Z4YJW0;A1L2Z3;Q8C7X2	Z4YJW0;A1L2Z3;Q8C7X2	ER membrane protein complex subunit 1	Emc1	0.356791	1.31124	0.469814	1.43369	0.180292	0.698086	0.447586	0.390937	0.977844	0.328074	0.519729	0.758661	0.744024	-0.518524	-1.46799	27.1881	27.1728	26.1666	27.3588	23.234	26.6991	27.3855	25.677	26.377	26.8312	26.6335	26.3374	25.5232	25.7628	26.6185	25.8244	27.1123	27.1009	26.9968	27.0906										15	15
F8WJ99;D3Z4D7;Q9QZJ6;D3Z3L7;D3YW93	F8WJ99;D3Z4D7;Q9QZJ6;D3Z3L7	Microfibrillar-associated protein 5	Mfap5	0.601857	1.30938	0.429802	1.53693	0.0350284	1.90184	0.220507	0.388879	0.543106	0.366731	0.620054	0.831513	1.45558	0.927398	2.53415	24.7194	24.141	24.9524	25.2499	23.5404	23.9064	23.1418	25.0889	26.614	24.4698	22.6117	23.312	25.6892	25.2207	23.8655	25.0241	24.1929	24.2012	24.4809	25.2368								+	AOX3_ir_AOX3_sh	6	6
Q9D1B9;F6U4U1	Q9D1B9	39S ribosomal protein L28, mitochondrial	Mrpl28	0.454815	1.30908	0.183796	0.715793	0.271635	1.46596	0.342165	0.388557	0.785461	0.735664	-0.482385	-1.45485	0.566014	0.551849	1.18069	24.3807	23.3026	24.6706	24.6388	24.6661	24.1762	23.8182	24.0234	22.6617	23.9872	23.943	24.2636	24.2727	24.3	23.9265	23.3741	22.5526	22.9679	23.1692	24.2631										6	6
Q3TED3;Q3V117;Q91V92;Q3UEA1;Q3UVY4;Q3TS02;Q99K05	Q3TED3;Q3V117;Q91V92;Q3UEA1	ATP-citrate synthase	Acly	0.537469	1.30809	0.409888	1.38277	0.221457	1.68635	0.269646	0.387457	0.644207	0.387334	0.467563	0.869526	0.654711	0.753906	1.32597	24.758	24.8486	25.3492	23.3461	22.8044	24.685	24.6926	25.3936	25.4804	25.4007	25.6173	24.1871	26.1392	24.6356	25.0969	24.8023	25.6932	24.6721	24.417	26.6301										12	12
Q91XH5;G3UXX3;Q64105;G3UZ79	Q91XH5;G3UXX3;Q64105;G3UZ79	Sepiapterin reductase	Spr	0.255479	1.30768	0.742654	0.91976	0.631356	1.09523	0.592644	0.387013	1.22483	0.129214	-0.120671	-0.339942	0.199725	0.131239	0.498782	28.4966	28.6802	28.863	27.7635	27.9647	27.5154	28.0722	27.4637	28.5425	28.6356	28.1723	28.9911	28.7129	28.272	28.8064	28.7559	28.6806	28.741	28.547	29.1731										14	14
A2AQL0;Q9Z1W9;G1JLS7;Q3TR01;Q3V256	A2AQL0;Q9Z1W9;G1JLS7	STE20/SPS1-related proline-alanine-rich protein kinase	Stk39	0.335364	1.30313	0.0970213	1.72476	0.0586606	1.7913	0.474483	0.381977	1.02498	1.01313	0.786399	1.87922	1.23165	0.841005	2.20363	21.6655	22.519	23.7502	23.5064	21.5696	22.9025	22.6541	22.4672	22.5357	20.6485	22.3426	21.5427	22.7707	23.1238	22.5951	21.8505	22.235	22.1869	21.4345	22.4027										5	4
Q3TVM1;Q8K4Z5;Q8BKK2	Q3TVM1;Q8K4Z5;Q8BKK2	Splicing factor 3A subunit 1	Sf3a1	0.679138	1.30177	0.285629	0.495276	0.0485136	0.446706	0.168042	0.38048	0.429148	0.544198	-1.0137	-1.14418	1.31414	-1.1626	-2.32534	24.397	23.6193	22.9326	22.3076	24.3604	20.4382	24.0708	23.8754	21.2295	21.5695	24.1447	23.5418	21.144	21.9921	23.5765	24.0507	23.7511	23.6321	23.8513	23.6222								+	AOX3_ir_AOX3_sh	5	5
Q9CWD1;A0A0R4J1Z3;Q9CR67;E0CXY5	Q9CWD1;A0A0R4J1Z3;Q9CR67;E0CXY5	Transmembrane protein 33	Tmem33	0.461796	1.30045	0.164466	0.593919	0.971869	1.01485	0.33555	0.379012	0.772915	0.783924	-0.751662	-1.53033	0.012392	0.0212646	0.0363816	22.2866	22.8416	20.4561	22.5946	21.9704	22.3867	23.059	23.9425	21.6592	22.5031	22.0423	23.0937	22.9622	21.7915	21.3338	21.2055	22.2649	21.046	21.6408	22.7024										2	2
Q9QZZ6	Q9QZZ6	Dermatopontin	Dpt	0.719456	1.30041	0.288117	2.485	0.167718	2.32642	0.142996	0.378961	0.372136	0.540431	1.31325	1.13783	0.77542	1.21811	1.51709	23.5527	20.8964	25.3168	24.5385	21.9969	20.986	24.7506	24.5595	26.4023	24.4091	24.2926	21.7424	24.5493	26.4179	23.4629	24.6381	24.5995	23.9705	25.3709	25.6276										8	8
Q9WVB0;Q8C586;T1ECW4;S4R1Y2;S4R1A1;S4R2P3	Q9WVB0;Q8C586;T1ECW4;S4R1Y2	RNA-binding protein with multiple splicing	Rbpms	0.167443	1.29998	0.341654	0.898582	0.174854	1.26394	0.776134	0.378492	1.51821	0.466413	-0.154279	-1.01091	0.757325	0.337929	1.48884	26.0437	26.1276	27.2179	26.081	26.3729	26.2702	26.011	26.0438	26.136	26.0346	25.9715	26.5019	26.5129	25.63	26.071	26.2451	25.9687	25.979	26.2942	26.3647										6	6
D3Z4C9;Q9CQY6;D3Z4D6	D3Z4C9;Q9CQY6;D3Z4D6	Ubiquinol-cytochrome-c reductase complex assembly factor 2	Uqcc2	0.155808	1.29696	0.129415	0.692856	0.873159	1.02161	0.807411	0.375129	1.56675	0.888015	-0.529374	-1.69042	0.0589064	0.0308441	0.164839	24.0687	23.7032	23.7821	23.8601	24.766	23.052	23.7439	24.2074	23.2434	23.2143	23.9979	24.0615	24.0183	23.6172	23.5988	23.2905	23.1957	23.7564	23.6502	24.2205										5	5
Q9DBS5;Q99JQ9;D3Z5Y7	Q9DBS5;Q99JQ9	Kinesin light chain 4	Klc4	0.489779	1.29523	0.0819085	0.44653	0.700082	0.892391	0.31	0.373212	0.723852	1.08667	-1.16317	-1.98893	0.154851	-0.164253	-0.399354	21.492	21.3628	21.997	21.8177	23.4772	21.038	23.0667	22.8945	22.746	23.7785	20.6865	22.6567	21.8251	23.1192	21.9057	21.307	22.4167	23.0327	22.6299	22.7063										5	2
Q3UZ58;Q61578;Q6IQY0;Q6PG98	Q3UZ58;Q61578;Q6IQY0;Q6PG98	NADPH:adrenodoxin oxidoreductase, mitochondrial	Fdxr	0.289767	1.29487	0.265077	1.40688	0.174287	1.26711	0.537951	0.372813	1.13365	0.576629	0.492501	1.19834	0.758735	0.341542	1.49105	25.2275	25.5265	26.1355	26.2376	24.2126	25.1019	26.4249	25.4849	25.9239	25.3988	26.1316	25.6124	26.436	24.9859	25.6086	26.6366	25.888	25.7247	26.0326	25.9469										16	16
Q71FD7;A2ADE7;A2ADE5;A2ADE6;A2ADF3;A2ADF2;A2ADF1;A2ADE8;A2ADE9;A2ADF4	Q71FD7	Filamin-binding LIM protein 1	Fblim1	0.539835	1.29352	0.815302	0.930093	0.775281	1.10588	0.267739	0.371307	0.640372	0.0886814	-0.104552	-0.24142	0.110541	0.145199	0.295304	25.3969	24.9486	24.9859	24.9766	25.0056	25.412	26.1348	25.7129	24.8152	25.5009	24.0634	24.4933	26.8595	26.2989	25.6437	25.2441	26.3417	25.1847	25.2991	24.5265										11	11
Q9CPP6;Q9CX78;D3YTQ8	Q9CPP6;Q9CX78	NADH dehydrogenase [ubiquinone] 1 alpha subcomplex subunit 5	Ndufa5	0.0672246	1.29011	0.171621	0.791216	0.22644	1.11197	1.17247	0.367489	2.11617	0.76543	-0.337857	-1.50151	0.645048	0.153114	1.31037	29.5518	29.5853	29.969	29.3624	29.1527	28.939	29.3115	30.196	29.2067	29.4268	29.7442	29.8041	29.7779	29.3984	29.5106	29.1125	29.6297	29.554	29.4702	29.4994										11	11
Q8BFZ9;A0A1B0GT70;A0A1B0GQZ0;A0A1B0GSD8;A0A1B0GRG7;A0A1B0GT43;A0A1B0GRQ1;E9PUH5	Q8BFZ9;A0A1B0GT70	Erlin-2	Erlin2	0.159331	1.28967	0.454219	1.09629	0.499176	1.17787	0.797699	0.367007	1.55171	0.342735	0.132635	0.786537	0.301746	0.236184	0.707786	25.3435	25.4481	25.6181	26.3002	25.1575	25.4629	26.1056	24.8114	25.0564	25.3058	25.5488	24.9702	24.9915	24.9782	25.5238	25.3855	25.7107	25.6763	24.5125	25.6464										8	8
Q8C1X9;Q3U737;O35639;Q3TLP4;Q3TFK4;Q3TET3;A0A0G2JDV9;A0A0G2JGL7	Q8C1X9;Q3U737;O35639;Q3TLP4;Q3TFK4;Q3TET3	Annexin;Annexin A3	Anxa3	0.268258	1.28819	0.942883	1.02447	0.0558251	1.38308	0.571447	0.365344	1.18974	0.0255424	0.0348824	0.0739281	1.25317	0.467884	2.2354	27.6845	27.2549	27.8341	27.8072	26.8035	26.4341	26.9482	26.1285	27.7064	28.1536	27.6713	27.7054	27.8382	27.9184	28.0667	27.302	27.1976	27.0984	27.5336	28.1819										15	15
Q3KQQ1;Q3UVN5;Q9CZ44;A2AT02	Q3KQQ1;Q3UVN5;Q9CZ44;A2AT02	NSFL1 cofactor p47	Nsfl1c	0.166471	1.2871	0.901089	1.0154	0.259841	1.22497	0.778661	0.364124	1.52214	0.0452322	0.0220444	0.128286	0.585292	0.292751	1.21269	26.983	26.4894	27.3167	26.2797	26.8837	26.6252	26.7073	26.0209	26.4148	26.8368	26.8618	26.7266	27.5725	26.6943	26.6389	26.621	26.7273	26.7195	26.6748	27.1415										17	17
Q91VT4;D3Z6C4	Q91VT4	Carbonyl reductase family member 4	Cbr4	0.236188	1.28571	0.322089	0.75895	0.0599736	0.799536	0.626743	0.362568	1.28067	0.492025	-0.397923	-1.05536	1.22204	-0.322765	-2.18944	29.1647	29.5485	28.7324	29.1336	28.1271	28.5629	29.3301	29.1291	28.8569	28.7017	29.1291	29.5754	28.8627	27.684	29.6055	28.9162	29.4215	29.3916	29.1408	28.8118										11	11
Q9ERU9;Q8BQK6	Q9ERU9	E3 SUMO-protein ligase RanBP2	Ranbp2	0.50118	1.28571	0.589585	1.16862	0.444345	1.46144	0.300006	0.362568	0.704385	0.229454	0.2248	0.561886	0.35228	0.54739	0.804521	22.3097	21.8984	23.7123	21.372	22.21	23.5767	23.5462	22.2531	22.7083	21.5103	22.5664	23.01	23.3291	21.9617	23.1831	22.4775	23.8058	20.9335	23.6786	22.8842										3	3
Q0PD63;P63011;D3YZP5;Q9CXS2;Q0PD62;A2A7Z6;Q9CZT8	Q0PD63;P63011	Ras-related protein Rab-3A	Rab3a	0.619783	1.28476	0.506482	0.795246	0.800513	0.898367	0.20776	0.361503	0.516039	0.295436	-0.330527	-0.695428	0.0966316	-0.154623	-0.261232	22.2799	23.2297	23.6023	24.0523	23.0455	21.0905	23.1211	23.237	23.1776	22.071	21.6155	22.7876	21.2864	22.9999	22.3197	22.9247	21.5154	22.5519	23.2062	23.1593										3	2
Q8R2Y2;A0A1L1SQC5;F7ATH5	Q8R2Y2	Cell surface glycoprotein MUC18	Mcam	0.306248	1.28295	0.944344	0.98233	0.912435	1.02724	0.513926	0.359468	1.09291	0.0248699	-0.0257198	-0.0720334	0.0397982	0.0387791	0.113495	24.9608	25.1072	26.1179	24.7721	25.0351	25.3231	25.8303	24.0165	24.414	25.115	24.8839	25.6544	24.9432	24.885	25.4871	25.6734	25.3916	26.0057	24.8789	25.752										5	5
Q8C5B5;Q9CY19;Q3U711;P43883;Q541S0;B1AXR3;B1AXR5	Q8C5B5;Q9CY19;Q3U711;P43883;Q541S0;B1AXR3;B1AXR5	Perilipin;Perilipin-2	Plin2	0.294933	1.28293	0.972272	0.988878	0.917477	1.01355	0.530277	0.359438	1.12069	0.0122122	-0.0161354	-0.0358609	0.0374049	0.0194199	0.106931	23.8231	24.3602	24.2594	24.353	24.9389	24.1704	23.9796	23.8114	24.182	23.2595	23.0805	23.759	23.543	22.9664	22.8318	24.1208	24.3167	24.0023	24.0549	23.8452										9	9
Q9QXK3;Q922G9	Q9QXK3;Q922G9	Coatomer subunit gamma-2	Copg2	0.341765	1.27928	0.629156	1.26125	0.115764	2.35071	0.466272	0.355334	1.01066	0.201242	0.334858	0.502051	0.936428	1.23309	1.76386	22.3438	24.6665	25.3851	24.9013	24.42	25.2828	22.6735	22.1924	24.9067	25.7088	25.4886	25.2891	24.5927	24.3443	25.2381	24.5002	25.2022	24.8254	25.6247	26.218										7	7
B1AQF4;Q9D7X3;H3BKL8;Q3V2Y9;H3BKD1	B1AQF4;Q9D7X3;H3BKL8;Q3V2Y9;H3BKD1	Dual specificity protein phosphatase 3	Dusp3	0.285602	1.27817	0.846675	1.05647	0.00401	1.58361	0.544238	0.354084	1.14424	0.0722833	0.0792526	0.19973	2.39686	0.663218	3.98916	25.7942	25.908	26.5066	26.9605	25.6382	26.1615	26.5314	25.6301	26.144	26.8557	26.1275	26.5162	26.8	25.8238	26.7226	27.5022	26.4598	25.8394	26.1402	26.8025								+	AOX3_ir_AOX3_sh	4	4
Q9DBM2	Q9DBM2	Peroxisomal bifunctional enzyme;Enoyl-CoA hydratase/3,2-trans-enoyl-CoA isomerase;3-hydroxyacyl-CoA dehydrogenase	Ehhadh	0.714473	1.27706	0.436947	1.59357	0.896793	0.912719	0.146014	0.352824	0.379107	0.359571	0.672258	0.818175	0.0473078	-0.131757	-0.133895	21.9874	23.8885	26.0375	23.2093	21.942	24.4715	25.4211	22.9607	23.0254	23.7228	23.4519	20.6224	22.5635	21.9306	24.5258	24.2557	25.2953	23.8615	24.3994	21.7935										7	7
Q3TEL0;Q3UB92;Q3U6W3;Q3U6J9;Q8VBX5;O88531;Q3TAR8;B1B0P8;Q3UFT5;B1B0P9	Q3TEL0;Q3UB92;Q3U6W3;Q3U6J9;Q8VBX5;O88531;Q3TAR8;B1B0P8;Q3UFT5;B1B0P9	Palmitoyl-protein thioesterase 1	Ppt1	0.209771	1.27548	0.100519	1.32257	0.069661	1.42626	0.678254	0.351043	1.36378	0.99775	0.403344	1.85617	1.15701	0.512234	2.09329	25.3078	25.0108	25.9605	26.5437	25.0849	25.8262	25.8988	25.3268	25.6666	24.8416	26.011	25.677	26.1883	25.0187	25.1671	25.5916	25.3679	25.5334	25.5573	25.8089										7	7
Q5SVI8;Q9QVP4	Q5SVI8;Q9QVP4	Myosin regulatory light chain 2, atrial isoform	Myl7	0.81537	1.27416	0.749013	1.30879	0.185015	5.20292	0.0886452	0.349551	0.24133	0.12551	0.388238	0.331185	0.732793	2.37932	1.45033	27.7962	23.015	21.7635	27.3965	29.0907	26.0762	24.9057	26.0295	28.1408	24.2437	27.0591	26.2929	26.1929	24.5381	23.42	25.2037	29.2678	22.4421	22.7101	28.145										13	13
D3Z1D3	D3Z1D3		3425401B19Rik	0.634943	1.27143	0.423578	0.71815	0.268681	1.64833	0.197265	0.346455	0.493467	0.373066	-0.477643	-0.843259	0.570763	0.721003	1.1886	21.1736	21.199	22.6317	21.5839	23.7745	23.0494	22.2647	22.2356	20.6997	22.5693	23.1758	22.3235	22.9898	22.7566	22.5683	21.4016	21.4402	22.9711	21.6019	24.1697										5	5
Q9CXV1;Q9D6J9	Q9CXV1;Q9D6J9	Succinate dehydrogenase [ubiquinone] cytochrome b small subunit, mitochondrial	Sdhd	0.350876	1.27043	0.0519162	1.46606	0.408062	1.25046	0.454847	0.345314	0.990637	1.2847	0.551947	2.28191	0.389274	0.322454	0.873077	26.9499	26.8765	26.1472	26.8265	26.0839	26.4214	26.1348	26.0748	26.464	25.7157	26.6589	25.6132	27.2981	25.6214	25.8823	26.964	27.4113	25.6081	26.6747	26.1731										4	4
A0A0J9YTR2	A0A0J9YTR2			0.4042	1.26976	0.68394	1.14339	0.521097	1.07041	0.393404	0.344554	0.880623	0.164982	0.193314	0.422281	0.283082	0.0981674	0.671036	23.1389	23.3569	22.774	23.5193	21.9985	21.7649	23.1572	22.207	23.2456	23.3472	23.7717	22.9275	23.2898	22.4682	23.2736	23.4699	23.561	23.1706	23.1285	23.2988										2	2
Q3TWG9;Q3TJK3;P19324;Q8BVU9;Q8BV87;Q3TMD2;A0A140LHR4;A0A140LHK0;A0A140LHD6	Q3TWG9;Q3TJK3;P19324;Q8BVU9;Q8BV87;Q3TMD2	Serpin H1	Serpinh1	0.22678	1.26944	0.235352	1.28316	0.014735	1.53626	0.644396	0.344194	1.30931	0.628282	0.3597	1.28318	1.83165	0.619421	3.09689	28.7242	28.8716	29.5828	29.728	28.7554	29.603	29.3486	28.4079	29.9595	29.525	29.0471	28.8945	29.422	28.8219	29.0853	29.0351	29.2696	29.278	28.868	30.1852								+	AOX3_ir_AOX3_sh	18	18
Q2HZ94;Q61830	Q2HZ94;Q61830	Macrophage mannose receptor 1	Mrc1	0.526516	1.26772	0.347296	1.4001	0.0510829	3.48445	0.278589	0.342236	0.6621	0.459301	0.48553	0.998459	1.29172	1.80093	2.29228	24.5556	21.7507	25.9333	25.2262	23.9983	25.5474	24.9492	25.1455	26.6562	25.3612	24.4961	24.4236	25.3561	24.4013	24.5763	24.8315	24.6847	25.1788	22.2047	26.4434										14	14
Q6ZQ84;Q9JLV5;E9Q4T8;Q9CTE0;F6R0N8;F6ZZK0;F6UY44	Q6ZQ84;Q9JLV5;E9Q4T8	Cullin-3	mKIAA0617;Cul3	0.318629	1.26653	0.499635	1.46054	0.678548	1.22032	0.496715	0.34088	1.06343	0.301347	0.5465	0.707007	0.168419	0.287263	0.429994	24.7502	24.4934	24.0304	24.0367	22.6239	24.8073	24.612	24.552	23.7504	24.6564	24.0173	20.8598	24.0617	22.8859	23.787	23.7505	24.4753	21.2603	24.3637	24.3118										8	8
A0A0A0MQG9;A2AQZ2;A0A0R4J137;Q9DB26;D6RIQ3;D6RI61;B7ZNN8;F7CAL7;A2AQZ5;A2AQZ7	A0A0A0MQG9;A2AQZ2;A0A0R4J137;Q9DB26;D6RIQ3;D6RI61;B7ZNN8	Phytanoyl-CoA dioxygenase domain-containing protein 1	Phyhd1	0.698768	1.26289	0.362422	0.552476	0.952824	1.03827	0.155667	0.336724	0.401212	0.440785	-0.856016	-0.965814	0.0209873	0.0541874	0.061041	22.0525	24.3913	24.1642	23.9835	23.8632	25.0882	20.9573	24.5212	24.3931	24.8156	22.8534	24.378	23.0411	21.7714	22.0583	21.25	21.9995	24.1882	25.1795	23.8516										3	3
Q8C3X2	Q8C3X2	Coiled-coil domain-containing protein 90B, mitochondrial	Ccdc90b	0.169238	1.26176	0.927393	1.03222	0.188956	0.848194	0.771501	0.335436	1.51098	0.0327363	0.0457527	0.0940365	0.72364	-0.237534	-1.4359	27.9904	27.9092	27.92	28.0104	26.7579	28.3103	28.6729	26.333	27.7826	28.323	27.2431	28.4379	28.0939	27.754	28.1742	27.1648	27.7285	28.4566	28.0905	28.1792										14	14
Q543C5;Q62000	Q543C5;Q62000	Mimecan	Ogn	0.754929	1.26138	0.765663	1.24184	0.0853115	4.66844	0.122094	0.335001	0.323064	0.115962	0.312481	0.308389	1.06899	2.22294	1.96262	25.4567	21.9203	27.9242	27.1218	26.3684	24.1191	27.9578	27.1169	29.5523	28.6263	27.5125	26.9721	28.2138	28.8405	27.4888	28.1106	27.0904	26.1673	27.1932	29.4597										10	10
Q8BYM8;G3X975;A0A1B0GR87;Q9CX12;Q8BY51;Q8BW29;A0A1B0GSP2;A0A1B0GSW7	Q8BYM8;G3X975	Probable cysteine--tRNA ligase, mitochondrial	Cars2	0.225671	1.25889	0.831965	0.96095	0.136084	1.24258	0.646524	0.332147	1.31276	0.079895	-0.0574669	-0.219225	0.866193	0.313338	1.65712	25.0942	25.1625	24.8335	25.7769	25.6784	25.1734	25.21	25.2502	24.241	24.8332	25.2763	24.8303	25.3779	25.2815	24.7768	25.1092	25.5455	24.6406	25.0681	25.2084										12	12
Q8BG51;F7ASU3;Q7TPW0	Q8BG51	Mitochondrial Rho GTPase 1	Rhot1	0.146824	1.25873	0.379748	1.15137	0.0516097	1.36747	0.833204	0.331968	1.60653	0.420505	0.203345	0.929653	1.28727	0.451505	2.28571	25.3302	25.6061	25.7912	25.2876	24.6975	25.1088	24.9354	25.6344	25.5343	25.5697	25.7608	25.1625	26.1035	25.272	25.4158	25.8208	26.156	25.6047	25.4225	25.8182										14	14
P62075	P62075	Mitochondrial import inner membrane translocase subunit Tim13	Timm13	0.178267	1.25856	0.436039	0.890786	0.357268	1.1236	0.748928	0.331775	1.47569	0.360475	-0.166849	-0.819862	0.447006	0.16813	0.976821	28.4323	28.4675	28.9968	28.4173	28.0398	27.895	28.1944	28.3385	28.0259	27.9903	27.7653	28.6589	28.6084	28.544	28.5127	28.4759	28.0237	28.2124	28.2176	28.3187										6	6
Q3TFD0;Q9CZN7;Q99K87	Q3TFD0;Q9CZN7;Q99K87	Serine hydroxymethyltransferase	Shmt2	0.393586	1.25678	0.700804	1.15015	0.535316	0.870151	0.404961	0.329734	0.901635	0.154403	0.201817	0.398333	0.27139	-0.200662	-0.647707	26.9558	27.8995	27.711	26.9534	25.9661	27.3115	27.7552	25.8548	27.2757	27.989	27.3975	27.1648	28.0041	26.09	27.6335	27.5426	27.86	27.8656	27.7931	26.7375										17	17
Q8R2Y8	Q8R2Y8	Peptidyl-tRNA hydrolase 2, mitochondrial	Ptrh2	0.506089	1.25649	0.276112	1.46654	0.294598	1.33391	0.295773	0.329403	0.696089	0.558915	0.552419	1.16885	0.53077	0.415664	1.12152	26.7024	26.6301	26.6529	26.6484	24.9307	26.4847	26.7869	26.6371	27.5424	26.1673	27.3114	26.8281	27.7413	25.8243	26.8351	26.9977	28.2838	26.5378	27.0718	26.4809										5	5
Q922B1	Q922B1	O-acetyl-ADP-ribose deacetylase MACROD1	Macrod1	0.146412	1.25629	0.327132	0.824211	0.735973	0.941446	0.834422	0.329166	1.60841	0.485277	-0.278914	-1.0437	0.133138	-0.0870491	-0.349171	30.4417	30.3122	30.1576	29.8192	29.1527	29.3565	29.3655	30.2041	30.2374	30.2648	29.8441	30.3342	30.4916	29.5708	30.245	29.7973	30.2604	30.4464	30.3214	29.7233										13	13
G3XA17;A0JNY7;Q62448;F7CBP1;Q3U9U9;Q3URI0;F6UU81	G3XA17;A0JNY7;Q62448;F7CBP1;Q3U9U9	Eukaryotic translation initiation factor 4 gamma 2	Eif4g2	0.515294	1.25349	0.531772	1.26898	0.66416	0.928061	0.287945	0.325954	0.68067	0.274275	0.343667	0.653486	0.177728	-0.107708	-0.450716	25.4025	25.8394	25.7221	24.9705	24.248	25.909	26.2762	24.5225	25.4237	25.14	25.6575	25.1144	25.7579	23.6238	25.9138	26.0431	26.1341	25.6109	25.6964	25.7022										15	15
E9QB02;Q68FL6;F6W0G8	E9QB02;Q68FL6	Methionine--tRNA ligase, cytoplasmic	Mars	0.532743	1.25094	0.298766	0.656078	0.429017	1.42116	0.273482	0.323008	0.6519	0.524668	-0.608061	-1.11118	0.367525	0.507072	0.832988	21.6494	24.5984	24.4713	24.6123	24.5232	24.7618	24.7256	25.4877	24.8173	25.1451	24.8715	24.1461	24.7564	22.299	25.0307	24.5427	24.5233	24.7343	24.6644	24.5441										12	12
Q9ERI6;Q569U9;Q3UQM5	Q9ERI6;Q569U9;Q3UQM5	Retinol dehydrogenase 14	Rdh14	0.707084	1.24834	0.956714	0.96798	0.614168	0.944979	0.150529	0.320006	0.38948	0.0192179	-0.0469505	-0.0560014	0.211713	-0.0816452	-0.524472	26.1891	25.8745	25.6232	25.9385	25.7396	26.1547	26.4222	26.1187	26.638	26.0423	26.4119	25.1436	25.8919	22.3793	25.3247	26.5504	26.1722	25.7407	25.9161	26.1084										11	11
O35972;A0A1B0GSZ9;A0A1B0GQZ1	O35972;A0A1B0GSZ9;A0A1B0GQZ1	39S ribosomal protein L23, mitochondrial	Mrpl23	0.458119	1.24794	0.137954	0.759634	0.832017	1.0623	0.339021	0.319552	0.779506	0.860266	-0.396624	-1.64806	0.0798676	0.0871883	0.219155	24.5837	25.0575	24.6518	23.4786	24.5979	24.0294	24.2865	24.8094	24.8005	25.4004	24.5173	24.3057	24.3859	23.969	24.7242	24.5382	25.6645	24.5803	24.5084	25.2713										5	5
Q8QZY1	Q8QZY1	Eukaryotic translation initiation factor 3 subunit L	Eif3l	0.225263	1.24773	0.156017	1.30929	0.0829798	1.4721	0.647311	0.319303	1.31403	0.806829	0.388786	1.56585	1.08103	0.557878	1.98054	24.4223	23.8024	25.2363	24.9753	24.3907	24.7177	25.0503	23.7534	24.0715	24.43	24.749	24.4338	24.2481	24.9561	23.6743	24.1318	24.9776	23.8371	24.3211	24.7853										12	12
Q8C845;Q9D8Y0;Q9D4J1	Q8C845;Q9D8Y0	EF-hand domain-containing protein D2	Efhd2	0.508568	1.24771	0.341644	0.787675	0.663563	0.887514	0.293651	0.319278	0.69192	0.466427	-0.344328	-1.01093	0.178118	-0.172158	-0.451579	23.0664	23.7045	23.3696	22.7386	23.9806	23.1832	23.4269	22.9446	23.9763	23.1841	23.1073	23.262	22.5737	22.5268	23.4404	22.2964	23.4039	23.8593	23.4901	24.6006										8	8
Q922B8;Q91VR5;Q3V1Z7;Q8BKG1	Q922B8;Q91VR5;Q3V1Z7	ATP-dependent RNA helicase DDX1	Ddx1	0.118758	1.2477	0.280236	1.23141	0.480395	1.09027	0.925338	0.319275	1.74709	0.552476	0.300314	1.15807	0.318401	0.12469	0.740096	28.9101	28.699	28.8245	28.7509	27.7072	28.9224	29.1042	28.1001	28.7615	28.7276	29.0843	28.801	29.2532	28.5137	28.8003	28.3557	28.9915	29.2365	28.6608	29.4141										25	25
Q8BH40;O70439;Q9JMJ6;Q9DCE1	Q8BH40;O70439;Q9JMJ6;Q9DCE1	Syntaxin-7	Stx7	0.326933	1.24753	0.225096	1.28514	0.423111	1.2318	0.485541	0.319078	1.04416	0.647633	0.361924	1.31455	0.373546	0.300763	0.844145	22.1823	21.668	22.3475	22.4481	22.5055	22.3912	22.2784	21.6997	21.8534	21.8876	22.2397	22.5625	22.1843	22.6295	21.4368	22.788	23.622	23.0598	22.8048	22.8952										4	4
Q3V3W7;Q8BH61;Q9DBT1;Q3TQH1;Q3TDG1;Q3TC79;Q3TBF3	Q3V3W7;Q8BH61;Q9DBT1	Coagulation factor XIII A chain	F13a1	0.232972	1.2462	0.998461	1.0004	0.508954	1.08903	0.632696	0.317538	1.29035	0.000668958	0.000574493	0.00199011	0.293321	0.12304	0.69127	25.897	25.6628	26.0682	25.9728	25.2125	25.5795	26.4491	25.597	25.8118	26.1907	25.6992	26.1282	26.5065	25.4022	26.0328	26.6713	25.9144	25.8864	26.2412	26.2898										14	14
Q3U926;Q66GT5	Q3U926;Q66GT5	Phosphatidylglycerophosphatase and protein-tyrosine phosphatase 1	Ptpmt1	0.642581	1.24618	0.291473	1.65998	0.859459	1.08549	0.192072	0.317511	0.482199	0.535401	0.731166	1.12935	0.0657748	0.118351	0.182857	21.7515	23.8534	23.6551	24.2145	23.2447	23.5296	24.6534	22.6935	23.9523	21.0683	22.4436	21.7493	22.0374	21.3864	22.9261	24.0258	24.1922	23.3284	22.7468	22.826										3	3
A0A0R4J0I1;P07759;Q03734;E9Q499;Q4V9W0;F2Z405;Q14AS7;Q3U0Y1;P29621;Q5I2A0;Q3UE77;Q3UDB3;Q80X76	A0A0R4J0I1;P07759;Q03734	Serine protease inhibitor A3K;Serine protease inhibitor A3M	Serpina3k;Serpina3m	0.750796	1.24607	0.010771	2.96166	0.391392	1.83465	0.124478	0.317383	0.328735	1.96774	1.56641	3.30545	0.407389	0.875508	0.906029	22.786	22.7742	25.951	25.6937	20.8581	23.8908	21.7695	22.0325	22.6118	20.9379	22.8243	21.9919	21.3166	23.9888	22.9222	23.259	22.6024	22.9644	23.49	22.5978						+	WT3_ir_WT3_sh			6	6
Q9ESW4;A0A0J9YU24	Q9ESW4	Acylglycerol kinase, mitochondrial	Agk	0.393432	1.24554	0.755964	0.929635	0.967602	1.00877	0.40513	0.316768	0.901941	0.121499	-0.105263	-0.321646	0.0143033	0.012598	0.0419046	27.633	27.8998	27.5229	28.6384	27.063	27.7653	28.228	28.0317	27.7119	28.3469	28.0471	27.1919	27.7309	26.8423	28.0377	27.7782	28.5962	27.993	27.9119	27.2403										12	12
Q54AA2;Q9EPB4;A0A0U1RQ20	Q54AA2;Q9EPB4;A0A0U1RQ20	Apoptosis-associated speck-like protein containing a CARD	Pycard	0.392104	1.24539	0.442355	0.859615	0.388219	1.69211	0.406598	0.316592	0.904599	0.354229	-0.218238	-0.808178	0.410924	0.758826	0.912415	21.7486	25.2746	25.4783	25.1176	25.0853	25.2883	25.8785	25.1378	25.1847	25.0477	25.4143	26.0168	25.4593	24.5336	25.7923	25.5679	24.882	25.9449	24.9311	26.6345										9	9
A6H6E2	A6H6E2	Multimerin-2	Mmrn2	0.555076	1.24494	0.0980082	1.9199	0.72274	1.17679	0.255648	0.316078	0.615899	1.00874	0.941034	1.87264	0.141018	0.234856	0.367554	21.181	22.1092	22.5066	21.8471	20.3188	22.6232	23.9389	22.524	23.5368	21.7114	22.9583	21.747	23.949	21.5524	22.315	22.6507	23.8148	23.5653	22.9332	22.7844										4	4
P09055;Q8BUD1	P09055	Integrin beta-1	Itgb1	0.220823	1.24491	0.561559	1.11209	0.0265098	1.30181	0.655955	0.31604	1.32798	0.250604	0.153279	0.605607	1.57659	0.380524	2.7136	28.5483	28.4989	28.8684	28.3225	27.7674	28.3291	28.112	28.4475	28.9658	28.332	28.8696	28.2441	28.9553	28.1297	28.6424	27.9056	28.6949	28.3789	28.3392	28.9388								+	AOX3_ir_AOX3_sh	20	20
G3X9T8;G3X8Q5;E9PZD8;Q61147;Q2F3J4;Q8BV37;G3UXG1;G3UWP5;G3UZ53;CON__ENSEMBL:ENSBTAP00000031900	G3X9T8;G3X8Q5;E9PZD8;Q61147	Ceruloplasmin	Cp	0.522378	1.24488	0.0457922	1.78591	0.379882	1.31402	0.282015	0.31601	0.668919	1.33921	0.83666	2.36232	0.420351	0.393991	0.929378	24.6431	24.5177	24.4053	25.3247	23.4939	24.6215	25.5186	24.7148	25.7362	24.3637	25.6271	24.2921	26.2854	24.2135	24.087	24.9364	26.0561	25.3569	24.7085	24.6432						+	WT3_ir_WT3_sh			13	13
Q8VDC1;A0A140T8V9	Q8VDC1;A0A140T8V9	FYVE and coiled-coil domain-containing protein 1	Fyco1	0.582131	1.24349	0.7462	0.879172	0.195048	1.36918	0.234979	0.314395	0.573398	0.127145	-0.185783	-0.335056	0.709858	0.453314	1.4141	22.7999	21.8132	23.3719	23.2426	23.544	24.4674	22.4629	22.8823	23.3825	22.9234	22.2431	22.8852	23.3426	22.9202	22.9593	21.2521	22.8894	22.7903	23.7044	22.9908										14	14
Q9D6J6;M0QWP9;D6RGN4	Q9D6J6	NADH dehydrogenase [ubiquinone] flavoprotein 2, mitochondrial	Ndufv2	0.147375	1.24221	0.552301	0.926012	0.222136	1.10474	0.831577	0.312906	1.60403	0.257824	-0.110898	-0.620324	0.65338	0.143703	1.32383	31.1407	31.3816	31.7108	31.3396	31.2026	30.5806	31.4864	31.1615	31.1773	31.2677	31.2346	31.377	31.2531	31.229	31.4216	31.6545	31.4429	31.3343	31.3789	31.694										17	17
Q80Y14;Q3UF85	Q80Y14	Glutaredoxin-related protein 5, mitochondrial	Glrx5	0.578724	1.24218	0.76449	0.919457	0.904398	1.04888	0.237528	0.31287	0.578687	0.116628	-0.121146	-0.30999	0.0436402	0.0688503	0.123968	25.7414	26.2909	27.0383	24.193	25.2873	25.2135	25.4775	25.239	26.0198	25.6219	25.7291	27.0367	25.9832	25.9629	26.4841	26.1381	26.5556	26.663	26.1106	26.8576										3	3
A0A0N4SVK8;Q8BGK2;E9Q4C0;E9Q333	A0A0N4SVK8;Q8BGK2	[Protein ADP-ribosylarginine] hydrolase-like protein 1	Adprhl1	0.255505	1.24208	0.309325	0.782072	0.344622	0.844398	0.5926	0.312758	1.22475	0.509584	-0.354627	-1.0855	0.462657	-0.244005	-1.00434	30.6938	30.2166	29.9765	29.2918	29.1206	29.4838	29.9977	29.8598	29.7415	30.2643	30.2896	30.7287	30.392	29.5811	30.6573	29.7616	30.3261	30.3102	30.4231	30.4349										25	25
J9JIB2	J9JIB2		Obscn	0.755486	1.24182	0.785554	1.16174	0.669243	1.40749	0.121774	0.312457	0.322302	0.104824	0.216286	0.281388	0.174416	0.493124	0.443371	21.8538	25.0938	25.3775	21.4015	22.23	24.0696	21.0892	22.9372	22.2462	24.3531	22.0098	24.6116	24.593	24.2145	21.8041	24.4773	22.1292	23.7056	24.3717	25.0784										37	2
Q9CQL5;Q8BTQ6	Q9CQL5;Q8BTQ6	39S ribosomal protein L18, mitochondrial	Mrpl18	0.580818	1.24052	0.543665	0.753899	0.438253	1.27159	0.23596	0.310947	0.575434	0.264669	-0.407557	-0.634184	0.358275	0.346632	0.815753	22.4394	21.9442	23.1532	23.5477	22.4665	22.2383	23.143	23.6334	23.561	23.9233	21.3397	21.2445	23.2888	23.3847	23.2371	21.9433	21.8496	22.9549	21.8072	22.1825										5	5
P57759;A8C1V9;F8WJI4;D6RG87	P57759	Endoplasmic reticulum resident protein 29	Erp29	0.343113	1.24034	0.0687659	1.57993	0.237166	1.3406	0.464562	0.310736	1.00767	1.16263	0.659859	2.1016	0.624947	0.422875	1.27775	25.2628	24.4324	25.7772	24.8314	25.1694	24.9188	25.5424	24.0501	25.459	24.8844	25.391	23.6767	25.3569	24.7033	24.732	25.3396	25.0522	24.8371	25.1765	26.3478										9	9
P40936	P40936	Indolethylamine N-methyltransferase	Inmt	0.501784	1.24033	0.0063219	0.516517	0.301803	1.41857	0.299484	0.310728	0.703362	2.19915	-0.953111	-3.66864	0.520276	0.504441	1.10372	22.5102	21.9259	21.8607	23.398	23.4677	22.3269	21.2936	23.6378	22.1853	23.0741	21.8669	23.1836	21.4051	22.9909	22.6929	21.9206	23.0548	22.0056	22.5866	23.1255						+	WT3_ir_WT3_sh			5	5
Q3UEM7;Q3UER8;Q8VCM7	Q3UEM7;Q3UER8;Q8VCM7	Fibrinogen gamma chain	Fgg	0.697931	1.2395	0.0700277	3.11322	0.119821	2.00264	0.156188	0.309755	0.402396	1.15473	1.63841	2.08991	0.921466	1.0019	1.74122	22.4144	22.6164	25.4863	24.9813	22.1512	23.3936	23.6364	21.0714	25.028	23.038	21.8963	22.4444	23.7322	24.1029	23.3445	25.8207	23.8104	23.2082	24.9054	23.7802										7	7
Q3TL44;A0A1L1ST78;A0A1L1SQN7	Q3TL44	NLR family member X1	Nlrx1	0.414914	1.239	0.805295	0.935935	0.565343	1.10261	0.382042	0.309177	0.859812	0.0940451	-0.09552	-0.254814	0.247688	0.140929	0.599633	26.8283	26.8628	27.3353	26.2613	26.0136	26.4895	26.9434	26.4537	26.9317	27.116	27.0424	27.1379	26.7651	25.7601	27.3546	27.3746	27.4888	26.7255	27.0796	27.2937										25	25
F8WIE5;Q69ZR2;Q3U5E1;Q3TEJ5;Q05BY9;Q3T9S4;Q3UQY6;Q5EBQ8;Q91Z48;Q3TEQ5;Q8C5S2	F8WIE5;Q69ZR2	E3 ubiquitin-protein ligase HECTD1	Hectd1	0.709652	1.2389	0.3832	1.6992	0.70182	0.8896	0.148954	0.309057	0.385869	0.416574	0.764856	0.922594	0.153774	-0.168771	-0.396898	24.9102	23.9899	24.8156	23.9739	22.4908	25.6775	25.6549	23.4534	24.4072	24.6664	25.7199	23.5599	25.2416	21.5949	23.9196	24.5148	25.3232	25.4439	24.3046	24.1053										14	14
A0A0N4SUZ3;Q6ZWM4	A0A0N4SUZ3;Q6ZWM4	U6 snRNA-associated Sm-like protein LSm8	Lsm8	0.740998	1.23791	0.951202	0.963066	0.892643	0.917383	0.130183	0.307911	0.342226	0.0217272	-0.0542938	-0.0631427	0.0493222	-0.124403	-0.139317	21.8544	24.4499	25.0398	21.8029	23.4076	23.8229	21.9977	23.6574	24.1189	21.7004	22.2873	24.7424	22.2418	23.7247	21.5906	20.8731	22.6178	24.3477	24.3388	24.6642										1	1
P62077	P62077	Mitochondrial import inner membrane translocase subunit Tim8 B	Timm8b	0.235735	1.23737	0.160377	0.774482	0.407341	1.13277	0.627576	0.307279	1.28203	0.794859	-0.368696	-1.54731	0.390042	0.179859	0.874482	24.4977	24.492	24.8068	24.0977	25.0766	24.2229	23.9431	24.6504	24.0844	24.3158	23.6425	24.5654	24.6594	24.6431	24.0164	24.1882	23.9691	24.2364	24.249	24.7844										5	5
P63028;D3YU75	P63028;D3YU75	Translationally-controlled tumor protein	Tpt1	0.394024	1.23725	0.518945	0.865842	0.341855	1.19224	0.404477	0.307141	0.900759	0.284879	-0.207825	-0.6746	0.466159	0.253673	1.01046	27.3832	27.8566	28.5753	27.8384	28.4165	27.8782	27.7523	27.7204	27.699	27.7062	27.8586	28.3036	27.4916	26.9076	27.8247	28.5888	28.5622	28.1955	28.012	28.0004										5	5
Q4FK74;Q9D3D9;Q9DCZ0;Q9D0J2;D3Z7S4	Q4FK74;Q9D3D9;Q9DCZ0;Q9D0J2	ATP synthase subunit delta, mitochondrial	Atp5d	0.597214	1.23704	0.248637	0.638069	0.28249	1.30821	0.22387	0.306888	0.550186	0.604434	-0.648215	-1.24422	0.548997	0.387591	1.15224	28.8547	29.2377	30.0755	29.5844	30.5933	29.0631	29.0415	29.8566	28.859	29.2769	28.3852	30.0629	28.6267	30.8767	29.1622	28.5268	28.7421	29.1636	29.0097	30.2165										6	6
P62274;D3YYL7	P62274	40S ribosomal protein S29	Rps29	0.645336	1.23592	0.677952	0.878438	0.588279	1.3418	0.190214	0.305587	0.478151	0.168801	-0.186988	-0.430849	0.230417	0.424169	0.563897	24.8915	24.3511	24.7712	23.1829	24.8198	23.6956	26.3063	24.5222	25.0542	25.6725	24.3658	24.6124	25.0053	25.9292	24.6755	24.3226	25.8141	22.8897	24.3359	26.1218										5	5
Q3TX45;Q6GTX3;Q4FK40;Q3UEE7;Q3UBS0;Q3TXU4;P08226;A0A1B0GX15;G3UWN5	Q3TX45;Q6GTX3;Q4FK40;Q3UEE7;Q3UBS0;Q3TXU4;P08226	Apolipoprotein E	Apoe	0.37608	1.23479	0.181953	1.58529	0.0604465	1.84102	0.42472	0.304268	0.937205	0.74004	0.664748	1.46173	1.21863	0.880506	2.1844	22.1555	20.7698	23.1932	21.546	21.9368	21.6668	21.8471	20.3236	22.276	21.5126	21.9812	20.6776	22.1919	22.3658	22.7566	22.241	22.153	21.8735	21.0038	22.968										5	5
Q9EQ83;P82348;F6YKG7	Q9EQ83;P82348;F6YKG7	Gamma-sarcoglycan	Sgcg	0.389782	1.23399	0.529571	0.88956	0.162144	1.40157	0.409178	0.303325	0.909263	0.276076	-0.168836	-0.657087	0.7901	0.487046	1.53992	26.1675	25.8887	26.6403	27.1512	26.9519	26.47	25.4576	26.0425	25.9271	25.7716	25.6752	26.2317	25.967	26.3255	25.9865	25.7423	25.4329	25.9511	25.7566	26.4653										6	6
B2RQV1;Q8BWZ3;Q8BKI9;Q8BY54;G3UZ51;Q8BKH5	B2RQV1;Q8BWZ3	N-alpha-acetyltransferase 25, NatB auxiliary subunit	Naa25	0.727372	1.23251	0.752969	1.22424	0.79442	1.11047	0.138243	0.3016	0.361104	0.123223	0.291884	0.325752	0.0999496	0.151176	0.269426	23.0582	24.6964	23.4089	22.5879	23.3023	23.9078	22.5543	21.1641	21.8708	23.8288	24.9817	24.1371	24.8899	21.7018	23.5683	24.9978	24.557	23.8799	24.0234	23.5243										8	8
P62748	P62748	Hippocalcin-like protein 1	Hpcal1	0.377119	1.23225	0.82354	0.956796	0.203633	1.55426	0.423521	0.301297	0.935059	0.0843151	-0.0637173	-0.230431	0.691152	0.636225	1.38437	22.4469	21.7799	23.0989	22.2065	22.6353	23.0373	23.4187	22.1987	22.576	22.775	23.3372	22.9248	22.7718	22.1577	23.1444	22.2515	23.2349	21.1594	22.8801	23.554										3	3
Q9CQ43;Q8VCG1;Q9JJ44	Q9CQ43;Q8VCG1;Q9JJ44		Dut	0.700412	1.23149	0.164803	0.503052	0.987934	1.00736	0.154646	0.300402	0.398887	0.783035	-0.991221	-1.52895	0.00527216	0.0105801	0.0156023	23.7292	21.7042	24.1567	22.3373	24.3561	20.5208	21.5285	21.9355	23.0253	23.1989	23.0094	23.403	21.5787	21.4991	23.205	23.0877	23.3358	22.8045	22.8251	21.236										4	4
P15105;D3YVK1;V9GZG5;D3Z121;V9GZP0	P15105;D3YVK1;V9GZG5	Glutamine synthetase	Glul	0.619928	1.23087	0.720965	1.20685	0.310379	1.39351	0.207658	0.299677	0.515821	0.142086	0.271243	0.370029	0.508107	0.478724	1.08297	24.2206	23.6453	23.9105	24.3376	24.7834	22.0763	22.3544	23.905	23.828	22.3213	23.6513	21.9807	24.005	25.1705	24.1617	23.7822	22.9351	23.5311	23.8617	24.8185										9	9
Q921R2;Q5BLJ7;P62301;A0A0U1RQ71	Q921R2;Q5BLJ7;P62301	40S ribosomal protein S13	Rps13	0.536914	1.23045	0.884726	0.946043	0.115402	0.778094	0.270095	0.299181	0.645109	0.0531912	-0.0800228	-0.149675	0.937788	-0.361983	-1.76592	27.8367	27.8191	27.1962	27.651	26.1926	27.6307	28.4026	27.4584	27.7017	27.7327	27.8401	28.0264	27.4664	25.5663	27.4587	27.7298	28.1889	27.7171	27.9989	27.4621										9	9
Q8BRD3;Q02819;A0A1C7CYU3;Q3TCI1;A0A1B0GR41;A0A1B0GR92;A0A1B0GS16;A0A1B0GT83	Q8BRD3;Q02819;A0A1C7CYU3;Q3TCI1;A0A1B0GR41	Nucleobindin-1	Nucb1	0.3028	1.22969	0.488139	0.866379	0.213931	1.27626	0.518844	0.298299	1.10129	0.311456	-0.206931	-0.726676	0.669727	0.35192	1.35012	23.6178	23.8776	23.9232	24.2545	24.0368	24.3858	24.5037	23.6044	23.4545	24.7262	24.2813	23.8392	24.3705	24.0435	24.4476	23.4545	23.7562	23.9476	23.4048	24.8068										12	12
O54724;Q3TER0	O54724	Polymerase I and transcript release factor	Ptrf	0.36113	1.22955	0.0826802	0.74253	0.577457	1.13187	0.442336	0.298125	0.968562	1.0826	-0.42948	-1.98287	0.238481	0.178712	0.580659	29.1562	29.8154	30.6025	29.7171	29.7623	29.3633	29.7147	29.421	29.1866	29.8068	29.1078	30.3198	29.1097	30.0038	30.0009	29.5018	29.2814	29.8896	29.1844	29.9434										18	18
Q542H2;Q3TN31;Q9Z2U0;Q3UIT9;Q3THL2;Q9CWH6;B7ZMS4;B7ZMS3;Q8VEB8	Q542H2;Q3TN31;Q9Z2U0;Q3UIT9;Q3THL2	Proteasome subunit alpha type;Proteasome subunit alpha type-7	Psma7	0.19698	1.22621	0.01974	0.722557	0.127042	1.24701	0.705577	0.294201	1.40731	1.70465	-0.468816	-2.90499	0.896052	0.318469	1.70265	26.5284	27.0913	27.5783	26.6629	27.549	26.6344	26.6427	27.267	26.4441	27.2959	26.7256	27.0691	27.0295	26.9189	27.1481	27.262	26.9162	26.6718	26.9294	27.2691						+	WT3_ir_WT3_sh			11	11
A2AEX8;A2AEX6;P97447;A2AEY1;A2AEY2;A2AEX7;A2AEY0;A2AEX9;Q9DAH0;Q8CDC8;Q6P8P1;O70403	A2AEX8;A2AEX6;P97447;A2AEY1;A2AEY2;A2AEX7	Four and a half LIM domains protein 1	Fhl1	0.606744	1.22537	0.447075	1.24559	0.0544324	2.02505	0.216994	0.293219	0.535684	0.34962	0.316826	0.799522	1.26414	1.01796	2.25159	25.2163	24.9276	26.3033	25.0772	25.3323	24.9222	25.1819	26.4501	26.7479	25.5025	25.7233	25.4498	27.7796	26.7012	25.918	26.1423	26.3618	25.6613	25.6261	26.1811										13	13
A0A0R4J0L6;Q8BJZ4;A0A0N4SV23	A0A0R4J0L6;Q8BJZ4	28S ribosomal protein S35, mitochondrial	Mrps35	0.559952	1.2249	0.792625	1.08084	0.072197	0.585293	0.251849	0.29267	0.608152	0.100932	0.112153	0.271846	1.14148	-0.772769	-2.07029	26.5126	26.9036	25.9899	27.1041	25.6291	26.1763	27.3415	24.9729	26.1603	25.936	26.4725	25.7948	25.4113	24.3731	25.8361	25.5475	26.1724	27.1657	26.1335	25.5154										7	7
Q80TU6;F6RJ39;Q9JIX8;Q52KR6;B8JJ92;Q7TSL7;B8JJ91;Q3UXT9;F6Q8C0;B8JJ90;Q05D19	Q80TU6;F6RJ39;Q9JIX8;Q52KR6;B8JJ92;Q7TSL7;B8JJ91	Apoptotic chromatin condensation inducer in the nucleus	Acin1	0.631864	1.2246	0.691898	0.949295	0.548899	1.33063	0.199377	0.292311	0.498029	0.159958	-0.0750721	-0.410949	0.260508	0.412108	0.625769	20.9398	21.4794	20.3247	23.4387	21.547	21.9967	22.1048	22.2716	22.061	21.9684	21.5361	21.7573	22.4846	21.5842	22.156	22.1468	23.1163	21.3922	22.8097	21.4221										3	3
Q3U131;Q811C8;A0A5E1;Q3UFA6;F8WH23;E9Q5D9;Q61581	Q3U131;Q811C8;A0A5E1;Q3UFA6;F8WH23;E9Q5D9;Q61581	Insulin-like growth factor-binding protein 7	Igfbp7	0.685973	1.22385	0.0598238	2.83319	0.0304646	3.64328	0.163693	0.29143	0.41938	1.22313	1.50243	2.19104	1.5162	1.86524	2.62392	21.9835	24.4278	23.9226	23.0078	22.2917	22.0982	22.1204	22.25	24.9297	24.2998	24.3764	21.9275	25.6021	24.5387	21.5943	23.9326	23.6187	21.4909	21.9839	25.1815								+	AOX3_ir_AOX3_sh	5	5
Q4VAF0;E9QJT5;P56376	Q4VAF0;E9QJT5;P56376	Acylphosphatase;Acylphosphatase-1	Acyp1	0.316042	1.22368	0.145075	0.753047	0.511335	0.909595	0.500256	0.291228	1.06952	0.838406	-0.409189	-1.61453	0.291295	-0.136703	-0.68728	26.0105	25.4629	25.3302	25.2208	25.444	25.7076	25.7354	26.0532	24.8462	25.9587	25.4588	25.4262	25.7647	24.9445	26.0362	25.9152	25.8388	25.8967	25.9064	26.1739										4	4
Q3UKR1;P28654;Q3TSV1;Q6LAK9	Q3UKR1;P28654;Q3TSV1	Decorin	Dcn	0.228853	1.22366	0.981414	1.00478	0.0389887	1.71226	0.640443	0.2912	1.30292	0.0081477	0.006884	0.0240341	1.40906	0.775903	2.46541	26.752	26.193	27.5362	28.0033	27.6443	27.084	28.0197	27.7315	28.2435	27.9712	27.3144	26.7871	27.937	27.3234	27.2853	27.4885	27.5353	26.9361	27.1296	27.898								+	AOX3_ir_AOX3_sh	13	13
Q8VE38;E9Q690;E9Q8U8;F6XLU3;F6SAD4;E9PZL5;E9Q2B7	Q8VE38	Oxidoreductase NAD-binding domain-containing protein 1	Oxnad1	0.247658	1.22291	0.28665	0.804311	0.692531	1.07482	0.606148	0.290318	1.24703	0.542648	-0.314174	-1.14157	0.15956	0.10409	0.410048	26.835	26.5263	26.6918	26.2647	25.9802	25.5138	25.5778	26.9778	26.2421	26.0516	26.1055	26.8192	26.3165	26.6305	26.1927	25.9588	25.9298	26.1996	26.2431	26.6995										11	11
P62627;A2AVR9	P62627;A2AVR9	Dynein light chain roadblock-type 1	Dynlrb1	0.53934	1.22207	0.442322	0.847352	0.864809	1.05309	0.268137	0.289333	0.641173	0.354261	-0.238966	-0.808238	0.0630797	0.074625	0.175814	25.968	26.303	27.0616	25.8859	25.7434	25.9155	26.2884	25.7791	25.9799	26.2117	25.6555	26.9958	26.2466	25.7797	26.4888	26.6934	24.9958	26.4994	26.0387	27.2808										5	5
Q8BJS4;Q6A022;Q4QQM3;E0CY39	Q8BJS4;Q6A022;Q4QQM3	SUN domain-containing protein 2	Sun2;mKIAA0668	0.28908	1.21977	0.184163	0.782247	0.784302	1.05994	0.538982	0.286608	1.13539	0.734798	-0.354305	-1.45349	0.105517	0.083976	0.28308	25.4051	24.2102	24.9791	25.7386	25.0343	24.7025	25.2492	24.9985	24.1068	25.6258	24.9668	24.5249	24.8293	24.8774	25.2506	25.0092	24.9393	25.2087	24.6025	24.6094										12	12
Q4KL41;Q9DCC8;A0A1D5RLZ6	Q4KL41;Q9DCC8;A0A1D5RLZ6	Mitochondrial import receptor subunit TOM20 homolog	Tomm20	0.698724	1.21976	0.580444	0.696922	0.530097	1.49268	0.155694	0.286602	0.401273	0.236239	-0.520931	-0.576014	0.275644	0.577904	0.656225	20.6235	24.9561	25.4772	24.2351	26.3496	24.2391	24.0127	25.0539	24.4363	24.3638	23.2618	22.0509	23.7855	25.563	24.4401	22.1534	24.6458	24.5045	24.1004	22.9431										3	3
Q9CRB9;Q91VG6;Q9D9P1;D3Z0L4;S4R238;F6QFL0	Q9CRB9;Q91VG6;Q9D9P1;D3Z0L4;S4R238	MICOS complex subunit Mic19	Chchd3	0.356395	1.21716	0.25109	0.771396	0.599118	0.924089	0.448068	0.283517	0.978696	0.60017	-0.374456	-1.23721	0.222488	-0.113897	-0.547279	29.2991	29.008	29.3058	28.4982	29.1263	27.8953	28.4334	29.4638	28.3667	28.461	28.9476	28.9648	28.9153	29.3133	28.7194	28.34	28.9912	29.1554	28.9542	28.57										13	13
Q544Y8;Q3UC19;Q3TVQ3;Q3U9K2;Q9D2V3;Q3UD85;Q3UAJ3;Q3U9N4;Q3U8W3;Q3TW77;P28798;Q3TX66;Q3TWT4;Q3U5Q6;H3BJE0;H3BJ90;Q3UDD6	Q544Y8;Q3UC19;Q3TVQ3;Q3U9K2;Q9D2V3;Q3UD85;Q3UAJ3;Q3U9N4;Q3U8W3;Q3TW77;P28798;Q3TX66;Q3TWT4;Q3U5Q6;H3BJE0	Granulins;Acrogranin;Granulin-1;Granulin-2;Granulin-3;Granulin-4;Granulin-5;Granulin-6;Granulin-7	Grn	0.400083	1.21713	0.623278	0.839195	0.160743	1.35267	0.39785	0.283482	0.888726	0.205318	-0.252922	-0.510811	0.793867	0.435812	1.54577	22.5943	22.5259	22.3374	23.1232	24.6345	22.2878	22.3013	23.2397	22.9521	22.3412	22.5038	22.3528	23.941	23.1565	22.092	22.4954	22.7724	22.5474	22.665	22.639										5	5
Q3TRJ6;Q91XC9	Q3TRJ6;Q91XC9	Peroxisomal membrane protein PEX16	Pex16	0.72527	1.21712	0.549318	0.771435	0.195122	0.47335	0.1395	0.28347	0.364029	0.260176	-0.374384	-0.625097	0.709693	-1.07902	-1.41384	22.5369	24.421	21.2262	21.3044	21.8581	23.5474	23.6616	21.9343	22.5318	22.0827	21.7753	23.5354	21.2228	20.8402	22.0711	20.9151	23.4447	24.0091	21.7935	23.829										3	3
Q3URS9	Q3URS9	Coiled-coil domain-containing protein 51	Ccdc51	0.298518	1.21706	0.427499	0.846171	0.0710587	0.711832	0.525029	0.283398	1.1118	0.369065	-0.240979	-0.835846	1.14838	-0.490392	-2.08051	25.0663	25.2655	24.7295	25.1572	23.5499	24.1307	24.6492	24.512	23.7779	24.3527	24.3705	24.9725	24.2618	24.6383	24.8415	24.1064	23.9275	25.0676	24.8441	24.3647										6	6
E9QLJ0	E9QLJ0		Cmya5	0.135058	1.21704	0.0115122	0.744832	0.222328	1.19784	0.86948	0.283379	1.66215	1.93884	-0.425013	-3.26088	0.653005	0.260432	1.32322	29.0755	29.8409	30.0641	29.2822	29.8059	29.7093	29.5321	30.0682	29.5884	29.7973	29.1712	30.2269	29.8608	29.6986	29.8594	29.4651	29.8373	29.4756	29.8232	30.005						+	WT3_ir_WT3_sh			41	41
P62843;D3YTQ9;Q3UXS6;Q3UK70	P62843;D3YTQ9;Q3UXS6;Q3UK70	40S ribosomal protein S15	Rps15	0.616088	1.21698	0.522894	0.703674	0.366753	0.775296	0.210358	0.283302	0.521585	0.281586	-0.507021	-0.668066	0.435627	-0.367181	-0.956657	27.6609	27.6156	27.1388	28.5869	27.9102	28.1729	27.8363	25.1733	27.4576	28.6712	27.3537	28.6859	26.4065	27.0012	27.828	25.748	27.1576	27.6871	28.1858	27.8601										3	3
Q9DCN2;Q9CY59;F2Z456;A0A0A0MQM3	Q9DCN2;Q9CY59;F2Z456;A0A0A0MQM3	NADH-cytochrome b5 reductase 3;NADH-cytochrome b5 reductase 3 membrane-bound form;NADH-cytochrome b5 reductase 3 soluble form;NADH-cytochrome b5 reductase	Cyb5r3	0.153385	1.21687	0.402467	1.15183	0.72934	0.957184	0.814218	0.283175	1.57727	0.39527	0.203927	0.884027	0.13707	-0.0631313	-0.358369	28.3625	28.3778	28.7327	28.4915	27.4822	28.3377	28.8608	27.4618	28.2922	28.5173	28.3297	28.1801	27.8923	27.9103	28.1117	27.9029	28.41	28.5338	28.3695	28.6621										15	15
Q9JKL4;A0A0A6YVW1	Q9JKL4	NADH dehydrogenase [ubiquinone] 1 alpha subcomplex assembly factor 3	Ndufaf3	0.178402	1.21678	0.050892	0.744153	0.510881	0.922379	0.748601	0.283065	1.47517	1.29335	-0.426328	-2.29468	0.29168	-0.116569	-0.68804	26.1788	26.1719	25.8621	26.5014	26.2813	25.9013	26.3818	26.6956	25.429	25.9374	26.216	26.1838	25.9839	25.9903	26.1887	25.6187	25.8659	26.5211	25.8998	26.3574										6	6
Q9WVA2;Q4FZG7	Q9WVA2	Mitochondrial import inner membrane translocase subunit Tim8 A	Timm8a1	0.324691	1.21588	0.633337	1.11182	0.0113407	1.36061	0.488529	0.282002	1.04933	0.198365	0.152919	0.495846	1.94536	0.444258	3.27091	26.272	25.9131	26.3165	26.2011	26.0809	25.5971	25.928	26.2292	25.8418	25.4363	26.2668	26.6074	26.7484	26.6199	26.1325	26.9254	26.6767	26.0952	26.2313	26.7182								+	AOX3_ir_AOX3_sh	6	6
P63024;Q8CHR4;O35619;B0QZN5;P63044	P63024;Q8CHR4;O35619;B0QZN5;P63044	Vesicle-associated membrane protein 3;Vesicle-associated membrane protein 2	Vamp3;Vamp2	0.161375	1.21573	0.872776	1.02199	0.0793013	1.28653	0.792163	0.28182	1.54313	0.059097	0.0313828	0.165342	1.10072	0.363488	2.00981	24.4941	25.1754	25.3182	25.5029	25.2132	24.5773	24.8573	24.5884	24.8027	24.5425	24.9051	25.1584	25.1139	25.2809	24.6242	24.7177	24.6738	24.7157	24.633	25.084										4	4
E9Q3B9;D3YYS6;Q3UFX6;O35678;Q3UFN1;A0A0N4SUZ2	E9Q3B9;D3YYS6;Q3UFX6;O35678;Q3UFN1	Monoglyceride lipase	Mgll	0.407515	1.21572	0.204043	1.40611	0.647673	1.07442	0.389857	0.28181	0.874144	0.690279	0.49171	1.38298	0.188644	0.103553	0.474724	27.9552	27.833	27.6908	28.3075	26.3611	28.5152	28.2761	27.4589	27.8806	27.6371	27.8966	27.4883	28.6668	26.9558	27.7804	27.936	28.3246	28.1048	27.9065	27.6036										14	14
Q3TLP5;F6YTG0;F6Z5N5;Q8R3H3;E0CXC8	Q3TLP5;F6YTG0;F6Z5N5;Q8R3H3	Enoyl-CoA hydratase domain-containing protein 2, mitochondrial	Echdc2	0.385096	1.21553	0.7205	1.14617	0.459025	0.887073	0.414431	0.281581	0.918737	0.142366	0.196827	0.370678	0.338164	-0.172876	-0.777879	28.6716	28.798	28.0955	28.9023	26.8596	28.0818	28.3345	26.5695	27.9431	28.6258	28.9524	28.3857	27.9273	27.5936	28.83	27.6838	28.6534	28.5787	28.1443	28.0842										9	9
A0A0N4SVL9;Q9CQR6;A0A0N4SW66;Q9CVB2	A0A0N4SVL9;Q9CQR6	Serine/threonine-protein phosphatase 6 catalytic subunit;Serine/threonine-protein phosphatase 6 catalytic subunit, N-terminally processed	Ppp6c	0.62826	1.21486	0.668882	1.26286	0.0226549	3.05831	0.201861	0.280788	0.503384	0.174651	0.336693	0.443892	1.64484	1.61273	2.81537	21.1381	21.7319	22.6326	23.2884	22.4746	23.5819	21.2366	24.1463	23.8002	23.0879	23.9268	22.8779	23.068	21.6552	20.6077	21.9139	23.0675	20.5735	23.538	24.2252								+	AOX3_ir_AOX3_sh	5	5
P50396;D6RI86;B7FAU8	P50396	Rab GDP dissociation inhibitor alpha	Gdi1	0.111237	1.21471	0.90636	0.981607	0.0355211	1.3136	0.95375	0.280609	1.79001	0.0426994	-0.026783	-0.121411	1.44951	0.393529	2.52518	27.4338	27.8114	28.2405	27.6945	27.2631	27.6517	27.9779	27.5339	27.9063	28.0246	28.1251	28.3892	28.4098	27.5464	27.9294	27.7769	28.0327	27.7137	27.5049	28.0319								+	AOX3_ir_AOX3_sh	22	15
E9PWE8;Q62188;Q3TAS8;D3YUS0;D3Z567;Q71H74	E9PWE8;Q62188;Q3TAS8	Dihydropyrimidinase-related protein 3	Dpysl3	0.570729	1.21411	0.040821	1.78995	0.0425143	1.90926	0.24357	0.279904	0.591169	1.38912	0.839923	2.43596	1.37146	0.933015	2.40991	25.3305	25.3913	25.9715	26.2974	25.4382	26.0196	26.187	25.4406	27.6344	25.622	26.4108	25.7922	27.4402	25.9276	25.3072	25.8074	26.0303	26.1698	25.4556	27.46						+	WT3_ir_WT3_sh	+	AOX3_ir_AOX3_sh	22	21
P50171;G3UX44	P50171;G3UX44	Estradiol 17-beta-dehydrogenase 8	Hsd17b8;H2-Ke6	0.0994099	1.21365	0.67009	0.956239	0.510049	0.939075	1.00257	0.279354	1.8634	0.173867	-0.0645561	-0.442149	0.292388	-0.0906883	-0.689435	28.9745	28.9857	28.6592	28.7502	28.3339	28.5395	28.791	28.6007	28.7864	28.9573	28.3228	28.3543	28.8213	28.4068	28.7764	28.6443	29.2912	28.8331	28.9656	28.5746										11	11
Q9D7J4	Q9D7J4	Cytochrome c oxidase protein 20 homolog	Cox20	0.614763	1.21348	0.596294	1.21817	0.405456	1.27477	0.211293	0.279149	0.523577	0.22454	0.28472	0.551593	0.392056	0.350233	0.878163	27.5475	28.516	29.1247	28.0371	26.8463	26.5737	27.2199	27.0407	27.6921	28.0377	29.1119	27.6632	27.0705	28.3214	28.4922	27.8046	28.4688	27.8617	28.0032	28.1984										5	5
Q3UAS4;E9PZ00;Q3TXJ0;Q8BFQ1;Q3U8C4;Q3U897;Q3U825;Q3U5W2;Q3TXP9;Q3TWL8;Q3TWE9;Q3TIT5;K3W4L3;B2RUD7;Q3UFE8;J3QPG5;Q61207;Q3TWM9;Q3UE29;Q3TWF9;Q3TKB2;Q3TID4;Q3TKK3	Q3UAS4;E9PZ00;Q3TXJ0;Q8BFQ1;Q3U8C4;Q3U897;Q3U825;Q3U5W2;Q3TXP9;Q3TWL8;Q3TWE9;Q3TIT5;K3W4L3;B2RUD7;Q3UFE8;J3QPG5;Q61207;Q3TWM9;Q3UE29;Q3TWF9;Q3TKB2;Q3TID4;Q3TKK3	Prosaposin	Psap	0.301544	1.21333	0.589474	1.12645	0.0179391	1.33025	0.52065	0.278972	1.10436	0.229536	0.171786	0.562057	1.7462	0.411694	2.96752	28.2186	28.8154	28.861	29.2782	28.0864	27.9409	28.6691	28.7622	29.1553	28.7873	29.3412	28.2795	28.9748	28.8062	29.1108	28.6414	29.1075	28.9186	28.5997	29.0584								+	AOX3_ir_AOX3_sh	15	15
O08997	O08997	Copper transport protein ATOX1	Atox1	0.725	1.21331	0.640519	0.779666	0.745551	1.17971	0.139662	0.278951	0.364404	0.193468	-0.359071	-0.485235	0.127523	0.238432	0.335949	26.6665	27.9061	27.7676	25.4901	26.1388	25.0807	25.0878	26.2779	27.189	28.3695	28.602	27.4853	26.6345	26.3178	28.0519	27.3387	27.9672	27.4147	27.6555	28.0634										4	4
A0A140LHT6;E9QPQ8;A2VCS1;Q8JZS9;A0A140LI38;A0A140LHD4;A0A140LI40	A0A140LHT6;E9QPQ8;A2VCS1;Q8JZS9;A0A140LI38;A0A140LHD4	39S ribosomal protein L48, mitochondrial	Mrpl48	0.668221	1.20918	0.914381	1.03188	0.626356	1.26495	0.17508	0.274031	0.444845	0.038873	0.0452728	0.110961	0.203179	0.33908	0.506218	22.3511	23.5858	24.1061	25.5438	23.2838	23.789	24.3885	23.2751	22.8742	24.0905	23.9285	24.1193	22.1934	23.1477	22.1587	23.4144	23.9445	23.2578	23.2453	22.7361										4	4
A6H644;Q8BG95	A6H644;Q8BG95	Protein phosphatase 1 regulatory subunit;Protein phosphatase 1 regulatory subunit 12B	Ppp1r12b	0.332992	1.2075	0.187174	0.733231	0.186781	1.22647	0.477566	0.272023	1.03034	0.727754	-0.447661	-1.44239	0.728668	0.294513	1.44383	27.0081	26.9428	27.6011	27.2419	28.2053	26.9766	27.1673	27.1659	26.6274	27.1309	27.0992	27.8929	26.9256	27.691	26.9369	26.6994	26.8728	27.1689	26.694	27.8123										33	33
Q3TFA9;Q9JHJ0;Q8C3Z3;A0A1L1SQ12;A0A1L1SR42	Q3TFA9;Q9JHJ0;Q8C3Z3	Tropomodulin-3	Tmod3	0.679973	1.20579	0.586373	0.777948	0.229849	2.69088	0.167508	0.269978	0.427952	0.231826	-0.362254	-0.566836	0.638558	1.42808	1.29986	24.2332	25.4611	25.5544	26.0006	24.6326	24.155	25.2613	24.0393	25.1606	27.0758	25.5151	26.3394	23.4793	25.3709	25.9756	26.0498	25.8013	25.1257	20.3796	26.7659										10	9
P10639	P10639	Thioredoxin	Txn	0.559772	1.20537	0.114187	0.678476	0.455937	1.23146	0.251989	0.269482	0.608437	0.942383	-0.55963	-1.77286	0.341095	0.300372	0.783435	25.5098	25.8357	26.6521	25.1005	26.8249	26.0948	25.6126	26.6796	26.0987	25.9406	25.3476	26.6942	26.8833	26.6971	26.1746	25.2775	25.5539	26.2516	26.1515	26.6733										7	7
B1B1D8;Q9D773;B1B1D7	B1B1D8;Q9D773;B1B1D7	39S ribosomal protein L2, mitochondrial	Mrpl2	0.538233	1.20527	0.651545	0.924317	0.950652	1.01772	0.26903	0.269354	0.642968	0.186055	-0.11354	-0.469058	0.0219786	0.0253338	0.0638559	24.4995	24.0562	24.4844	25.7247	24.6292	25.082	25.212	24.3807	24.4819	24.379	24.6318	24.6655	24.1116	24.0471	24.4859	23.7298	25.1679	24.5731	24.8519	23.8306										6	6
A2AST1;E9Q8Q6;Q8BLD3;Q8BLW1;Q9D003;Q8BUK9;J3QNK9;D6RJ38;A2AK24	A2AST1;E9Q8Q6;Q8BLD3		Ccdc141	0.149932	1.20479	0.895439	0.971173	0.207085	1.15199	0.824106	0.268781	1.59253	0.0479642	-0.0421997	-0.135664	0.683852	0.204126	1.37273	27.2548	27.2868	27.6479	27.656	27.8677	27.3233	26.9267	26.1133	27.2708	27.0919	27.2887	27.3554	27.2195	26.8216	27.2901	26.803	27.271	26.9906	27.3717	27.057										33	33
Q9QXT0	Q9QXT0	Protein canopy homolog 2	Cnpy2	0.505082	1.20441	0.696492	1.06631	0.105666	1.73531	0.296638	0.268328	0.697787	0.157084	0.0926285	0.404433	0.976065	0.795193	1.82361	21.62	22.2629	24.1279	23.0992	22.4571	22.9897	23.0076	22.5105	22.9136	23.1556	22.6488	22.0745	22.7531	22.2571	22.4745	22.3261	22.027	21.9329	21.6777	22.4699										4	4
Q8C1L7;Q9CQR2	Q8C1L7;Q9CQR2	40S ribosomal protein S21	mCG_6739;Rps21	0.712202	1.20421	0.624113	0.761806	0.114525	1.83762	0.147397	0.268091	0.38229	0.204737	-0.392504	-0.509563	0.9411	0.87784	1.77092	24.1661	23.6153	24.4287	24.1749	26.1567	24.7624	22.9415	23.5798	24.0934	23.6611	22.6012	25.1027	23.793	25.526	23.3746	22.9294	23.1041	23.2141	22.9267	25.7521										4	4
B2RSN3;Q9CWF2;Q99J49;Q62363;G3UZR1	B2RSN3;Q9CWF2;Q99J49	Tubulin beta-2B chain	Tubb2b;Tubb2a	0.352287	1.20393	0.0358004	1.76239	0.060974	1.36936	0.453104	0.267754	0.98757	1.44611	0.817529	2.52015	1.21485	0.453501	2.17882	26.581	26.9743	27.4006	26.84	25.5474	26.9776	27.037	26.0733	27.4975	25.9077	27.2836	27.0717	27.1666	26.3204	26.3647	26.9734	27.0625	26.9284	26.603	27.9214						+	WT3_ir_WT3_sh			28	6
Q541E3;P50637;Q99M32;A0A140LIU9	Q541E3;P50637;Q99M32;A0A140LIU9	Translocator protein	Tspo	0.607299	1.20372	0.203113	2.14531	0.175045	1.68245	0.216597	0.267501	0.534844	0.692263	1.10119	1.38614	0.756851	0.75056	1.4881	26.3774	24.7053	25.3974	25.7269	25.1907	24.8318	24.0541	25.2122	26.6786	24.5792	25.7697	21.5734	26.0613	24.4868	25.0466	25.3411	24.6703	24.611	24.9449	26.5895										6	6
O54984;Q8VEI6;Q8C1Q1;A0A1B0GRE1	O54984;Q8VEI6;Q8C1Q1	ATPase Asna1	Asna1	0.35696	1.20353	0.492844	1.24031	0.596463	1.10421	0.447381	0.267272	0.977482	0.307291	0.310696	0.718591	0.224417	0.143013	0.551334	24.5789	24.4746	24.1637	25.1847	22.7081	25.1456	25.2989	24.345	24.16	24.2302	24.35	24.3805	24.7659	23.8684	24.9372	24.6304	24.5852	24.2339	24.1893	24.7912										7	7
P52503	P52503	NADH dehydrogenase [ubiquinone] iron-sulfur protein 6, mitochondrial	Ndufs6	0.174707	1.2008	0.552245	0.919202	0.622072	1.04505	0.75769	0.263994	1.48941	0.257869	-0.121547	-0.620414	0.206159	0.0635742	0.512613	30.3857	30.4458	30.3684	30.2572	30.3532	29.8543	30.0383	30.6329	30.1515	30.0522	29.9859	29.9387	30.6659	30.5904	29.984	29.7713	30.3488	30.2341	30.2516	30.033										6	6
E9QPE7	E9QPE7		Myh11	0.473369	1.20071	0.00220105	0.571502	0.17871	1.58094	0.3248	0.263887	0.752393	2.65737	-0.80717	-4.42862	0.74785	0.660781	1.474	26.8792	27.6639	28.9793	29.6397	28.8651	28.0026	28.5788	29.1822	28.3274	29.5378	28.4737	29.2905	27.7365	28.8105	28.957	28.1824	28.281	28.3498	28.3404	28.4795						+	WT3_ir_WT3_sh			81	68
Q3TGR2;Q8K0E8	Q3TGR2;Q8K0E8	Fibrinogen beta chain;Fibrinopeptide B;Fibrinogen beta chain	Fgb	0.693322	1.19997	0.145495	2.24905	0.527225	1.21014	0.159065	0.262996	0.408927	0.837152	1.16931	1.61261	0.278004	0.275175	0.660935	23.0163	23.3352	24.2511	23.8547	22.0645	22.212	22.4287	23.4416	24.918	21.2149	21.9388	20.4556	22.1187	23.0712	22.2511	23.1342	22.8623	22.9879	23.4452	23.5023										4	4
P26645;Q05BL6;A0A0A1HAM8	P26645;Q05BL6;A0A0A1HAM8	Myristoylated alanine-rich C-kinase substrate	Marcks	0.825562	1.19977	0.52572	1.67448	0.276973	2.1697	0.0832503	0.262762	0.227739	0.279246	0.743715	0.66341	0.557562	1.1175	1.16659	22.2201	20.9425	25.1633	21.7385	24.0757	22.5942	22.6073	20.352	23.3098	21.4588	21.5046	23.978	22.7982	26.1731	21.6825	21.6839	21.6874	21.2101	24.012	25.1921										8	8
A0A1L1STC6;Q6ZWR6;Q6ZWS6;Q80T95;Q2NL50;Q6PI72;Q7TQH5;Q0VGB8;A0A1L1SRV6	A0A1L1STC6;Q6ZWR6	Nesprin-1	Syne1	0.489985	1.1968	0.547167	1.19166	0.0658747	1.40578	0.309817	0.259183	0.723498	0.26188	0.252971	0.628547	1.18128	0.491369	2.1292	30.4436	31.2433	31.8375	31.5752	30.8421	31.3033	30.7773	30.1215	31.6567	30.898	30.5062	31.7017	30.8019	30.3668	30.9761	31.9713	31.482	30.9004	31.2787	31.4035										18	18
A6H6K1;Q99MQ4;Q9CTL6	A6H6K1;Q99MQ4	Asporin	Aspn	0.74	1.19671	0.277393	2.1682	0.206964	1.59348	0.130768	0.259073	0.343604	0.556905	1.1165	1.16549	0.684104	0.672182	1.37313	25.9366	26.923	27.6994	27.4811	24.1877	25.7839	27.9346	26.4459	29.8386	28.2972	26.8224	26.546	28.1713	27.5813	27.1946	28.2277	27.1749	27.6002	27.7939	29.0224										16	16
Q9CR59	Q9CR59	Growth arrest and DNA damage-inducible proteins-interacting protein 1	Gadd45gip1	0.721447	1.19652	0.305919	1.86754	0.771713	0.899021	0.141795	0.258847	0.369356	0.514393	0.901139	1.09371	0.112544	-0.153574	-0.300151	21.9513	22.5552	22.7961	22.1754	21.3308	23.8716	24.0219	20.3841	22.1694	20.9595	24.187	22.0796	23.0124	21.0037	23.3448	21.3727	23.6631	22.2241	23.9141	22.2518										3	3
Q9WTI7;Q5ND45	Q9WTI7	Unconventional myosin-Ic	Myo1c	0.196766	1.19595	0.357589	1.21436	0.815905	0.975657	0.70605	0.258154	1.40806	0.446616	0.280196	0.976131	0.0883605	-0.0355541	-0.240615	29.4343	29.4856	29.2858	29.9228	28.2577	29.5994	29.8703	28.4982	29.3394	29.1368	29.4047	29.3514	29.621	28.8202	29.5783	29.0596	29.407	29.4438	29.4579	29.2774										38	38
Q3TZ44;Q3TSZ4;Q8K157;F6XWR4	Q3TZ44;Q3TSZ4;Q8K157	Aldose 1-epimerase	Galm	0.386958	1.19571	0.999846	0.999925	0.0262682	2.20014	0.412337	0.25787	0.914964	6.70004e-05	-0.000108337	-0.00019946	1.58057	1.1376	2.71952	22.4706	22.1893	22.803	22.1961	23.8434	22.8073	21.1201	20.9472	22.2513	21.8347	22.1941	23.0738	23.059	23.0388	22.4445	21.8516	22.3262	20.3656	21.5988	23.0482								+	AOX3_ir_AOX3_sh	3	3
Q6VEU5;Q545F5;P56382	Q6VEU5;Q545F5;P56382	ATP synthase subunit epsilon, mitochondrial	Atp5e	0.511842	1.19443	0.191156	0.710127	0.386709	0.833651	0.290864	0.256324	0.686431	0.718613	-0.493852	-1.42796	0.412616	-0.262485	-0.915467	29.6484	28.6371	28.524	29.766	29.886	27.5555	29.08	29.1534	29.1706	28.9576	28.7087	28.8334	29.1182	29.0528	29.0596	28.9332	28.7499	29.3023	29.3471	28.5443										4	4
P51637	P51637	Caveolin-3	Cav3	0.730736	1.19315	0.274367	0.599985	0.270229	1.60208	0.136239	0.254777	0.35643	0.561668	-0.737003	-1.17345	0.568269	0.679945	1.18445	22.8981	22.7606	24.277	23.2876	24.8732	23.047	22.184	23.1283	22.9414	22.8241	22.6202	24.0316	22.492	24.4144	23.1246	21.2737	21.4995	22.825	21.5033	24.0145										3	2
P11352;A0A0A6YVV2;A0A0A6YY34	P11352;A0A0A6YVV2;A0A0A6YY34	Glutathione peroxidase 1;Glutathione peroxidase	Gpx1	0.34644	1.19289	0.216861	1.3403	0.108371	1.28483	0.460372	0.254464	1.00034	0.663819	0.422558	1.34063	0.965087	0.361578	1.8071	26.0258	25.4183	26.3541	26.4612	25.31	26.1016	26.1323	25.8839	25.9906	25.3835	25.8476	24.8127	26.2004	25.1142	26.045	26.494	25.9731	25.396	26.0399	25.8314										8	8
A2AIL4	A2AIL4	NADH dehydrogenase (ubiquinone) complex I, assembly factor 6	Ndufaf6	0.754348	1.19252	0.710692	0.765886	0.0615282	0.525502	0.122428	0.254009	0.323861	0.148319	-0.384798	-0.384409	1.21093	-0.928231	-2.17302	23.7626	23.8551	22.8805	23.5897	22.4651	22.853	24.3582	22.2181	24.788	22.6388	21.6746	21.5935	22.6014	22.815	25.6186	20.4794	21.6617	23.8811	22.6642	23.1469										6	6
Q3TUS8;O09174;Q91YQ8	Q3TUS8;O09174;Q91YQ8	Alpha-methylacyl-CoA racemase	Amacr	0.556809	1.19225	0.692804	0.885369	0.713033	0.94909	0.254294	0.253685	0.61314	0.15939	-0.17565	-0.409662	0.14689	-0.0753838	-0.381124	26.135	26.7329	26.431	26.6453	26.6811	26.372	26.3486	26.5013	24.7254	25.7567	26.7428	25.9047	26.2201	25.8676	26.574	26.8317	26.6621	26.2257	26.7427	25.8495										13	13
Q9D1A2;Q6KAT3;Q3TG71	Q9D1A2;Q6KAT3;Q3TG71	Cytosolic non-specific dipeptidase	Cndp2	0.272158	1.19155	0.936062	1.00509	0.096017	1.32528	0.565179	0.252842	1.1793	0.0286952	0.0073246	0.0827773	1.01765	0.406294	1.88599	26.1486	25.9351	26.2186	26.1703	26.1966	25.9893	25.8753	25.9524	26.259	26.1891	26.1173	26.3765	26.9744	26.2793	26.1711	26.2775	25.9401	26.0022	26.1939	26.8831										19	19
Q8VDM6	Q8VDM6	Heterogeneous nuclear ribonucleoprotein U-like protein 1	Hnrnpul1	0.743923	1.19099	0.108254	0.373416	0.803784	0.870673	0.128472	0.252164	0.338192	0.965557	-1.42114	-1.8078	0.0948608	-0.199796	-0.256841	22.1005	24.3394	23.1475	21.5385	25.1651	22.6982	24.3276	24.0965	23.4367	23.9885	21.5698	25.2954	22.8044	21.6335	21.7475	23.8491	22.0182	22.1907	22.4889	24.9395										5	5
A0A1B0GT63;G3X9F4;Q8VD26;A0A1B0GR29;A0A1B0GS36	A0A1B0GT63;G3X9F4;Q8VD26	Transmembrane protein 143	Tmem143	0.0652955	1.19017	0.189747	0.887045	0.279268	1.13535	1.18512	0.25117	2.13487	0.721825	-0.172921	-1.43303	0.553979	0.183142	1.16059	28.2185	28.2821	28.3453	28.8202	27.9832	28.1527	27.7779	28.1736	28.0365	28.5241	28.0851	28.2434	28.1615	28.1982	28.617	28.2042	28.2787	28.3662	28.3721	28.3268										13	13
Q3TF72;Q3UDR2;Q3TWE3;Q3THC3;P09103;Q3URP6;Q3UBY9;Q3UJA8;Q3UA23;Q3U738;Q3TGS0;Q3TIM0;Q3TT76;E9Q8G8;Q3TIQ5	Q3TF72;Q3UDR2;Q3TWE3;Q3THC3;P09103;Q3URP6;Q3UBY9;Q3UJA8;Q3UA23;Q3U738;Q3TGS0;Q3TIM0;Q3TT76	Protein disulfide-isomerase	P4hb	0.615133	1.18807	0.79524	0.925634	0.0657342	1.65796	0.211031	0.248618	0.52302	0.0995017	-0.111486	-0.268323	1.18221	0.729411	2.13057	27.6188	27.6841	28.682	27.975	29.0617	27.5825	27.5385	28.1281	28.4271	27.8428	27.3968	28.5523	28.0722	29.2588	27.6874	28.0496	27.6513	27.7025	27.7669	29.5773										25	25
A0A0R4J094;Q3TC72	A0A0R4J094;Q3TC72	Fumarylacetoacetate hydrolase domain-containing protein 2A	Fahd2	0.253863	1.18746	0.892838	0.980461	0.656003	0.952271	0.595401	0.247879	1.22937	0.0492274	-0.0284679	-0.139062	0.183094	-0.0705563	-0.462557	28.1775	27.9992	27.8895	28.6421	27.8681	27.7612	28.3748	28.3368	27.7539	27.9305	28.4818	27.624	28.2165	27.6574	28.2393	28.2022	28.2678	28.4222	28.4749	28.0799										12	12
Q9JIF7	Q9JIF7	Coatomer subunit beta	Copb1	0.499526	1.1869	0.341037	2.10259	0.190923	1.37553	0.301442	0.247195	0.707191	0.467199	1.07217	1.01228	0.719141	0.459988	1.42879	25.8504	26.2357	26.8387	26.1266	24.9442	25.4456	26.42	21.1677	26.4108	26.1229	26.7974	27.0485	25.9092	26.2815	26.0938	25.8027	25.9293	25.8764	25.2914	27.1701										13	13
Q9D8Y1;D6RG44;B0LAC9	Q9D8Y1	Transmembrane protein 126A	Tmem126a	0.540831	1.18664	0.742777	1.09043	0.917078	1.02698	0.266938	0.246885	0.63876	0.129141	0.124891	0.339771	0.0375936	0.0384098	0.107449	27.7697	27.1789	27.9325	27.4099	27.0424	26.8386	26.8207	25.8323	27.5543	26.6769	26.3294	27.1844	26.1465	26.5094	27.3532	27.4821	27.0617	26.6292	27.3576	27.3975										9	9
Q9DB29	Q9DB29	Isoamyl acetate-hydrolyzing esterase 1 homolog	Iah1	0.834412	1.18493	0.860012	0.871738	0.3766	2.0608	0.0786192	0.244801	0.215975	0.0654953	-0.198033	-0.182128	0.424119	1.04321	0.93613	21.7596	21.6868	24.3382	19.991	20.2621	23.1369	20.9587	21.1495	22.5497	24.5677	22.7816	25.0726	23.4154	24.3826	24.3651	21.576	21.8551	22.9082	23.1214	26.051										8	8
Q9CQ22;A0A0A6YX02	Q9CQ22;A0A0A6YX02	Ragulator complex protein LAMTOR1	Lamtor1	0.324354	1.18445	0.435004	1.29165	0.284704	0.804697	0.488981	0.244214	1.05011	0.361507	0.36921	0.821788	0.545606	-0.313482	-1.14654	26.2236	25.3741	25.7816	25.9719	24.1711	26.0263	26.8756	24.6521	25.6072	25.6067	26.0287	25.9582	25.7297	24.9066	26.2578	25.9232	25.9602	26.6377	26.1693	26.2695										5	5
P62204;Q3UKW2;Q9D6P8;G3UX57;Q3UZY7;P20801	P62204;Q3UKW2	Calmodulin	Calm1	0.481271	1.18431	0.265968	0.743819	0.158552	1.31159	0.31761	0.244049	0.73857	0.57517	-0.426976	-1.19592	0.799829	0.391321	1.55501	27.3699	27.3337	28.4863	27.5585	28.9369	27.2778	27.4152	27.7495	27.5503	27.33	27.1769	28.2356	27.3823	28.4091	27.6561	27.359	27.2874	27.6298	27.2882	28.279										10	10
Q9Z1N5;Q3TB18;Q3UVN0;Q3U837;Q3T9L0;Q8VDW0;G3UXI6;Q3TPL7;Q3TIE4;Q3UAF1;D6RHT5	Q9Z1N5;Q3TB18	Spliceosome RNA helicase Ddx39b	Ddx39b	0.510347	1.18408	0.0584926	1.48423	0.045118	1.67128	0.292134	0.24377	0.688934	1.2329	0.569714	2.20547	1.34565	0.740957	2.37182	25.7708	26.2831	25.7447	27.061	25.2911	26.7679	26.1371	26.0402	27.0607	26.1262	26.0659	26.0857	27.2009	26.6291	26.1897	26.0579	26.4696	26.1511	25.7534	27.3242								+	AOX3_ir_AOX3_sh	15	15
P40142;Q9Z2L5;O55021;E0CY51	P40142	Transketolase	Tkt	0.472373	1.18264	0.142057	1.3035	0.0189734	1.6171	0.325715	0.242005	0.754147	0.847538	0.382391	1.62855	1.72185	0.693408	2.93085	27.5076	27.3489	28.2394	28.0774	27.3693	27.3511	27.2977	27.1917	28.4177	27.6418	27.3105	27.4516	27.66	28.2089	27.434	27.7121	27.4593	27.1854	27.4038	28.7743								+	AOX3_ir_AOX3_sh	20	20
Q3U3T6;Q3U335;Q99KH8;Q3U6Y0;Q9Z2W1;D3Z359;A2AD84;A2AD85;Q7TPV1;Q99JT2	Q3U3T6;Q3U335;Q99KH8;Q3U6Y0;Q9Z2W1	Serine/threonine-protein kinase 24;Serine/threonine-protein kinase 24 35 kDa subunit;Serine/threonine-protein kinase 24 12 kDa subunit;Serine/threonine-protein kinase 25	Stk24;Stk25	0.827105	1.1822	0.808253	1.21235	0.583357	0.778222	0.0824395	0.241474	0.225686	0.0924527	0.277811	0.25085	0.234065	-0.361746	-0.571498	24.4129	24.5772	24.6711	21.8663	22.2438	22.9603	24.6624	25.189	25.0532	24.6338	25.8575	21.9818	24.808	25.2326	24.849	21.1828	25.461	24.632	25.0179	24.6874										7	7
Q80UE3;B6ZHD0;O70318;Q3UNQ6;Q811B2;B6ZHC6;Q8C928;Q8CGJ6;Q8BSR4;Q7TPN6;Q8BGK4;D0VYV7	Q80UE3;B6ZHD0;O70318;Q3UNQ6;Q811B2;B6ZHC6;Q8C928;Q8CGJ6	Band 4.1-like protein 2	Epb4.1l2;Epb41l2	0.608921	1.1807	0.605051	1.24276	0.431407	1.43958	0.215439	0.239648	0.532389	0.218208	0.313553	0.538252	0.365113	0.525652	0.828505	23.3526	20.3194	22.6027	23.8159	21.7912	22.9903	22.641	22.6287	22.1357	22.9219	21.4854	23.2873	22.1153	23.4357	20.6492	22.7988	23.043	21.8201	23.2828	22.4672										10	10
E9QNH6;E9Q580;Q7TQD7;P46735;Q3UEQ4;Q3TTZ3;D3YV80;O88329;Q91ZI6;Q3TEP4	E9QNH6;E9Q580;Q7TQD7;P46735;Q3UEQ4;Q3TTZ3	Unconventional myosin-Ib	Myo1b	0.809159	1.18065	0.511909	0.636108	0.511297	1.54825	0.0919663	0.239579	0.249637	0.290807	-0.652657	-0.68632	0.291327	0.630643	0.687344	21.8666	24.196	24.0762	24.6339	24.0999	20.6209	21.4228	21.6332	24.7427	24.9041	22.4022	24.289	22.4891	24.6109	24.1612	23.4475	21.6038	24.79	21.5934	24.2191										8	8
O35435;E9Q1V3;Q8BMJ0;Q3UET5;F6TCT7;D3YZY5;F6ZQJ5	O35435;E9Q1V3;Q8BMJ0	Dihydroorotate dehydrogenase (quinone), mitochondrial	Dhodh	0.711483	1.17936	0.532695	0.780083	0.463002	0.746594	0.147835	0.238008	0.383298	0.273522	-0.358301	-0.651979	0.334417	-0.421603	-0.770761	26.5748	27.4071	27.0662	24.6327	25.1689	26.9071	27.188	26.1396	26.8622	27.394	25.9602	27.3457	27.0213	25.1584	27.2411	26.6099	27.6809	26.9325	26.6935	26.2868										14	14
Q04857;Q99LW4;Q8C6Y0;B0LAD9	Q04857;Q99LW4	Collagen alpha-1(VI) chain	Col6a1	0.234589	1.17931	0.509232	0.897914	0.0831135	1.2139	0.629692	0.23794	1.28547	0.293084	-0.15535	-0.690804	1.08033	0.279654	1.9795	28.1247	28.1498	28.2128	28.2452	28.4914	28.5801	28.3149	28.4396	28.1822	28.4301	28.1737	27.7999	28.3661	27.4654	28.0638	28.0466	28.449	27.5295	28.1207	28.3646										22	22
Q3UHB1;Q692V2	Q3UHB1	5-nucleotidase domain-containing protein 3	Nt5dc3	0.425216	1.17822	0.455729	1.1184	0.403188	1.19364	0.371391	0.236612	0.840157	0.341293	0.161438	0.78381	0.394492	0.255366	0.88261	26.6262	27.1885	26.8782	27.5967	26.8832	27.7681	27.6413	26.9301	26.5895	27.0035	26.8061	26.7218	27.9174	26.9727	26.9419	27.1513	27.0296	27.2415	26.4964	27.0488										16	16
Q3TUA1;Q5FWJ5;P61979;B2M1R6;Q3TJ38;Q3TL71;Q3U9Q3;Q3U6X2;Q3TG17;H3BLL4;H3BKD0;H3BK96;H3BKI8;H3BJS9;H3BLP7;Q8BT23;H3BJ43	Q3TUA1;Q5FWJ5;P61979;B2M1R6;Q3TJ38;Q3TL71;Q3U9Q3;Q3U6X2;Q3TG17;H3BLL4;H3BKD0;H3BK96;H3BKI8	Heterogeneous nuclear ribonucleoprotein K	Hnrnpk	0.254915	1.1781	0.320252	1.13795	0.000531409	1.49295	0.593604	0.236467	1.22641	0.494508	0.186439	1.05964	3.27457	0.578164	5.56522	28.2084	28.3343	28.7161	28.6626	28.5617	28.1199	28.1391	28.3438	28.8566	28.4507	28.8618	28.3671	29.0713	28.999	28.5268	28.3448	28.8184	28.3715	28.4205	29.096								+	AOX3_ir_AOX3_sh	19	19
Q9DBL9;Q922Z5	Q9DBL9;Q922Z5	1-acylglycerol-3-phosphate O-acyltransferase ABHD5	Abhd5	0.408724	1.17783	0.142865	2.38391	0.451789	0.905164	0.38857	0.236129	0.871789	0.845075	1.25333	1.62478	0.345064	-0.143749	-0.790938	24.5526	24.307	24.8409	24.4553	21.1868	24.9536	25.0288	23.5916	23.9818	24.3365	24.4404	24.553	24.1608	23.562	21.2712	24.2679	24.7453	24.6083	24.6085	24.1841										4	4
Q9D0M3	Q9D0M3	Cytochrome c1, heme protein, mitochondrial	Cyc1	0.178409	1.17732	0.915353	0.986388	0.31373	1.14154	0.748583	0.235511	1.47514	0.0384113	-0.0197727	-0.109695	0.503444	0.190983	1.07499	32.1309	32.6885	32.5814	33.1398	31.983	32.5249	32.6666	32.6673	32.5126	32.816	32.6804	32.2915	32.7388	32.5336	32.8344	32.2418	32.9117	32.6697	32.5602	32.2992										19	19
D3YZN4;Q7TNG0;D3Z1Z1;B2RQY8;Q3ULF4;D3YXB7;F6W695;F6VTG4;G3UX97;D3Z342	D3YZN4;Q7TNG0;D3Z1Z1;B2RQY8;Q3ULF4;D3YXB7	Paraplegin	Spg7	0.509895	1.17646	0.560353	1.17136	0.730905	1.08151	0.29252	0.234454	0.689693	0.251538	0.22819	0.607516	0.136139	0.113048	0.356196	26.2557	25.9524	26.1957	26.9313	25.8417	26.1534	26.1041	24.2559	25.5629	25.8909	26.2442	25.8031	25.2857	25.1957	25.9115	25.6878	25.9827	25.7506	25.3882	25.6209										17	17
Q8C2A3;Q3UNN1;E9Q9F5;E9Q1G8;O55131;Q5DTS3;Q8C752;Q3UGE0	Q8C2A3;Q3UNN1;E9Q9F5;E9Q1G8;O55131;Q5DTS3	Septin-7	Sept7	0.403077	1.17636	0.412103	1.1783	2.63548e-05	1.4672	0.394612	0.234328	0.882829	0.384994	0.236701	0.865235	4.57914	0.553062	8.57737	27.0664	27.0615	27.5466	27.5508	27.1066	26.9063	26.8171	26.8664	27.4933	27.3063	26.9102	27.1099	27.4982	28.2381	26.8968	26.9215	27.3816	26.9483	26.9825	27.6638								+	AOX3_ir_AOX3_sh	12	12
E9Q4Q2;D3YZC9;D3YZD0;Q3UK67;Q3UI45;Q64213;D3YVH4;Q3TZI3;D6RDB7;F8WHF9	E9Q4Q2;D3YZC9;D3YZD0;Q3UK67;Q3UI45;Q64213;D3YVH4;Q3TZI3	Splicing factor 1	Sf1	0.575651	1.17564	0.000843089	0.361245	0.679191	0.845552	0.239841	0.233442	0.583474	3.07413	-1.46895	-5.17968	0.168008	-0.242034	-0.429073	21.8086	20.9097	21.6424	21.4202	23.24	21.2381	23.3542	23.5842	21.3988	22.3759	21.2223	22.2607	21.7562	21.601	23.1772	21.8331	23.0081	22.1945	21.4037	20.6336						+	WT3_ir_WT3_sh			6	6
A2BE93;Q5U445;Q3T9S3;Q9EQU5;A2BE92	A2BE93;Q5U445;Q3T9S3;Q9EQU5;A2BE92	Protein SET	Set;BC085271	0.726519	1.17411	0.695449	0.872989	0.0248444	3.00749	0.138753	0.231565	0.36229	0.157735	-0.195964	-0.40591	1.60477	1.58856	2.75557	22.3258	22.12	24.4822	23.5601	24.8047	23.2218	22.1962	23.1093	22.8317	23.0671	23.3549	23.9497	21.6637	24.7483	23.1599	22.9543	23.8591	21.2678	22.4162	24.7036								+	AOX3_ir_AOX3_sh	4	4
Q8K2W5;Q9D379;Q6PEV0;E9PWK1;F6YTS6;D3Z4M3	Q8K2W5;Q9D379;Q6PEV0;E9PWK1;F6YTS6	Epoxide hydrolase 1	Ephx1	0.527584	1.17363	0.965575	0.989039	0.639885	1.05588	0.277708	0.23098	0.660346	0.0152138	-0.0159012	-0.0445273	0.193898	0.0784473	0.486168	26.2773	26.4868	26.7976	26.1434	25.6336	25.4567	26.4005	26.0161	27.1213	26.5545	26.1732	26.4857	25.974	25.5649	26.3184	26.6127	26.5708	26.3249	26.202	26.5979										14	14
Q8JZN5;Q9CZC5;A0A0G2JDY4;A0A0G2JF25;Q8BTY0	Q8JZN5	Acyl-CoA dehydrogenase family member 9, mitochondrial	Acad9	0.201574	1.17167	0.876654	1.01876	0.0192846	1.13277	0.695567	0.228563	1.3914	0.0571719	0.0268181	0.160254	1.71479	0.179861	2.92023	28.9295	29.1173	29.3204	29.2253	28.7908	28.6363	29.0281	28.7692	28.6667	29.0173	29.248	29.0496	29.0226	28.7863	28.9709	29.3946	29.1496	28.9075	28.9931	29.1568								+	AOX3_ir_AOX3_sh	33	33
Q8BQW4;A2AH25;Q5FWK3;Q8C5A0;Q91Z04	Q8BQW4;A2AH25;Q5FWK3;Q8C5A0;Q91Z04	Rho GTPase-activating protein 1	Arhgap1	0.579993	1.17006	0.0872084	0.682245	0.705811	1.1026	0.236577	0.226581	0.576715	1.05944	-0.551639	-1.94839	0.151311	0.140912	0.391271	25.1964	25.9113	25.2414	26.0132	25.9985	25.6107	26.0492	25.6962	26.1917	26.7179	25.3339	26.511	25.932	25.0898	26.2016	26.141	25.2733	25.7127	25.9257	27.0401										8	8
P67778;Q5SQG5;Q3TV00;Q3V2K0	P67778;Q5SQG5;Q3TV00	Prohibitin	Phb	0.245864	1.17001	0.573896	1.10277	0.777903	1.03796	0.609306	0.226527	1.2522	0.241167	0.141134	0.586212	0.109074	0.0537556	0.291746	31.8873	31.2602	31.4216	31.686	30.6675	31.0994	31.706	31.0518	31.5539	31.2494	31.5668	32.0063	32.2104	31.2726	31.3951	31.5832	31.5263	31.5409	31.5455	31.3644										23	23
Q3V2C6;Q3V1K9;P31001;Q9JJY2	Q3V2C6;Q3V1K9;P31001	Desmin	Des	0.173577	1.16963	0.439748	0.93183	0.0422837	1.21378	0.760508	0.226051	1.49382	0.356796	-0.101861	-0.812987	1.37383	0.279513	2.41339	33.0115	32.948	33.6784	33.1311	33.4084	32.9455	33.0859	33.0834	33.0793	33.074	32.8264	33.3379	33.3913	33.4093	33.0798	33.2137	33.0387	33.0407	33.1209	33.365								+	AOX3_ir_AOX3_sh	51	46
B2M1R7;Q61990;Q3TF69;Q3TT81;E9Q7D8;Q8CFQ6;P57722;Q3V486;G3UYM5	B2M1R7;Q61990;Q3TF69;Q3TT81	Poly(rC)-binding protein 2	Pcbp2	0.336669	1.16962	0.175508	1.44136	0.114989	1.30465	0.472797	0.226034	1.02205	0.755702	0.527428	1.4863	0.939344	0.383661	1.76827	27.2827	27.1315	27.6207	26.9978	25.5244	26.8833	26.6356	26.4226	27.3511	27.0109	27.612	27.2397	27.0517	27.1415	27.315	27.1618	27.9478	27.2013	27.1105	27.662										11	8
Q5SUR3;Q9WTX5;Q3TL58;E9PUV4	Q5SUR3;Q9WTX5;Q3TL58	S-phase kinase-associated protein 1	Skp1a;Skp1	0.450903	1.16924	0.621523	0.868677	0.49354	1.22123	0.345917	0.225574	0.792547	0.206543	-0.203109	-0.513434	0.306677	0.288337	0.717398	24.9727	23.2942	25.1607	24.7293	25.9974	24.2978	25.2455	24.5186	24.8419	24.2959	24.8452	24.079	24.9023	24.8871	24.8343	23.8376	24.0383	24.7805	24.1029	25.0068										8	8
Q6P8J7;Q545N7;P30275;B0R0E9;B0R0F0;A2ARP5	Q6P8J7	Creatine kinase S-type, mitochondrial	Ckmt2	0.160526	1.16905	0.371171	1.09987	0.477642	1.08536	0.794455	0.225335	1.54668	0.430426	0.137335	0.947398	0.320898	0.118171	0.744901	34.4058	34.3027	34.2848	34.2369	33.6884	33.997	33.6628	34.0154	34.0456	33.9001	34.0676	33.8485	34.5994	33.7589	34.2085	34.4785	34.3006	34.2966	34.2154	34.0525										40	40
Q9CZU7;Q8C876;Q3UIW3;Q3TWE1;Q8C5K0;P17047	Q9CZU7;Q8C876;Q3UIW3;Q3TWE1;Q8C5K0;P17047	Lysosome-associated membrane glycoprotein 2	Lamp2	0.719884	1.16821	0.777315	1.12938	0.874108	0.934679	0.142738	0.224294	0.371539	0.109403	0.175533	0.292543	0.0584348	-0.0974575	-0.163594	23.332	23.7717	23.8281	25.389	25.0431	24.7958	24.5149	22.709	23.5594	23.1531	22.929	22.576	23.4946	22.4373	23.2293	23.8667	23.2564	22.7037	24.8746	22.7416										4	4
Q3U7R1	Q3U7R1	Extended synaptotagmin-1	Esyt1	0.526577	1.16817	0.29157	1.35389	0.256566	1.27918	0.278538	0.224252	0.662	0.535257	0.437114	1.12911	0.590801	0.355221	1.22179	26.9718	27.0485	26.6019	27.3645	25.585	27.1194	26.7781	25.8667	27.2069	26.7941	27.0105	26.3862	26.905	26.569	26.5914	25.5031	26.7893	25.6316	26.3241	26.8696										17	17
Q05BF9;A8Y5Q1;A2AJP9;A8Y5Q0;A2AJQ0;Q3UV70	Q05BF9;A8Y5Q1;A2AJP9;A8Y5Q0;A2AJQ0;Q3UV70	[Pyruvate dehydrogenase [acetyl-transferring]]-phosphatase 1, mitochondrial	Pdp1	0.43502	1.16717	0.790602	1.05237	0.774565	1.04551	0.361491	0.223011	0.821757	0.102042	0.0736397	0.274573	0.110942	0.0642113	0.296275	26.4564	26.239	26.2649	26.6385	25.7867	26.8451	26.7142	26.3494	25.648	26.1573	26.1014	26.0956	26.3566	25.5463	25.9195	26.5359	26.022	25.5997	26.4615	26.5098										18	18
Q8CCX9;Q9JKF7	Q8CCX9;Q9JKF7	39S ribosomal protein L39, mitochondrial	Mrpl39	0.449036	1.16702	0.662533	0.93187	0.497724	1.17162	0.347718	0.222832	0.795943	0.178793	-0.1018	-0.453072	0.303012	0.228503	0.710256	25.2836	25.0449	26.1332	26.0905	25.818	25.6041	26.1344	24.8149	25.2284	25.7429	25.7635	25.9375	24.871	25.3686	25.4561	25.2959	26.049	25.5175	25.2518	25.2309										12	12
F8WIT2;Q3UI56;P14824;Q3TUI1;Q3V2Z4;Q8CEX0	F8WIT2;Q3UI56;P14824;Q3TUI1;Q3V2Z4;Q8CEX0	Annexin;Annexin A6	Anxa6	0.109142	1.166	0.542849	0.953728	0.042233	1.14688	0.96201	0.221565	1.80246	0.265321	-0.0683502	-0.6355	1.37435	0.197712	2.41416	30.8457	30.8023	30.9326	31.1067	30.7878	31.0633	30.7325	30.7572	30.8944	30.9171	30.5422	30.8336	30.7545	30.5214	30.863	30.7955	31.0268	30.6351	30.9205	31.1041								+	AOX3_ir_AOX3_sh	49	49
Q3UJS2;P35550;Q80WS3;A0A140LIR6	Q3UJS2;P35550	rRNA 2-O-methyltransferase fibrillarin	Fbl	0.854841	1.16539	0.323949	2.12892	0.581152	0.709512	0.0681146	0.220807	0.188945	0.489524	1.09012	1.05104	0.23571	-0.495102	-0.574915	24.7478	24.7192	24.4585	25.0344	21.9747	22.731	25.135	22.4469	25.3466	25.18	25.2194	21.6293	24.9428	21.5564	23.6649	25.4929	25.9561	24.1895	25.1344	21.0585										6	6
Q9D273;D3Z1G7;Q3UQM9	Q9D273;D3Z1G7;Q3UQM9	Cob(I)yrinic acid a,c-diamide adenosyltransferase, mitochondrial	Mmab	0.366622	1.16531	0.767748	1.06552	0.328535	0.88922	0.435782	0.220713	0.956933	0.114781	0.0915588	0.305548	0.483418	-0.169388	-1.04049	25.6966	25.6751	25.3725	25.4935	24.4559	25.1865	25.459	25.5437	24.5596	25.0311	25.5793	24.4783	25.0671	24.6676	25.3896	25.3635	25.5661	25.0851	25.3911	24.9608										8	8
Q99J77;Q3TFB5	Q99J77;Q3TFB5		Nans	0.638022	1.16379	0.719871	0.94291	0.284099	1.4991	0.195164	0.21883	0.488916	0.142746	-0.0848087	-0.371557	0.54653	0.584098	1.1481	22.9666	22.8197	23.7196	21.9154	23.1438	22.7336	21.785	22.9682	23.1303	22.759	23.0671	22.4429	22.2599	22.0435	22.9537	22.8691	23.0394	21.5198	22.9262	24.0034										6	6
Q3U6Y9;Q8C6Z4;Q3UAI3;Q3TA14;Q08857;Q3UC79;E7D893;A0A0G2JFB7	Q3U6Y9;Q8C6Z4;Q3UAI3;Q3TA14;Q08857;Q3UC79	Platelet glycoprotein 4	Cd36	0.189211	1.16285	0.221975	0.911142	0.521022	0.929955	0.723054	0.217662	1.43497	0.653695	-0.134253	-1.32433	0.283144	-0.104768	-0.67116	30.9818	31.2993	30.7315	31.0897	30.8391	30.4999	30.837	30.8413	30.7349	30.8279	30.755	30.6812	31.0896	30.6332	31.081	30.9762	31.2373	30.9081	31.1852	30.5395										18	18
Q9CQM5	Q9CQM5	Thioredoxin domain-containing protein 17	Txndc17	0.733727	1.16236	0.658331	0.848489	0.790533	1.07934	0.134465	0.217052	0.352282	0.181555	-0.237032	-0.459169	0.10208	0.110151	0.274665	24.1088	23.951	24.579	22.8741	24.1385	22.1021	24.8513	24.6797	24.5755	24.6247	24.4805	24.0646	24.906	24.7587	24.1029	24.5084	24.5689	23.9009	24.1477	24.5824										3	3
Q99KK9;G5E823;Q99KH0	Q99KK9;G5E823	Probable histidine--tRNA ligase, mitochondrial	Hars2	0.528757	1.16188	0.118832	2.3422	0.1057	1.22796	0.276744	0.216466	0.658421	0.925067	1.22786	1.74668	0.975923	0.296264	1.8234	23.7393	24.1399	24.1651	24.5304	21.3552	24.4608	24.1417	23.767	23.4927	23.4255	24.7462	21.2599	24.0756	23.1002	24.2527	24.3998	24.0858	23.5504	24.2292	24.425										10	7
S4R2K0	S4R2K0		Pdf	0.592722	1.16159	0.234228	1.64171	0.254248	1.45649	0.227149	0.216102	0.557064	0.630361	0.7152	1.28656	0.594742	0.542499	1.22828	23.4141	22.7123	22.9214	22.6158	23.3135	21.8103	22.3689	22.7677	22.5254	22.0265	23.1956	21.6073	22.6475	23.298	20.5025	22.9643	24.0586	21.283	22.3832	22.6308										3	3
O08614;E9Q6R7;Q61636;Q3TR59;Q3UYS4;Q6P6L2;Q810I5;Q9D1Z0	O08614;E9Q6R7		Utrn	0.629085	1.16142	0.969392	1.01141	0.537637	1.24914	0.20129	0.215891	0.502156	0.0135006	0.0163616	0.0395878	0.269511	0.32094	0.643936	25.8417	26.3409	26.996	25.3746	25.4255	25.6194	24.5552	25.8611	27.1047	26.9246	25.6561	26.1454	26.6002	25.5638	26.2947	26.7892	26.2376	26.4525	27.0177	26.6041										22	19
A0A0J9YTY0;A0A0J9YUL3;Q8C1B7;A0A0J9YVA6;A0A0J9YUV6;A2A3W1	A0A0J9YTY0;A0A0J9YUL3;Q8C1B7	Septin-11	Sept11	0.464772	1.16087	0.116444	1.35131	0.152557	1.31514	0.33276	0.215205	0.767605	0.933882	0.434359	1.76001	0.816567	0.395212	1.5809	25.3074	25.1862	25.5318	25.8957	25.2893	25.8739	25.2811	24.9134	25.4538	25.1166	24.8343	24.3892	24.6919	25.1709	24.5293	25.0766	25.8555	24.621	25.1138	25.5106										15	15
F8WHU5;Q4VA53	F8WHU5;Q4VA53	Sister chromatid cohesion protein PDS5 homolog B	Pds5b	0.792176	1.16064	0.824659	0.883896	0.440869	0.692798	0.101178	0.214924	0.27245	0.0837258	-0.178051	-0.228942	0.35569	-0.529493	-0.810916	23.8364	24.9415	24.0894	23.1227	22.4628	24.5255	24.1618	22.5561	24.4468	24.886	24.1994	24.1567	22.1288	21.6454	25.1047	23.459	24.518	25.2836	23.7747	25.4917										4	4
Q921H8;H3BKL5;Q3UPU8;H3BJZ9;Q3TUU3;Q3UKM0;Q8VCH0;Q8BLD7;Q8R343;H3BKA1;H3BJC1;H3BJG8	Q921H8;H3BKL5;Q3UPU8;H3BJZ9;Q3TUU3;Q3UKM0;Q8VCH0;Q8BLD7	3-ketoacyl-CoA thiolase A, peroxisomal;3-ketoacyl-CoA thiolase B, peroxisomal	Acaa1a;Acaa1b	0.417992	1.16016	0.881064	0.971206	0.955383	0.990875	0.378832	0.214328	0.853903	0.0549926	-0.0421505	-0.154472	0.0198226	-0.0132248	-0.0577261	27.827	28.3235	28.3384	27.584	27.6258	27.7455	28.0611	27.3001	27.9844	28.1352	28.5314	28.4587	28.3032	27.6182	28.3333	27.7627	28.6561	28.5444	28.0241	27.8323										13	13
A1ILG8;Q8BX70;A0A1L1SUY8;A1ILH1;A1ILH0;A1ILG9;A0A1L1SS63;A1ILH2;A0A1L1SSJ3;A1ILH3	A1ILG8;Q8BX70	Vacuolar protein sorting-associated protein 13C	Vps13c	0.527384	1.15948	0.725717	0.917867	0.674271	0.938469	0.277873	0.213477	0.660674	0.139233	-0.123643	-0.363406	0.171166	-0.0916191	-0.436132	26.4885	25.6231	25.5615	26.1204	25.5249	25.613	25.9939	25.6899	24.7465	26.5536	26.0407	25.9297	26.1363	26.4487	25.8472	26.0781	25.8166	26.3907	25.9563	26.3596										20	20
P48678;D3YUF7;Q9CTL2;Q8BNX5	P48678	Prelamin-A/C;Lamin-A/C	Lmna	0.41242	1.15944	0.474661	0.898969	0.015285	1.48552	0.38466	0.213422	0.864621	0.323617	-0.153656	-0.750124	1.81573	0.570966	3.07271	29.8995	29.9103	30.3917	30.7051	30.5358	29.9786	29.8267	30.6719	30.582	30.39	29.9631	30.4294	30.394	30.6919	29.9383	29.9816	29.8362	29.906	29.8669	30.9371								+	AOX3_ir_AOX3_sh	51	51
P99027	P99027	60S acidic ribosomal protein P2	Rplp2	0.598714	1.15769	0.613585	0.909722	0.161843	1.4854	0.222781	0.211249	0.547895	0.212126	-0.136502	-0.525351	0.790906	0.570853	1.54118	27.9799	28.9012	29.8025	28.366	28.567	28.0253	28.9532	28.7374	28.9655	29.2836	29.1391	29.1518	28.426	29.0837	29.2865	29.1301	28.9572	28.3796	28.3319	29.8483										9	9
P51885	P51885	Lumican	Lum	0.73741	1.15758	0.382253	1.36851	0.0255044	2.70686	0.132291	0.211108	0.347184	0.417649	0.452607	0.924526	1.59339	1.43662	2.7386	26.7905	26.3181	28.7176	28.0504	27.7439	27.5168	28.3423	28.4908	29.5722	28.2202	27.3459	27.8193	28.9317	29.3312	27.4859	28.2568	27.506	27.1421	27.3023	29.8729								+	AOX3_ir_AOX3_sh	14	14
Q4KL76;Q64433;Q9JI95	Q4KL76;Q64433;Q9JI95	10 kDa heat shock protein, mitochondrial	Hspe1;Cpn10-rs1	0.462358	1.15685	0.579515	0.891949	0.828472	1.04169	0.335022	0.210203	0.771911	0.236935	-0.164966	-0.577458	0.0817219	0.0589207	0.223866	30.1425	29.2594	29.6785	30.1995	30.2466	29.7666	29.392	29.6123	28.8325	29.0564	29.1884	29.3623	29.4107	29.0475	29.1272	29.7449	29.2972	29.1489	29.3936	29.0451										8	8
Q8VDD5;Q3UFT0;Q811J9;Q99JJ3;Q7TQJ6;Q8BIE2;Q8BIM8;A2VCK0;Q14B05;F2Z494;O89055	Q8VDD5;Q3UFT0	Myosin-9	Myh9	0.458463	1.1568	0.129362	1.2794	0.0500959	1.47609	0.338695	0.210144	0.778888	0.888194	0.355464	1.69069	1.3002	0.561784	2.30478	29.4856	29.3935	30.5	30.28	29.0132	29.6762	29.5183	29.4039	30.1407	29.66	29.6784	30.0231	29.5038	30.2825	29.6301	29.73	29.6018	29.7168	29.6353	30.6729										94	92
A5GZX3;Q9CPU0	A5GZX3;Q9CPU0	Lactoylglutathione lyase	Glo1	0.504769	1.15621	0.324576	1.15819	0.539782	1.12639	0.296907	0.209399	0.698314	0.488683	0.211867	1.04959	0.267781	0.171703	0.640457	28.9198	28.6927	28.9763	28.0562	28.2934	28.946	28.6303	28.3189	28.9672	28.6145	28.7668	28.7158	29.1334	28.2233	28.9977	29.0965	29.5645	29.0096	28.9359	29.3164										12	12
Q920Q8;Q06BK5;A0A087WQT3	Q920Q8;Q06BK5	Influenza virus NS1A-binding protein homolog	Ivns1abp	0.755518	1.15567	0.328573	0.682619	0.795861	1.09144	0.121755	0.208736	0.322257	0.483368	-0.550848	-1.0404	0.099163	0.126227	0.267487	23.6454	23.1644	23.4237	23.7684	23.7293	24.5551	23.3992	24.0156	23.4362	22.9404	23.057	24.49	22.0221	23.1713	23.4674	21.669	22.9423	22.8896	23.2025	24.7758										10	10
Q9DCW4;A0A0N4SVE0;A0A0U1RNP5;A0A0U1RNR3;A0A0U1RNK9;A0A0N4SWE9;A0A0U1RQB4	Q9DCW4;A0A0N4SVE0;A0A0U1RNP5;A0A0U1RNR3;A0A0U1RNK9	Electron transfer flavoprotein subunit beta	Etfb	0.08335	1.1551	0.374211	0.93565	0.417956	1.06922	1.07909	0.208014	1.97766	0.426883	-0.0959595	-0.941073	0.378869	0.0965637	0.853972	33.2495	33.4655	33.3344	33.3553	33.0919	33.1121	32.998	33.2074	32.9901	33.2134	32.9561	33.4491	33.1919	33.3025	33.2577	33.3789	33.5837	33.1164	33.4676	33.3143										24	24
Q9ER35;Q6P264;Q7TQJ3	Q9ER35;Q6P264;Q7TQJ3	Fructosamine-3-kinase	Fn3k	0.534325	1.15453	0.888785	0.94997	0.781548	1.06777	0.272195	0.20731	0.649321	0.0512033	-0.0740467	-0.144362	0.107044	0.0946007	0.286807	25.1423	25.6129	26.1477	25.1467	24.0458	25.7088	24.7124	26.2513	24.9794	24.1991	25.4706	25.6452	24.5824	25.0597	26.2448	24.7974	25.3484	25.7816	25.3304	25.8273										8	8
Q3UM23;A0A1B0GSG5;Q91VI7;A0A1B0GRG4;A0A1B0GRY7	Q3UM23;A0A1B0GSG5;Q91VI7	Ribonuclease inhibitor	Rnh1	0.51443	1.15444	0.463098	0.909602	0.714699	1.07687	0.288674	0.20719	0.68211	0.334327	-0.136693	-0.770589	0.145877	0.106845	0.37879	28.4149	28.5074	28.5386	27.4815	28.0506	28.1399	28.4149	28.4531	28.1473	28.4415	28.6706	28.8128	29.065	28.5964	28.536	28.0563	28.7437	28.5711	28.2041	28.8176										24	24
Q53ZD4;E9QJW0;Q91VS7;D3YU60;A0A0N4SV17;A0A0N4SVZ0;D3YVR3	Q53ZD4;E9QJW0;Q91VS7;D3YU60	Microsomal glutathione S-transferase 1	Mgst1	0.825694	1.15392	0.834881	0.897157	0.688358	1.24371	0.0831807	0.206545	0.227563	0.0783756	-0.156568	-0.215353	0.162186	0.314656	0.415982	23.6608	24.0078	24.1296	20.7701	23.0097	21.8958	22.6924	24.1673	23.7046	23.5352	24.1305	22.0235	23.7587	21.6721	24.1399	24.6896	24.4975	23.1088	22.0823	23.9695										5	5
A0A087WRE7;Q8R0N6	A0A087WRE7;Q8R0N6	Hydroxyacid-oxoacid transhydrogenase, mitochondrial	Adhfe1	0.290458	1.15273	0.119065	0.741398	0.0387492	0.81282	0.536916	0.205052	1.13191	0.924214	-0.43168	-1.74539	1.41174	-0.298991	-2.46936	28.1326	28.5576	27.8866	28.1008	28.3668	28.2749	28.2715	27.4949	27.7627	28.3968	27.9067	28.4081	27.9548	27.654	28.2931	27.2031	28.0486	28.4321	27.9278	27.8358								+	AOX3_ir_AOX3_sh	13	13
Q99M87;Q3TJA9	Q99M87;Q3TJA9	DnaJ homolog subfamily A member 3, mitochondrial	Dnaja3	0.156187	1.15112	0.0249381	0.747045	0.476094	0.913581	0.806355	0.20304	1.56512	1.60314	-0.420734	-2.75313	0.322307	-0.130396	-0.747609	27.4006	27.3246	27.3449	27.1936	27.6838	27.4751	28.0571	27.4451	27.0597	27.5043	26.9448	28.0264	27.737	27.1515	27.3084	27.2332	27.3227	27.2168	27.5325	27.2814						+	WT3_ir_WT3_sh			19	19
B2RRE0;Q9WTQ5	B2RRE0;Q9WTQ5	A-kinase anchor protein 12	Akap12	0.741104	1.15104	0.499802	1.26897	0.227478	1.45003	0.130121	0.202935	0.34208	0.301202	0.343656	0.706723	0.643061	0.536082	1.30716	21.4644	21.6916	21.5039	21.3238	21.9699	22.6038	21.5101	21.8419	22.9289	21.4115	20.6237	21.5715	23.0885	21.1361	21.5931	22.8135	22.3295	21.299	22.4752	22.875										3	3
Q9CXJ1;Q6ZPF8;Q8C143	Q9CXJ1	Probable glutamate--tRNA ligase, mitochondrial	Ears2	0.387529	1.15023	0.626969	0.899859	0.990832	1.00154	0.411696	0.201926	0.913808	0.202754	-0.152229	-0.505304	0.00399992	0.00222473	0.0118543	25.5056	25.377	25.1643	25.8501	25.5258	24.87	25.3276	24.5144	25.4085	26.1489	25.2696	25.6432	25.5238	25.7535	25.5572	25.3266	25.1382	25.7128	25.7038	25.9615										9	9
Q99LD8;O08972;G3UZR0;A4FUQ8	Q99LD8;O08972	N(G),N(G)-dimethylarginine dimethylaminohydrolase 2	Ddah2	0.612802	1.15015	0.21429	1.37983	0.023369	1.94163	0.21268	0.201821	0.52653	0.668999	0.464491	1.34895	1.63136	0.957269	2.79523	25	25.2419	26.2016	25.5194	25.7676	25.8256	24.9123	25.0866	26.0924	24.7299	26.1394	26.2185	26.05	26.399	25.4072	25.0759	25.5489	25.6892	24.9115	27.2213								+	AOX3_ir_AOX3_sh	10	10
Q8C5M4;P12815;Q3UGE5	Q8C5M4;P12815;Q3UGE5	Programmed cell death protein 6	Pdcd6	0.807853	1.14925	0.532671	1.49252	0.228916	2.34693	0.0926674	0.200697	0.251385	0.273541	0.577746	0.652017	0.640324	1.23077	1.30272	24.3995	23.1265	23.0157	25.0118	24.534	24.5903	24.3983	23.554	24.5365	22.1331	24.2994	24.5801	22.5266	24.1411	21.3044	21.427	24.2871	21.3344	20.5853	25.1566										7	7
Q9ET26;Q8C521;Q3UC35;S4R1Z0	Q9ET26;Q8C521;Q3UC35	E3 ubiquitin-protein ligase RNF114	Rnf114	0.750336	1.14897	0.958025	0.981751	0.648068	1.16121	0.124744	0.200342	0.329367	0.0186231	-0.0265713	-0.0543034	0.18838	0.215626	0.474145	23.7895	23.0804	22.8389	22.5942	23.7437	21.5455	22.5448	23.613	23.8034	23.0584	23.9743	22.9257	24.2118	23.3229	23.4506	24.0125	24.6541	23.5195	23.6479	23.3613										9	9
P06801;Q99LF5;Q921S3;Q61829	P06801;Q99LF5;Q921S3	NADP-dependent malic enzyme;Malic enzyme	Me1	0.380689	1.14884	0.306619	1.21534	0.843738	1.03163	0.41943	0.200182	0.927724	0.513401	0.281359	1.09201	0.0737925	0.0449211	0.203616	28.4834	28.1191	28.2015	27.7213	27.2754	28.1831	28.5352	27.3583	28.2423	28.1878	28.4111	28.124	28.8992	27.8573	28.4917	28.1503	28.5229	28.4392	28.0435	28.5001										22	22
E9Q616;Q6UL10;A0PJF4;Q61484;A0JLR7;Q8BKS2;Q8VDN3;Q8BRB8;Q8CGE7;Q6UIL4;Q3UYW8;G5E8K8;Q8R2L7;Q8CEX7	E9Q616		Ahnak	0.439727	1.14837	0.807545	1.03407	0.188324	1.26964	0.356817	0.199592	0.813026	0.0928332	0.0483345	0.251798	0.725094	0.344416	1.43819	31.1123	31.4709	31.9371	31.306	31.345	31.287	31.4477	30.9205	31.5942	31.816	31.7671	31.8307	31.2044	31.3818	31.5609	31.6847	31.8022	31.4394	31.5204	32.4632										203	203
Q99MR9	Q99MR9	Protein phosphatase 1 regulatory subunit 3A	Ppp1r3a	0.421443	1.14828	0.237548	0.764022	0.942592	1.0081	0.375262	0.199479	0.847317	0.62425	-0.388314	-1.27661	0.0256763	0.0116405	0.0743053	25.5667	25.8854	25.6317	26.3068	26.4699	26.3834	26.1296	26.7709	25.275	25.6964	25.8914	25.5539	26.0896	25.5193	25.9614	25.4417	25.7539	25.9253	25.9431	25.7263										18	18
W6PPR4;S4R1S2;G5E8K2;G5E8K3;S4R2S8;W6PPA1;G5E8K5;S4R2K9;S4R236;Q9QXH1;G3X971;S4R1X7;S4R2C1;S4R187;S4R2F5;S4R2J6;S4R165;A0A087WNU5;S4R278;S4R229;W4VSQ0;Q8C1X5;Q3UVY0;S4R208;S4R1U4;S4R162;A0A087WRP9	W6PPR4;S4R1S2;G5E8K2;G5E8K3;S4R2S8;W6PPA1;G5E8K5;S4R2K9;S4R236;Q9QXH1;G3X971;S4R1X7;S4R2C1;S4R187;S4R2F5;S4R2J6;S4R165	Ankyrin-3	Ank3	0.572212	1.14825	0.31186	0.772315	0.530869	0.84371	0.242443	0.19944	0.588846	0.50604	-0.372738	-1.07943	0.275012	-0.245182	-0.654962	26.7196	25.9429	26.3252	27.0904	25.624	25.5285	27.4033	26.5868	26.6653	27.1765	26.3318	25.9743	25.859	26.0065	26.7487	25.7144	26.4558	26.2214	26.1825	25.5134										24	18
Q9CQ06;A0A0A6YXP0	Q9CQ06	39S ribosomal protein L24, mitochondrial	Mrpl24	0.811385	1.14764	0.188654	2.02235	0.357806	1.53995	0.0907731	0.198673	0.246657	0.724333	1.01604	1.43699	0.446353	0.62288	0.975666	22.1905	22.5353	23.9793	24.2635	23.0515	22.5192	22.299	22.315	21.9676	21.9335	25.0011	22.0581	21.7554	21.9375	21.5957	24.6086	23.9382	22.3351	24.5531	23.091										6	6
Q9Z2I8;C6EQH3;A0A0N4SWD1	Q9Z2I8;C6EQH3	Succinyl-CoA ligase [GDP-forming] subunit beta, mitochondrial;Succinyl-CoA ligase subunit beta	Suclg2	0.359427	1.1473	0.423425	0.886142	0.503927	1.06491	0.444389	0.19824	0.972195	0.373224	-0.17439	-0.843549	0.297632	0.0907379	0.699737	29.0954	29.1989	29.7371	29.0934	29.1457	28.5243	29.3132	28.8955	29.0004	29.1272	28.9721	29.6193	29.143	29.4019	29.4023	29.4195	29.143	29.0294	29.2188	29.1929										20	20
Q8K0Z7	Q8K0Z7	Translational activator of cytochrome c oxidase 1	Taco1	0.354051	1.14676	0.307241	0.889677	0.431552	0.899011	0.450935	0.197562	0.983751	0.512521	-0.168646	-1.09051	0.364966	-0.15359	-0.828231	27.3291	27.8398	27.6542	27.2493	27.2882	27.3429	27.6581	27.5632	27.5662	27.6407	27.3259	27.4698	27.3497	26.8987	27.7118	27.6968	28.0892	28.0005	27.7588	27.4761										13	13
Q0PD65;P53994;Q8BXY4;Q6PDZ3;Q3TEG7;Q0PD64;P59279;Q9DB48;Q5U628;G3UXQ7;G3V022;Q6P7T7;A0A1D5RMH1;S4R232	Q0PD65;P53994;Q8BXY4;Q6PDZ3;Q3TEG7;Q0PD64;P59279	Ras-related protein Rab-2A;Ras-related protein Rab-2B	Rab2a;Rab2b	0.524522	1.14671	0.0786065	0.738004	0.440608	0.873694	0.280236	0.197495	0.665382	1.10454	-0.4383	-2.01549	0.355948	-0.194799	-0.811398	26.5701	26.8495	26.9337	26.0748	26.7203	25.831	27.1345	26.6899	25.961	27.0349	26.9289	26.8184	26.0972	26.6024	26.8428	26.5914	26.7062	26.8347	26.4874	27.0902										13	13
A2AMM0	A2AMM0	Muscle-related coiled-coil protein	Murc	0.548671	1.14655	0.225667	0.846326	0.657719	0.905307	0.260688	0.1973	0.626135	0.646533	-0.240714	-1.31277	0.181959	-0.143521	-0.460059	27.8509	27.684	27.1253	28.7483	27.649	27.6834	27.9276	28.303	27.4148	27.5655	27.3294	27.3791	27.7857	27.2427	27.4113	27.434	27.2635	27.5939	27.7519	27.168										11	11
Q9CZJ2	Q9CZJ2	Heat shock 70 kDa protein 12B	Hspa12b	0.395684	1.14621	0.971736	0.994723	0.532413	0.899227	0.402651	0.19687	0.897448	0.0124515	-0.00763359	-0.0365538	0.273752	-0.153243	-0.65244	27.9302	27.216	27.2999	27.7824	26.6264	27.5645	27.6893	27.3698	27.2185	27.7712	27.049	27.1333	27.9568	27.1219	27.4043	27.3129	27.4022	27.727	27.4549	26.8099										19	19
Q8BHC4;B0QZX9;Q6PDP7	Q8BHC4	Dephospho-CoA kinase domain-containing protein	Dcakd	0.889217	1.14564	0.374133	0.528751	0.250124	0.423539	0.0509923	0.196148	0.143797	0.426974	-0.91934	-0.941235	0.601845	-1.23943	-1.23997	24.6796	24.952	24.9052	26.0308	23.9886	25.709	24.5806	24.4067	22.0115	25.3463	21.686	23.7758	24.4124	21.8046	23.8521	25.5616	21.042	24.669	25.0694	21.363										7	7
Q642L7;P62983;A5JUZ1;A0A0A6YW67;E9Q9J0;Q5M9K3;E9Q5F6;Q922B0;Q5SX22;Q3TH47;Q78XY9;Q8R0Z9;Q922Z8;Q8VC46;P62984;P0CG49;P0CG50;Q8C2K3;E9Q4P0;E9QNP0;B0LAC2;D3YYZ2;Q3TWD1	Q642L7;P62983;A5JUZ1;A0A0A6YW67;E9Q9J0;Q5M9K3;E9Q5F6;Q922B0;Q5SX22;Q3TH47;Q78XY9;Q8R0Z9;Q922Z8;Q8VC46;P62984;P0CG49;P0CG50;Q8C2K3;E9Q4P0;E9QNP0;B0LAC2	Ubiquitin-40S ribosomal protein S27a;Ubiquitin;40S ribosomal protein S27a;Ubiquitin-60S ribosomal protein L40;Ubiquitin;60S ribosomal protein L40;Polyubiquitin-B;Ubiquitin;Polyubiquitin-C;Ubiquitin;Ubiquitin-related 1;Ubiquitin-related 2	Rps27a;Ubc;Gm8797;Uba52;Ubb;Gm1821;Kxd1	0.52615	1.14559	0.375397	0.815944	0.690059	1.10858	0.27889	0.196095	0.662702	0.425509	-0.293458	-0.938617	0.161114	0.148718	0.413562	28.8663	30.4965	30.1348	30.553	30.9575	30.3926	30.125	29.9094	29.7762	29.4103	29.7501	29.9174	30.4243	29.8425	30.3105	29.2764	29.551	29.9027	29.8844	29.3553										13	13
Q924T2;Q8BQ99	Q924T2;Q8BQ99	28S ribosomal protein S2, mitochondrial	Mrps2	0.901169	1.14501	0.228877	3.3804	0.0663001	7.06876	0.0451938	0.195358	0.128182	0.640398	1.75719	1.30284	1.17849	2.82146	2.12507	21.5385	21.5754	26.4466	26.0061	22.5014	25.9648	20.7933	22.0136	26.2555	23.6042	21.458	21.6683	20.9766	27.5584	25.9243	23.2612	25.5008	25.4491	22.0112	26.5446										5	5
Q5SUH7;Q3UPG6;Q3UGL3;Q5SUH6;Q99KN9;Q3TJF5	Q5SUH7;Q3UPG6;Q3UGL3;Q5SUH6;Q99KN9	Clathrin interactor 1	Clint1	0.603073	1.14277	0.790903	0.925977	0.113433	1.55127	0.21963	0.192531	0.541256	0.101877	-0.110952	-0.274166	0.945262	0.633448	1.77721	22.1327	23.4865	23.4948	24.0994	23.9107	24.2905	23.481	23.8896	23.4892	24.4723	23.9775	22.6177	24.5918	22.7143	23.8327	23.6967	23.2603	23.5378	23.3257	23.6845										5	5
Q9D517;Q3TXT9;D3YV65;D3YTN7;D3YUW0;D3Z1M6	Q9D517;Q3TXT9	1-acyl-sn-glycerol-3-phosphate acyltransferase gamma	Agpat3	0.600191	1.14231	0.68625	1.12953	0.805902	0.950335	0.221711	0.191955	0.545643	0.163518	0.175721	0.418986	0.093718	-0.0734921	-0.254001	27.2142	26.6392	26.5145	27.2243	27.0761	26.5975	26.5841	25.6287	26.7242	25.4275	26.0052	27.0722	25.9651	26.0299	26.5134	27.2399	26.4504	26.6407	26.8457	27.4021										9	9
Q8BU29;Q6NXZ0;Q3UDF3;Q3UDD5;Q99KK7;Q3UDY7;Q3THP1;Q8BYF3	Q8BU29;Q6NXZ0;Q3UDF3;Q3UDD5;Q99KK7;Q3UDY7;Q3THP1;Q8BYF3	Dipeptidyl peptidase 3	Dpp3	0.637015	1.14224	0.610345	0.876095	0.301996	1.22842	0.19585	0.191865	0.490404	0.214425	-0.190841	-0.530237	0.519999	0.2968	1.10325	24.7611	24.2547	24.6266	24.582	25.2318	24.8381	24.2123	25.24	24.7601	24.4412	24.8899	24.5656	25.3929	25.1773	24.5338	23.3928	24.1339	24.4469	24.8586	25.2821										11	11
P11983;W0TYI4;F2Z483;Q9QZ34;Q6LBL9;Q62289;Q9QZ36;Q9QZ35;Q62290;Q9QZ33;Q62291	P11983	T-complex protein 1 subunit alpha	Tcp1	0.295302	1.14145	0.87196	0.977588	0.0154198	1.3859	0.529734	0.190869	1.11977	0.0595034	-0.0327015	-0.166414	1.81192	0.470818	3.06692	26.4904	26.6737	26.9453	27.5873	27.3088	27.4548	26.8974	27.2276	26.6638	26.5691	26.9428	27.2934	27.1606	27.0531	26.817	26.9379	27.0311	27.0429	26.5483	27.2825								+	AOX3_ir_AOX3_sh	22	22
P70349;B0R1E3	P70349	Histidine triad nucleotide-binding protein 1	Hint1	0.703795	1.14101	0.935985	0.963211	0.709397	0.917419	0.152554	0.190306	0.394112	0.0287311	-0.0540756	-0.0828776	0.149111	-0.124348	-0.386228	29.0737	29.3574	29.223	28.2345	27.2776	28.7795	29.3471	28.7164	29.468	29.9675	29.4244	30.0448	29.3377	27.8289	29.8304	30.0655	29.872	29.8137	29.5477	29.8506										9	9
Q99KR7;Q8BQ12;Q9QZH3	Q99KR7	Peptidyl-prolyl cis-trans isomerase F, mitochondrial	Ppif	0.19687	1.13987	0.757428	0.960609	0.9146	1.01521	0.70582	0.188873	1.4077	0.120659	-0.0579781	-0.319642	0.0387689	0.0217819	0.110676	29.3567	28.579	28.6784	28.8062	29.0547	28.611	28.5819	28.683	28.3723	28.2671	28.6009	28.8835	29.1641	28.4521	28.1937	28.7558	28.5981	28.5027	28.6073	28.4897										11	11
Q8BPS5;Q8C2E6;Q544N9;P53986;Q3TRK9;Q8C571;Q3UWP4;Q3TIU1	Q8BPS5;Q8C2E6;Q544N9;P53986;Q3TRK9;Q8C571;Q3UWP4	Monocarboxylate transporter 1	Slc16a1	0.688368	1.13958	0.261208	0.676133	0.204926	1.30958	0.16218	0.188498	0.415969	0.583013	-0.564621	-1.20892	0.688404	0.389109	1.37999	25.8671	26.4248	27.1259	26.8542	27.8082	26.6234	26.3757	26.6	26.4603	26.467	25.5713	27.4399	25.9969	27.5931	26.4019	25.6459	25.8732	26.174	26.0494	26.9861										12	12
Q5BLK0;Q3TIQ2;P35979;Q8C2K0;Q6DI58;F8VQK7	Q5BLK0;Q3TIQ2;P35979;Q8C2K0;Q6DI58	60S ribosomal protein L12	Rpl12	0.441316	1.13951	0.894461	0.974197	0.281485	1.2088	0.35525	0.18841	0.810092	0.0484385	-0.0377148	-0.136941	0.550545	0.273576	1.15483	26.4421	27.1567	27.3376	26.8338	26.2814	26.6466	26.7048	26.9637	27.393	26.9349	27.3674	27.5926	26.805	26.7108	27.3271	26.7934	27.1891	27.4015	26.7802	27.6879										6	6
P14733;Q8C553	P14733;Q8C553	Lamin-B1	Lmnb1	0.494708	1.13939	0.340717	0.821758	0.0272646	1.4107	0.305651	0.188265	0.715401	0.467606	-0.283214	-1.01299	1.5644	0.496407	2.69547	27.0716	27.2345	27.4427	28.0964	28.0749	27.9583	27.4508	28.158	27.3886	27.4394	27.2575	27.5477	27.5511	27.7747	27.2839	26.7087	27.2158	26.9861	26.804	27.7232								+	AOX3_ir_AOX3_sh	31	30
Q4VA29;Q9CQE8	Q4VA29;Q9CQE8	UPF0568 protein C14orf166 homolog	2700060E02Rik	0.248572	1.1393	0.509222	1.25198	0.3536	0.85719	0.604548	0.18815	1.2444	0.293093	0.324212	0.690822	0.451488	-0.222313	-0.984726	27.8299	27.1983	27.4621	27.2374	25.8518	27.4541	28.2272	25.705	27.2996	27.6142	27.0549	27.9079	27.6416	27.2989	27.2775	26.87	27.0328	27.5849	27.1894	27.5444										10	10
A0A0R4J0I9;Q91ZX7;Q3U454;Q3U5J2	A0A0R4J0I9;Q91ZX7	Prolow-density lipoprotein receptor-related protein 1;Low-density lipoprotein receptor-related protein 1 85 kDa subunit;Low-density lipoprotein receptor-related protein 1 515 kDa subunit;Low-density lipoprotein receptor-related protein 1 intracellular domain	Lrp1	0.822322	1.13888	0.207606	2.14706	0.104164	2.05308	0.084958	0.187609	0.232054	0.68276	1.10236	1.37098	0.982284	1.03779	1.83296	23.0237	22.4622	24.5956	24.0738	23.2345	22.4904	24.3435	21.6134	25.0748	24.1679	22.6496	22.5821	22.9541	25.3279	23.8211	25.3882	24.4082	23.0924	23.7581	25.8372										17	17
Q3UYF4;Q8VIQ4;Q791G4;Q9R0M4	Q3UYF4;Q8VIQ4;Q791G4;Q9R0M4	Podocalyxin	Podxl	0.803682	1.13882	0.945875	1.04492	0.296772	0.742217	0.0949157	0.187541	0.256977	0.0241663	0.0633965	0.070048	0.527576	-0.430087	-1.11611	26.388	26.2337	25.3875	27.1929	26.6838	26.7735	26.8664	27.0448	26.3633	23.362	25.8285	25.4773	26.4209	26.6362	26.0685	23.3519	25.674	26.2823	26.2711	25.2158										4	4
Q0PD38;P35293;Q8CEH2	Q0PD38;P35293;Q8CEH2	Ras-related protein Rab-18	Rab18	0.729461	1.13844	0.734004	1.16156	0.994342	1.00172	0.136998	0.187059	0.358201	0.134302	0.216059	0.351898	0.0024644	0.00248604	0.00731639	25.2311	25.4195	25.2986	24.9841	25.0081	23.4961	24.384	24.0479	24.8137	25.3415	26.0062	23.8113	25.0249	25.0249	26.0089	25.9571	26.1812	25.4376	25.7486	24.7445										7	7
Q9DCS3;A2A845	Q9DCS3	Trans-2-enoyl-CoA reductase, mitochondrial	Mecr	0.240281	1.13691	0.19843	1.18997	0.131031	1.18238	0.61928	0.185116	1.26851	0.702392	0.25093	1.40225	0.882625	0.241694	1.68221	27.0409	26.861	26.8834	27.1214	26.1332	26.5048	26.2874	26.7468	26.5905	26.6845	27.1915	26.6281	26.9618	26.8494	26.7797	27.0907	26.9867	26.7996	26.955	27.1991										15	15
P23116;Q3UL99;Q6A0B9;Q3TKF9;Q3UEK3;Q3UM46;Q3TRH1	P23116;Q3UL99;Q6A0B9;Q3TKF9;Q3UEK3;Q3UM46	Eukaryotic translation initiation factor 3 subunit A	Eif3a	0.459075	1.13618	0.953016	0.988352	0.411961	1.10755	0.338116	0.184193	0.777789	0.0208997	-0.0169029	-0.0607919	0.385144	0.147375	0.86551	26.5031	27.2214	27.229	27.0086	26.376	27.0203	27.1437	26.7052	27.1322	27.4341	27.3798	27.1613	26.9423	26.1432	27.0353	26.9518	27.4901	26.8768	27.0665	26.8782										33	33
Q5M9J2;Q9D0S9	Q5M9J2;Q9D0S9	Histidine triad nucleotide-binding protein 2, mitochondrial	Hint2	0.361494	1.13594	0.313966	0.841966	0.166793	0.862564	0.441899	0.183883	0.967786	0.503117	-0.248166	-1.07443	0.777822	-0.213297	-1.52083	29.7914	29.7376	29.201	29.2495	28.853	29.6918	29.7147	29.773	29.396	29.7414	28.7737	29.7811	29.4793	29.2712	29.4846	29.2597	29.8696	29.7529	29.3815	29.5122										8	8
Q9D6U8	Q9D6U8	Protein FAM162A	Fam162a	0.486704	1.13529	0.854474	1.05205	0.503062	1.14477	0.312735	0.183057	0.729152	0.0683011	0.0732082	0.189429	0.298378	0.19506	0.701199	27.5143	28.1541	27.7347	28.9463	27.6915	28.0931	28.4313	28.8491	28.0054	28.7612	28.2351	27.0566	28.228	27.5284	27.3981	28.2606	28.2863	27.6709	28.292	27.8425										12	12
Q3TKM5;Q3TGZ3;P70404;Q684I8;Q9CW65	Q3TKM5;Q3TGZ3;P70404;Q684I8	Isocitrate dehydrogenase [NAD] subunit, mitochondrial;Isocitrate dehydrogenase [NAD] subunit gamma 1, mitochondrial	Idh3g	0.455607	1.13506	0.651663	0.921497	0.228594	0.844451	0.341409	0.182769	0.78403	0.185977	-0.117949	-0.468886	0.640936	-0.243915	-1.30371	31.6554	31.6036	31.8097	31.5971	30.7782	30.9231	31.6896	31.2143	31.6835	31.9157	31.5884	31.5278	31.0316	31.0168	31.7347	31.3692	31.9184	31.8866	31.8794	31.138										19	19
Q1WWK3;P43276	Q1WWK3;P43276	Histone H1.5	Hist1h1b	0.688588	1.13496	0.90816	0.953721	0.0340258	1.95831	0.16204	0.182645	0.415654	0.0418379	-0.0683613	-0.119065	1.46819	0.969612	2.5528	25.374	25.4819	26.6585	27.1396	28.1963	26.4018	25.7241	26.5745	26.2986	25.7573	26.1176	25.6422	26.2537	27.0383	25.414	25.3861	25.1636	25.7749	24.9526	26.9403								+	AOX3_ir_AOX3_sh	6	6
A0A0R4IZW8;O88456;A0A0R4J1C2;Q9D7J7	A0A0R4IZW8;O88456;A0A0R4J1C2	Calpain small subunit 1	Capns1	0.620734	1.13496	0.22981	0.719934	0.97546	1.00715	0.207094	0.182639	0.514615	0.638631	-0.474064	-1.29998	0.0107906	0.0102837	0.0317364	27.4759	27.9442	28.1209	28.2499	28.8501	27.922	28.992	28.1338	28.6376	28.4839	27.7896	29.0553	28.2732	28.5925	27.8546	27.0657	27.4988	28.381	28.076	28.7777										10	10
G5E924;Q8R081;Q3UMT7;G3UY38;Q8BI42;Q9CVU5;G3UY56	G5E924;Q8R081;Q3UMT7;G3UY38	Heterogeneous nuclear ribonucleoprotein L	Hnrnpl	0.588106	1.13326	0.909217	1.02797	0.0761617	1.34448	0.230544	0.180478	0.564163	0.0413323	0.0397991	0.117686	1.11826	0.42705	2.03586	26.5456	26.4482	27.0008	26.3364	26.9664	25.8554	26.4731	27.5665	27.1314	26.5909	27.3819	26.357	27.3358	26.9069	26.5362	26.9406	27.0911	26.5303	26.986	27.3544										17	17
D3Z645;Q9QZ88;D3YYD5;D3YW98	D3Z645;Q9QZ88;D3YYD5;D3YW98	Vacuolar protein sorting-associated protein 29	Vps29	0.619476	1.13305	0.439982	1.09881	0.938304	1.02283	0.207976	0.180215	0.516499	0.356565	0.135941	0.812553	0.0276563	0.0325714	0.0798676	25.696	26.9641	25.8759	25.1983	25.6742	25.9923	25.6814	25.7914	25.7702	26.2509	26.502	25.7481	26.8762	26.0846	26.0515	25.8466	26.2097	26.5141	26.0783	26.9369										7	7
B2RTB0;Q3UHX2;Q1WWJ8	B2RTB0;Q3UHX2;Q1WWJ8	28 kDa heat- and acid-stable phosphoprotein	Pdap1	0.510052	1.13287	0.292115	0.850959	0.51625	1.12944	0.292385	0.179977	0.689428	0.534447	-0.232838	-1.12774	0.28714	0.175604	0.679077	22.7765	23.026	23.7366	22.7132	23.9559	22.7184	23.0964	23.3265	23.3621	23.3831	22.9621	23.1913	23.0445	23.3331	23.267	23.5839	23.5922	23.5606	23.5221	23.7729										4	4
Q3UF95;Q9Z1R2;G3UYQ2;G3UZT6;A0A1B0GX81;Q3TDL4;Q8HWH4;G3UXT8;G3UYZ0;G3V013;S4R183;S4R224	Q3UF95;Q9Z1R2;G3UYQ2;G3UZT6;A0A1B0GX81;Q3TDL4	Large proline-rich protein BAG6	Bag6	0.709262	1.13263	0.169566	1.68221	0.812406	1.07385	0.149194	0.179676	0.386418	0.770661	0.750359	1.50967	0.0902269	0.102787	0.245292	25.7945	25.7842	26.3138	24.4169	24.0067	25.443	25.689	23.933	26.557	25.8963	25.2745	25.711	26.3656	25.8293	25.7276	25.9226	26.0597	26.2357	25.9074	26.7688										14	14
Q9WVA4;A0A0A6YXG6;Q9R1Q8;Q8BT95;Q9D6K2	Q9WVA4	Transgelin-2	Tagln2	0.555108	1.13232	0.550531	1.08794	0.0455949	1.48042	0.255622	0.179283	0.615847	0.259218	0.121603	0.623154	1.34108	0.566008	2.36508	27.8524	27.6244	28.0399	28.7872	28.2	28.0271	28.0771	28.2114	28.4234	28.144	27.7132	28.0145	28.2862	28.7833	27.8533	28.0842	27.8017	27.845	27.6986	29.0126								+	AOX3_ir_AOX3_sh	17	17
Q9DBR7;Q3TS88	Q9DBR7;Q3TS88	Protein phosphatase 1 regulatory subunit 12A	Ppp1r12a	0.525355	1.13191	0.275357	0.771709	0.971726	1.00527	0.279547	0.178761	0.66401	0.560103	-0.37387	-1.17083	0.0124561	0.0075798	0.0365671	23.3456	23.0663	22.9145	22.9311	24.1391	22.4861	23.1674	23.1095	22.9489	22.5927	23.4116	23.6481	22.9485	23.3335	23.1954	22.6355	22.9868	23.139	22.9532	23.9284										12	10
Q497F1;P48787;D3YXP5;D3Z160;A0A140LIV0;Q9QXX9	Q497F1;P48787;D3YXP5	Troponin I, cardiac muscle	Tnni3	0.732919	1.13063	0.259054	0.643964	0.721854	1.0819	0.134944	0.177122	0.353402	0.58661	-0.634949	-1.21487	0.141551	0.113567	0.36879	33.0505	32.8879	33.8668	32.9854	34.5544	32.7736	32.7874	33.186	32.7289	32.6545	32.1402	33.9188	32.8717	34.3622	33.093	32.2272	32.0351	33.0467	32.7773	33.3586										20	20
Q54AC6;P56394;Q3UJM3	Q54AC6;P56394;Q3UJM3	Cytochrome c oxidase copper chaperone	COX17;Cox17	0.513729	1.13039	0.661665	0.885925	0.209829	1.1913	0.289266	0.176818	0.683279	0.179362	-0.174744	-0.45433	0.678134	0.252535	1.36359	26.2412	26.189	26.1871	26.4688	26.0563	25.39	25.3375	27.3027	26.7793	26.3762	25.8139	25.5218	26.386	26.5159	26.0788	25.9629	26.2323	26.1123	26.2035	26.072										3	3
P24527	P24527	Leukotriene A-4 hydrolase	Lta4h	0.334439	1.12979	0.845222	0.975748	0.601568	1.05908	0.475684	0.17605	1.02707	0.0730291	-0.0354202	-0.201652	0.220715	0.0828075	0.543545	27.286	27.8389	27.6274	27.3244	27.1954	27.0931	27.7693	27.5872	27.7277	27.3626	27.7026	27.8606	27.7436	27.3176	27.7134	27.7012	27.6973	27.4559	27.6582	28.0297										17	17
Q9CQ75	Q9CQ75	NADH dehydrogenase [ubiquinone] 1 alpha subcomplex subunit 2	Ndufa2	0.585391	1.12953	0.540851	0.906984	0.540588	0.877266	0.232554	0.175729	0.568353	0.266923	-0.140851	-0.638728	0.267133	-0.188913	-0.639153	29.5755	28.9145	28.8439	29.9168	29.0465	29.18	29.3303	29.3896	28.2738	29.2599	28.9263	28.521	28.794	28.9087	28.7821	29.006	29.291	28.9653	29.3324	28.3278										11	11
Q9D6M5;Q542J7;P56387;Q9D2T5	Q9D6M5;Q542J7;P56387;Q9D2T5	Dynein light chain Tctex-type 3	Dynlt3	0.564956	1.12925	0.178752	1.46174	0.253567	1.35215	0.247985	0.175361	0.600242	0.747749	0.547689	1.47384	0.595907	0.43525	1.2302	21.8461	22.0846	22.4348	22.0709	22.1789	21.7139	23.2435	22.7079	22.8122	21.8779	22.5072	20.8206	23.0889	22.7422	22.1514	22.6995	23.2076	21.6073	22.3941	22.5496										3	3
Q9R0P9;Q3TCH2;I7ENE7	Q9R0P9;Q3TCH2	Ubiquitin carboxyl-terminal hydrolase isozyme L1;Ubiquitin carboxyl-terminal hydrolase	Uchl1	0.757888	1.12915	0.187419	1.71499	0.012148	2.18493	0.120395	0.175235	0.319011	0.727185	0.7782	1.44149	1.91549	1.12759	3.22498	25.891	26.3862	27.2145	26.3881	25.3956	24.7687	24.5942	25.6224	27.5954	26.0134	26.766	26.0768	27.1435	27.588	26.2384	26.5197	26.3618	25.7652	25.8394	27.006								+	AOX3_ir_AOX3_sh	9	9
Q8BFZ1;Q8BWI9;Q8BWJ9;F6V7S2	Q8BFZ1;Q8BWI9;Q8BWJ9;F6V7S2	Trans-2,3-enoyl-CoA reductase-like	Tecrl	0.5881	1.12904	0.214751	0.726469	0.245543	0.799716	0.230549	0.175102	0.564173	0.668065	-0.461026	-1.34745	0.609872	-0.32244	-1.25313	25.8405	26.1523	25.6365	26.0329	25.9559	25.7032	25.6871	25.9462	25.6552	26.4851	25.119	24.7934	25.3225	24.7549	26.0728	25.7158	26.0671	25.7434	26.0127	24.7648										10	10
Z4YKM2;B2RWE3;B3DFI8;B1AR13	Z4YKM2;B2RWE3;B3DFI8;B1AR13	CDGSH iron-sulfur domain-containing protein 3, mitochondrial	Cisd3	0.714943	1.12692	0.448436	0.768261	0.549417	1.32619	0.145729	0.172379	0.378449	0.3483	-0.380331	-0.797038	0.260098	0.40729	0.624937	25.2698	25.4143	25.0381	25.0176	26.0238	23.5429	22.4059	25.9459	25.2165	24.8912	25.7947	24.7993	25.8438	25.1174	25.5722	25.6593	25.6203	25.8283	25.2378	24.6728										7	7
Q9CR68	Q9CR68	Cytochrome b-c1 complex subunit Rieske, mitochondrial;Cytochrome b-c1 complex subunit 11	Uqcrfs1	0.23849	1.12685	0.0710507	0.794285	0.869492	0.981866	0.62253	0.172291	1.27381	1.14843	-0.332272	-2.08058	0.0607343	-0.0264023	-0.169656	32.6777	32.9799	33.0596	33.1866	33.6135	32.9484	33.1867	32.8797	32.6349	32.8487	32.7467	32.9907	32.5594	32.7533	32.9254	32.5132	32.7086	33.0786	32.6671	32.9438										26	26
A0A140LIS7;A0A140LIT5;P0DJE0	A0A140LIS7;A0A140LIT5;P0DJE0	Protein PET100 homolog, mitochondrial	Pet100	0.868496	1.12661	0.357386	0.61039	0.356991	1.85381	0.0612323	0.171983	0.170966	0.446862	-0.712196	-0.976566	0.447342	0.890496	0.977414	21.8586	22.3056	26.1999	22.4443	24.6568	21.8296	22.0196	22.2278	23.717	24.0673	21.9422	24.2777	21.7457	24.9162	24.3803	23.6438	22.2997	22.2028	24.0697	24.2192										2	2
Q5BLK2;P60867	Q5BLK2;P60867	40S ribosomal protein S20	Rps20	0.684192	1.12555	0.645319	1.18714	0.155259	1.72081	0.164822	0.170633	0.421921	0.190226	0.247488	0.478176	0.808942	0.783085	1.56912	25.7033	24.2022	25.461	24.7478	24.5577	24.5783	24.6677	24.6679	25.2702	25.5661	24.5795	25.8163	25.4152	24.8035	23.2131	25.8271	24.1958	23.938	23.4852	26.092										4	4
Q9D7N3;Q78IX0;Q9ER89;Q3UMV5;Q5XJX8;A0A0J9YU02	Q9D7N3;Q78IX0;Q9ER89;Q3UMV5	28S ribosomal protein S9, mitochondrial	Mrps9	0.544436	1.12486	0.07697	1.45391	0.500039	0.873251	0.264053	0.169745	0.632941	1.11368	0.53994	2.02905	0.300996	-0.195532	-0.706321	25.761	26.0392	25.4957	25.9611	24.6264	26.0804	26.3815	25.6191	25.5722	24.6311	25.5061	24.9605	26.5487	25.41	25.7415	25.7096	25.9939	25.6767	26.2463	25.1277										10	10
Q8QZT1;Q3TQP7	Q8QZT1;Q3TQP7	Acetyl-CoA acetyltransferase, mitochondrial	Acat1	0.330416	1.12283	0.0626591	0.756299	0.704844	1.03142	0.480939	0.167143	1.03619	1.20302	-0.402972	-2.16133	0.151907	0.0446373	0.392633	33.1746	33.1945	33.3251	33.3164	33.7753	32.7154	32.8307	33.4687	33.0594	32.9723	32.5996	33.2518	33.037	33.332	33.3044	33.0512	32.827	33.0836	33.0868	33.0879										27	27
Q80ZZ0;Q9WVK4;Q8K1X5;Q3TUW9;Q3TIT3;Q3TGS1;Q3TCK3;Q3T9A1	Q80ZZ0;Q9WVK4;Q8K1X5;Q3TUW9;Q3TIT3;Q3TGS1;Q3TCK3;Q3T9A1	EH domain-containing protein 1	Ehd1	0.355671	1.12169	0.418784	0.898525	0.608757	1.03123	0.448952	0.165679	0.980255	0.37801	-0.154369	-0.852389	0.215556	0.0443615	0.532637	29.3924	29.5121	29.7355	29.4707	29.0998	29.5973	29.4896	29.5244	29.1967	29.6479	29.7124	29.4378	29.2384	28.8875	29.6649	29.2091	29.5251	29.4284	29.387	29.4616										43	43
Q8BUY5	Q8BUY5	Complex I assembly factor TIMMDC1, mitochondrial	Timmdc1	0.523729	1.12109	0.435063	0.859312	0.629405	0.92481	0.280893	0.164904	0.666689	0.361448	-0.218747	-0.821678	0.20107	-0.11277	-0.50168	25.3367	25.5685	25.0635	26.0291	25.7935	24.8107	25.1002	25.9276	24.8385	25.3278	25.5196	24.8964	25.1082	25.2352	24.7833	25.2309	24.828	25.5301	25.4877	25.4305										10	10
Q3TET5;Q9CXT8	Q3TET5;Q9CXT8	Mitochondrial-processing peptidase subunit beta	Pmpcb	0.419503	1.11974	0.142183	1.28044	0.268308	1.14874	0.377265	0.163169	0.851015	0.847151	0.356642	1.62796	0.571366	0.20005	1.1896	26.2839	26.4685	26.7376	26.7255	25.7576	26.7017	26.98	25.8898	26.3352	26.0859	26.0256	26.4821	26.6175	26.3268	26.3903	26.9997	26.8225	26.2529	26.2192	26.3017										13	12
Q91VC9	Q91VC9	Growth hormone-inducible transmembrane protein	Ghitm	0.829405	1.11913	0.98422	1.00991	0.536517	1.38694	0.0812335	0.162376	0.222627	0.00690799	0.0142273	0.0204056	0.270417	0.471904	0.645755	21.048	23.6369	22.5446	25.2347	24.6875	25.1789	24.0945	23.5965	23.5046	23.0218	23.0736	23.3055	22.368	22.4172	21.8006	22.3087	23.4188	23.107	23.049	23.7288										4	4
Q9QZQ8;Q8CA90;Q9CTH9	Q9QZQ8;Q8CA90	Core histone macro-H2A.1;Histone H2A	H2afy	0.693046	1.11902	0.818634	0.939903	0.38776	1.12979	0.159238	0.162235	0.409318	0.0869104	-0.0894157	-0.236972	0.411437	0.176056	0.913342	28.1255	28.4626	28.5338	28.1534	27.932	28.5382	27.9335	28.4324	28.2587	28.3543	28.6254	28.037	27.9428	26.6645	28.2205	28.4423	28.7201	28.1671	27.7713	27.9903										12	12
Q64516;Q3TEN9;Q3TET2;B1ASZ3;Q9CVH5;Q8BW08;Q9WU65;Q9WU64;Q8C635;Q0VDQ2	Q64516;Q3TEN9;Q3TET2;B1ASZ3;Q9CVH5	Glycerol kinase	Gk;Gyk	0.507553	1.11895	0.543104	0.926397	0.76454	1.05332	0.294519	0.16214	0.693626	0.265117	-0.110297	-0.635088	0.1166	0.0749485	0.309921	26.8448	26.9641	27.3678	27.0539	27.5427	27.2362	27.7064	27.0066	27.2515	27.4126	27.1633	27.2321	27.1076	26.6701	27.2731	27.5946	28.0357	27.4837	27.3526	27.1613										20	20
Q3UIH7;Q9JHK4;Q921J9	Q3UIH7;Q9JHK4	Geranylgeranyl transferase type-2 subunit alpha	Rabggta	0.862972	1.11802	0.435578	0.639879	0.784471	0.856131	0.0640032	0.160944	0.178231	0.360934	-0.644128	-0.820719	0.105423	-0.224097	-0.282852	25.0103	24.228	22.7683	22.4026	25.433	22.5907	22.181	24.2186	24.6246	23.0709	24.908	24.8258	25.5596	21.7486	24.628	25.0837	24.6923	24.4334	25.0282	24.3375										12	12
H3BLL2;Q811I0;V9GX21;H3BJP9;H3BK16;H3BLD0;H3BKR0	H3BLL2;Q811I0;V9GX21;H3BJP9;H3BK16	ATP synthase mitochondrial F1 complex assembly factor 1	Atpaf1	0.517077	1.11767	0.564673	1.07337	0.519662	0.897997	0.286444	0.160489	0.677702	0.248203	0.102154	0.600689	0.284279	-0.155218	-0.673412	26.1825	26.68	26.3363	27.0036	26.1525	25.9927	26.8865	26.1638	26.0959	25.736	26.7235	26.2279	26.1717	26.0645	26.3803	26.2945	26.615	26.3999	26.6007	25.8471										13	13
Q9D051	Q9D051	Pyruvate dehydrogenase E1 component subunit beta, mitochondrial	Pdhb	0.0900503	1.1175	0.0716753	0.92527	0.877223	0.990535	1.04551	0.160268	1.92762	1.14463	-0.112054	-2.07495	0.0568901	-0.0137207	-0.159507	32.3661	32.3643	32.4862	32.4501	32.2894	32.1503	32.5721	32.3545	32.2167	32.2915	32.2786	32.4418	32.3269	32.1583	32.3846	32.3977	32.1705	32.4841	32.2849	32.5693										22	22
Q99KC8;F6TIL5	Q99KC8	von Willebrand factor A domain-containing protein 5A	Vwa5a	0.602459	1.1174	0.206992	1.47584	0.95473	1.01011	0.220072	0.160143	0.542189	0.684047	0.561538	1.37304	0.0201194	0.0145123	0.0585714	27.311	27.2597	27.2889	26.8196	25.9644	27.9434	27.9307	25.7131	27.2239	27.1856	26.9599	27.3664	27.3554	26.5455	27.0087	27.3731	27.4085	27.3746	26.8979	27.974										18	18
Q61411;A0A0G2JGP4;Q9D091;Q3UCX0;Q3TMF4;Q4FJP3;P08556;Q71SW8;P97870;C0H5X4;A0A0G2JE25;Q9R0B8;A0A0G2JGM2;B2KGV5;Q53WZ3;Q675B0;E9Q8V2;E9PVD5;A0A0N4SVY1	Q61411;A0A0G2JGP4;Q9D091;Q3UCX0;Q3TMF4;Q4FJP3;P08556;Q71SW8;P97870;C0H5X4;A0A0G2JE25;Q9R0B8	GTPase HRas;GTPase HRas, N-terminally processed;GTPase NRas	Hras;Nras	0.736183	1.1174	0.540885	0.805571	0.558712	0.905651	0.133014	0.16014	0.348881	0.266895	-0.311917	-0.638672	0.252812	-0.142973	-0.610118	24.7239	24.854	24.2998	24.9241	24.76	24.6629	24.7328	25.3784	24.738	24.818	25.1189	23.703	25.097	22.8055	24.8277	24.6022	24.5117	24.7968	24.3356	23.8956										6	6
P62315	P62315	Small nuclear ribonucleoprotein Sm D1	Snrpd1	0.71577	1.11714	0.972143	1.01041	0.0316365	1.63188	0.145226	0.159816	0.37729	0.0122699	0.0149433	0.036028	1.49981	0.706535	2.59962	26.1744	26.0862	26.5349	27.0393	26.2004	25.4408	25.903	25.7119	26.1027	26.2917	26.3265	26.8289	26.4556	27.6869	26.479	26.0297	25.78	25.2475	25.442	26.576								+	AOX3_ir_AOX3_sh	3	3
P99026	P99026	Proteasome subunit beta type-4	Psmb4	0.675573	1.11583	0.572504	1.09438	0.274643	1.34515	0.170328	0.158123	0.434262	0.242221	0.13012	0.588389	0.561232	0.427766	1.17272	25.2091	25.4509	26.2308	24.695	25.2379	25.2329	24.9649	25.3829	25.5625	24.6594	25.6525	25.6427	24.9462	25.4066	25.884	25.603	26.5125	25.1814	25.303	25.8636										6	6
Q6ZWN5;F7CJS8;D3YWH9;Q96EC0;Q9CXW7;D3Z673;D3YUV6	Q6ZWN5;F7CJS8;D3YWH9;Q96EC0;Q9CXW7	40S ribosomal protein S9	Rps9	0.401446	1.11539	0.387375	0.872062	0.482966	1.09969	0.396372	0.157542	0.886036	0.411868	-0.197498	-0.914119	0.316084	0.137095	0.735626	25.8935	26.5455	26.6197	26.638	26.9175	26.6202	26.8258	26.9516	26.8445	26.7027	26.25	26.2819	26.4327	26.0972	26.1527	26.2071	26.8815	26.4601	26.3963	26.2347										13	13
Q99MN9;A0PJE6;Q7TMF4;Q8CFZ3;E9Q1J7;Q3UYS0;D3YZC1;Q9CT71;A0A087WQV1	Q99MN9;A0PJE6;Q7TMF4;Q8CFZ3;E9Q1J7;Q3UYS0	Propionyl-CoA carboxylase beta chain, mitochondrial	Pccb	0.279241	1.11432	0.942905	1.00647	0.348473	1.05417	0.554021	0.15617	1.16066	0.0255321	0.00931091	0.0738992	0.457831	0.0761089	0.995881	30.129	30.1921	30.3501	30.4328	30.0381	29.9268	30.2584	30.0931	29.9278	30.0172	30.4002	30.126	30.3229	30.4118	30.2543	29.9087	30.0938	30.3179	30.078	30.1564										32	32
Q8C605;Q9WUA3;Q8C8E8;Q9D255;F6YL81;D3YUA3	Q8C605;Q9WUA3	ATP-dependent 6-phosphofructokinase;ATP-dependent 6-phosphofructokinase, platelet type	Pfkp	0.732001	1.11385	0.0433257	1.82329	0.126338	1.499	0.135488	0.155558	0.354675	1.36325	0.866547	2.39779	0.898467	0.583998	1.70632	27.0139	26.181	27.5644	26.2547	26.3386	26.0155	27.035	25.9228	27.6164	26.1542	27.8983	26.1481	27.0885	27.1537	26.8987	27.1112	27.8952	26.9183	26.5047	27.7701						+	WT3_ir_WT3_sh			20	17
Q9MD68;P00397;Q3UQ58;Q3UTW3;Q70YN3;Q3TML7;Q3TRT0;A0A075DCV7;Q35042;B3IYS1;A0A0U3C2N7;A0A0U3BHS7;W5S7C9;I6VVE3;A0A0U2LHN2	Q9MD68;P00397;Q3UQ58;Q3UTW3;Q70YN3;Q3TML7;Q3TRT0;A0A075DCV7	Cytochrome c oxidase subunit 1	mt-Co1;Mtco1;COI;COX1	0.789645	1.11353	0.460284	1.28195	0.536802	1.35062	0.102568	0.155141	0.275863	0.336974	0.358337	0.775621	0.270186	0.433625	0.645291	25.386	28.2248	28.1046	29.0225	27.1834	29.2131	28.6052	27.6653	28.0553	27.6015	27.8136	27.9189	26.886	27.6456	27.066	26.4991	27.6341	27.5982	28.0202	28.3552										6	6
O09161;F6QYE1;B9EHC7;E9PZ67	O09161;F6QYE1;B9EHC7;E9PZ67	Calsequestrin-2;Calsequestrin	Casq2	0.390208	1.1132	0.744013	1.05023	0.93539	0.991868	0.408704	0.15471	0.908407	0.128419	0.07071	0.338067	0.0290071	-0.0117798	-0.0836496	31.9322	32.3999	32.1252	32.4806	31.8679	32.1172	32.2169	31.4418	31.8424	32.1731	32.4815	32.3517	31.9267	31.7738	32.2474	32.2206	32.1661	32.3738	32.3452	32.5103										25	25
B1AX98;E9PV22;Q505F5;F6YT33;F6Z4L9	B1AX98;E9PV22;Q505F5	Leucine-rich repeat-containing protein 47	Lrrc47	0.690831	1.11251	0.774055	0.902533	0.0720868	0.814931	0.160628	0.153819	0.412465	0.111228	-0.147949	-0.296968	1.14214	-0.29525	-2.07127	24.3564	24.8326	24.5764	24.5533	23.5602	24.9653	24.9824	25.2782	24.5189	25.3216	25.0775	24.3165	24.3111	23.0222	24.2136	24.3665	24.5493	24.9719	25.0524	24.7293										8	8
Q14C26;Q9EP72	Q14C26;Q9EP72	ER membrane protein complex subunit 7	Emc7	0.834383	1.11237	0.949348	0.961625	0.912177	0.963413	0.0786344	0.15364	0.216014	0.0225744	-0.0564529	-0.0655451	0.0399209	-0.0537743	-0.113831	23.1311	22.8154	22.1106	22.8569	23.2314	20.3767	23.1025	23.2792	23.2614	20.3503	20.9614	22.612	21.8654	23.5343	22.334	23.3909	22.4062	22.6249	20.8878	23.0538										5	5
Q91VM9;D3Z636;G8JL76	Q91VM9;D3Z636	Inorganic pyrophosphatase 2, mitochondrial	Ppa2	0.482275	1.11212	0.756816	0.964098	0.896485	1.01763	0.316705	0.153316	0.736825	0.12101	-0.0527485	-0.320479	0.0474568	0.0252125	0.134296	28.6005	28.7635	28.9335	29.2151	28.3571	29.0899	29.1178	28.824	28.6556	28.644	28.5891	28.8017	28.2455	28.3137	28.9946	28.7093	28.7046	28.7087	28.8076	29.0254										19	19
Q8C1T5;D3Z4B2;Q9CWZ7	Q8C1T5;D3Z4B2;Q9CWZ7	Gamma-soluble NSF attachment protein	Napg	0.793208	1.11177	0.779997	1.15671	0.989884	1.00307	0.100613	0.152863	0.271059	0.107907	0.210029	0.288908	0.00441568	0.00442543	0.0130803	22.6977	23.1966	23.4158	23.1264	22.269	21.8193	22.6011	21.0997	22.7755	24.1579	22.279	23.6339	21.9886	23.0566	22.3915	24.6718	23.6368	23.2946	23.5543	23.1988										3	3
A0A087WR20;Q922Q7;P49935	A0A087WR20;Q922Q7;P49935	Pro-cathepsin H;Cathepsin H mini chain;Cathepsin H;Cathepsin H heavy chain;Cathepsin H light chain	Ctsh	0.858729	1.1116	0.326612	2.02349	0.194088	1.97028	0.0661441	0.152639	0.18382	0.485968	1.01685	1.0449	0.712001	0.978402	1.41749	21.586	23.7883	24.475	23.9701	22.0294	24.1681	21.9121	20.9695	26.0452	23.7533	21.4138	23.5496	22.7189	23.9798	24.4411	24.2202	24.5854	24.3872	24.0246	24.8408										3	3
Q3UN47;O08600	Q3UN47;O08600	Endonuclease G, mitochondrial	Endog	0.435861	1.11053	0.571428	1.10049	0.376903	1.10998	0.360652	0.151255	0.820192	0.243039	0.138142	0.590073	0.42377	0.15054	0.935505	28.5197	28.076	28.7053	28.5188	27.5838	27.8737	27.9765	27.5688	28.5557	28.0992	27.9725	28.4116	28.0471	28.0347	28.4695	28.387	28.2594	28.0707	28.1843	28.0493										10	10
Q78IK4;Q9CZB4;B1AV14	Q78IK4;Q9CZB4;B1AV14	MICOS complex subunit Mic27	Apool	0.459199	1.11043	0.175809	0.811994	0.52041	0.941863	0.337999	0.15112	0.777567	0.754959	-0.300458	-1.48514	0.283654	-0.0864105	-0.672173	29.1387	29.3203	29.2345	29.5275	29.4898	29.1444	29.2791	29.7482	28.9687	29.4099	29.2136	29.0125	29.0654	28.5746	29.3168	29.5735	29.4331	29.5908	29.3335	28.9699										20	20
Q3UPB9;Q3U1H7;Q8C788;Q91ZR2	Q3UPB9;Q3U1H7;Q8C788;Q91ZR2	Sorting nexin;Sorting nexin-18	Snx18	0.81831	1.11026	0.72821	1.29811	0.516549	1.35333	0.0870822	0.150895	0.237404	0.137744	0.376413	0.359939	0.286888	0.436512	0.67858	21.7123	23.1062	23.3801	22.1884	21.5968	23.6078	23.4386	22.4796	23.5534	25.6747	22.1887	19.9606	22.1009	23.9404	23.9207	22.2242	23.7322	22.1228	23.7065	24.8674										2	2
Q99K86;Q9R069;Q8BGB4;D3YTK7	Q99K86;Q9R069;Q8BGB4	Basal cell adhesion molecule	Bcam	0.612703	1.10964	0.348108	0.810697	0.100064	1.31567	0.21275	0.150091	0.526679	0.458286	-0.302765	-0.996678	0.999721	0.395798	1.85913	26.7098	26.6862	27.5862	27.3279	28.1085	27.2273	26.5464	27.2976	26.9734	26.8387	26.6182	27.3996	26.7363	27.696	26.9632	26.5789	26.6672	27.0182	26.9047	27.5266										14	14
A2A5N2;Q9CQV8;A2A5N1	A2A5N2;Q9CQV8;A2A5N1	14-3-3 protein beta/alpha;14-3-3 protein beta/alpha, N-terminally processed	Ywhab	0.821513	1.10884	0.76448	0.889289	0.130833	1.711	0.0853858	0.149054	0.233133	0.116634	-0.169276	-0.310003	0.883283	0.774837	1.68321	26.1004	26.9165	27.9446	27.0514	28.0146	26.6645	26.3666	27.3444	27.1204	26.4555	26.3894	27.8895	27.292	28.9976	27.0884	26.774	25.9125	26.7277	26.706	28.4908										15	9
E9Q179;Q8C5Q4;Q8C298;D3YV30;D3YUN1	E9Q179;Q8C5Q4;Q8C298	G-rich sequence factor 1	Grsf1	0.702665	1.10836	0.286925	0.740408	0.874566	1.02566	0.153251	0.148428	0.395706	0.542231	-0.433608	-1.14087	0.0582072	0.0365456	0.162993	26.1716	25.4835	25.5564	26.3504	25.9496	26.9349	26.0862	26.6653	26.2838	26.8367	25.8506	26.358	25.8849	24.8808	26.0246	25.7159	26.4434	26.4274	26.0568	26.1732										9	9
P11087;Q99LL6;Q61022	P11087;Q99LL6	Collagen alpha-1(I) chain	Col1a1	0.826768	1.10808	0.663442	1.2771	0.177796	2.17436	0.0826165	0.148067	0.226134	0.178197	0.352871	0.451754	0.750079	1.12059	1.47749	23.3782	24.0856	25.7934	26.6782	27.581	27.056	26.9885	25.2209	26.3681	24.6028	25.2005	24.2689	24.3082	24.5622	24.4505	24.7018	25.2828	24.3936	24.1801	26.5663										7	7
P49817;H3BKG0;D3Z148	P49817;H3BKG0;D3Z148	Caveolin-1;Caveolin	Cav1	0.744483	1.1079	0.481297	0.804391	0.148018	1.37731	0.128145	0.147832	0.33742	0.317586	-0.314031	-0.738525	0.829686	0.461854	1.60112	28.0577	27.7018	28.4255	28.6144	29.0773	28.36	27.0434	28.1748	28.0755	27.8857	26.9147	28.2513	27.6058	29.0377	27.9832	27.4143	27.4718	27.6635	27.7657	28.4238										7	7
Q545R0;Q3TGQ3;P26231;Q6NV50	Q545R0;Q3TGQ3;P26231;Q6NV50	Catenin alpha-1	Ctnna1	0.228272	1.10742	0.96817	1.00363	0.161357	1.11774	0.641547	0.147198	1.3047	0.0140482	0.00522804	0.0411686	0.792213	0.160587	1.5432	29.4339	29.5232	29.5933	29.3165	29.7024	29.3507	29.1993	29.2382	29.4314	29.1343	29.5384	29.5066	29.4642	29.5907	29.4543	29.1507	29.6159	29.531	29.3076	29.8081										46	46
B9EKJ3;Q80TL7	B9EKJ3;Q80TL7	Protein MON2 homolog	Mon2	0.437188	1.10646	0.543553	1.18579	0.0179203	1.9516	0.359331	0.145956	0.817727	0.264758	0.245854	0.634363	1.74665	0.964657	2.9682	22.4422	20.8766	22.3496	22.2174	22.9907	22.397	21.6615	20.9675	21.8571	22.35	21.7445	21.8737	22.1459	22.2361	21.4684	22.6448	22.4132	21.1498	20.656	22.4833								+	AOX3_ir_AOX3_sh	3	3
O55143;Q5DTI2;O54994;Q8C213;B1ATS4;Q8R0X5;Q3U1K2;B1ATS5;E9Q559;Q64518;Q3V1C4;Q62268;Q3U6T4	O55143;Q5DTI2;O54994	Sarcoplasmic/endoplasmic reticulum calcium ATPase 2	Atp2a2	0.0711924	1.10478	0.0639133	0.870599	0.0787045	1.1295	1.14757	0.143754	2.0793	1.19441	-0.19992	-2.14861	1.104	0.175685	2.01468	34.2345	34.2809	34.4815	34.4183	34.5849	34.2278	33.936	34.6042	34.1664	34.233	34.2441	34.4473	34.3396	34.5003	34.4074	34.1387	34.4069	34.453	34.2132	34.3498										79	79
O08749;Q3TIE8	O08749;Q3TIE8	Dihydrolipoyl dehydrogenase, mitochondrial;Dihydrolipoyl dehydrogenase	Dld	0.426177	1.10474	0.998914	1.00015	0.778167	0.969797	0.37041	0.143702	0.838339	0.000471877	0.000218964	0.00140412	0.108927	-0.0442459	-0.291387	32.8634	32.9505	32.6294	33.1559	32.7285	32.9038	33.1507	33.0566	32.6698	32.7183	32.8997	32.3336	33.0518	32.3358	32.7649	32.7939	33.0256	32.7432	32.8348	32.4586										42	42
Q3UYP2;Q3TVT6;Q9CQF9;Q99JK4;F7CIP8;D3Z275;A0A0N4SWD3	Q3UYP2;Q3TVT6;Q9CQF9;Q99JK4;F7CIP8	Prenylcysteine oxidase	Pcyox1	0.856141	1.1033	0.356399	1.83109	0.780312	0.865171	0.0674546	0.141822	0.187231	0.448063	0.872699	0.978687	0.107732	-0.208943	-0.288481	24.5008	24.3129	24.9623	24.4081	23.0247	23.3574	25.7176	24.3255	25.1504	24.5442	24.3943	25.2182	22.158	25.1379	20.5663	24.0023	24.9196	24.3566	24.9084	26.3035										13	13
Q5NCS9;Q3TB59	Q5NCS9	Mitochondrial dynamics protein MID49	Mief2	0.894071	1.10326	0.0276324	0.280492	0.940334	1.05903	0.048628	0.141768	0.137451	1.55858	-1.83397	-2.68682	0.0267178	0.0827454	0.0772341	22.5494	25.0059	24.7396	25.1075	24.4408	24.2014	21.6358	24.2379	21.7414	24.7354	24.7998	25.0838	22.863	21.718	25.4521	22.3194	21.0113	24.3475	21.5365	21.7676						+	WT3_ir_WT3_sh			5	5
V9GXI7;Q9CQL4;V9GX65;Q91YJ4	V9GXI7;Q9CQL4;V9GX65;Q91YJ4	39S ribosomal protein L20, mitochondrial	Mrpl20	0.859743	1.10235	0.933632	0.961868	0.656901	1.27375	0.0656312	0.140586	0.182483	0.0298245	-0.056089	-0.0859329	0.1825	0.349084	0.461249	21.9424	21.888	21.4333	21.3598	21.6005	23.996	23.5754	21.9037	22.9978	24.6721	21.8372	22.9245	22.8492	22.2042	22.8861	22.6712	24.6944	23.1118	22.1463	24.0727										4	4
Q543B9;Q8C6A3;Q9QUR6;Q3TCS0;Q3TQ97	Q543B9;Q8C6A3;Q9QUR6;Q3TCS0;Q3TQ97	Prolyl endopeptidase	Prep	0.725346	1.10219	0.267878	1.23592	0.886751	1.04056	0.139455	0.140372	0.363923	0.572063	0.305587	1.19076	0.0521984	0.057362	0.147024	26.697	26.8976	27.2271	25.5152	26.3346	26.8822	27.1487	26.0256	26.7295	26.1701	26.8823	27.1599	27.4282	26.8338	27.1951	27.0855	27.3587	26.9598	27.1251	27.5858										21	21
G5E814;Q9D8B4;Q6PBG2	G5E814;Q9D8B4	NADH dehydrogenase [ubiquinone] 1 alpha subcomplex subunit 11	Ndufa11	0.753334	1.10181	0.759516	1.11065	0.941009	0.979862	0.123012	0.139878	0.325252	0.119463	0.151402	0.316784	0.026406	-0.0293499	-0.0763579	29.7428	29.4485	28.8826	28.442	27.6801	27.8964	28.1333	29.5745	29.1634	29.0463	29.8875	28.6083	29.7035	28.7278	29.4095	29.4007	29.8502	29.2316	29.3657	28.8969										13	13
F8VQC7;Q61595;A0A087WQ25;A0A087WRS1;A0A087WQQ5;A0A087WNW3;A0A087WQI3	F8VQC7;Q61595;A0A087WQ25;A0A087WRS1;A0A087WQQ5;A0A087WNW3;A0A087WQI3	Kinectin	Ktn1	0.631722	1.10177	0.183974	0.862244	0.806845	1.05225	0.199474	0.139829	0.49824	0.735244	-0.213831	-1.45419	0.09321	0.0734783	0.252736	27.2791	27.9728	28.2822	26.7512	27.7336	27.5549	27.5254	27.4429	27.7347	28.0215	27.2563	28.0714	27.6828	27.7948	27.7582	27.6176	28.0657	27.8336	27.6791	27.8755										46	46
A0A1L1SQA8;Q58EA6;P62852	A0A1L1SQA8;Q58EA6;P62852	40S ribosomal protein S25	Rps25	0.736667	1.10153	0.453002	0.828778	0.807609	1.06132	0.132729	0.139508	0.348211	0.3439	-0.270943	-0.788739	0.0927986	0.0858612	0.251712	24.8772	25.2954	25.2506	26.3121	25.7055	25.9983	26.0596	26.0858	25.3346	25.8998	26.0198	25.1297	25.2623	24.3558	25.7729	25.5306	26.1133	25.3387	25.9364	24.9983										3	3
Q3U9C4;Q3UKG1;Q9CY73	Q3U9C4;Q3UKG1;Q9CY73	39S ribosomal protein L44, mitochondrial	Mrpl44	0.307832	1.1008	0.615571	1.06955	0.280242	0.912184	0.511687	0.138554	1.08909	0.210722	0.0970051	0.522361	0.552467	-0.132604	-1.15806	24.8018	25.0285	24.884	25.0063	25.1927	24.7695	25.1936	24.2964	25.0277	24.8447	24.9572	24.4679	24.646	24.6103	24.5815	24.5034	24.9001	24.9436	25.2565	25.1245										11	11
Q9CZU6;Q0QEL9	Q9CZU6	Citrate synthase, mitochondrial	Cs	0.320026	1.10061	0.27404	0.923707	0.524391	0.935319	0.494814	0.138305	1.06016	0.562186	-0.114494	-1.17431	0.280345	-0.0964691	-0.665598	34.5035	34.3008	34.2265	34.8136	34.3984	34.354	34.6326	34.1491	34.1754	34.3674	34.1531	34.6437	34.2401	34.3065	34.1821	34.1792	34.1157	34.6194	34.2859	34.4639										31	31
D3Z2Z1;F8WIA1;Q922J3;D3Z3M7;F6RCU2;Q8C0S5;Q9QZF4;F6RAY2;Q9Z0H8	D3Z2Z1;F8WIA1;Q922J3;D3Z3M7;F6RCU2;Q8C0S5	CAP-Gly domain-containing linker protein 1	Clip1	0.543366	1.1005	0.00264466	0.695668	0.765907	0.950799	0.264907	0.138155	0.634665	2.57763	-0.523529	-4.29187	0.115824	-0.0727875	-0.308058	27.0955	26.4704	27.3043	26.3069	27.1091	26.5111	26.8335	26.7496	26.6967	27.3917	26.7303	27.3112	26.4315	26.4779	27.0853	26.6132	26.4657	26.7453	26.9391	27.2115						+	WT3_ir_WT3_sh			36	36
A0A0A6YVU8;Q9JKV1;Q8VCI8;D3YUD8	A0A0A6YVU8;Q9JKV1	Proteasomal ubiquitin receptor ADRM1	Gm9774;Adrm1	0.84422	1.09963	0.39245	0.638051	0.144583	0.723126	0.0735444	0.137013	0.202978	0.406215	-0.648257	-0.903906	0.839883	-0.46768	-1.6168	24.0066	23.0219	22.5532	23.7627	24.7353	22.5089	23.3803	23.9236	23.2421	23.1655	22.6319	23.0208	22.7662	25.1403	23.1425	21.2234	22.9589	23.9723	23.3889	23.3906										3	3
Q9DBF1;G3UYR8;G3UY72;E9Q1H3;E9Q1G1	Q9DBF1;G3UYR8;G3UY72	Alpha-aminoadipic semialdehyde dehydrogenase	Aldh7a1	0.648031	1.09916	0.814381	1.0648	0.652888	0.919637	0.188404	0.136397	0.4742	0.0891723	0.090583	0.242651	0.185161	-0.120864	-0.467097	27.3867	27.7138	27.0071	27.1061	25.8638	27.1923	27.6762	26.9247	27.1014	27.5811	27.6395	27.5052	26.872	26.6512	27.6423	27.3857	28.1835	27.3097	27.1699	27.4833										11	11
Q99N92	Q99N92	39S ribosomal protein L27, mitochondrial	Mrpl27	0.54629	1.09888	0.161248	0.789385	0.904761	0.978477	0.262577	0.136028	0.629958	0.792504	-0.341199	-1.54366	0.0434659	-0.0313908	-0.123495	22.9797	23.9675	24.2294	23.6156	24.1046	23.5074	24.082	23.938	22.9757	24.2731	23.6625	23.3052	23.7217	23.709	23.6693	23.7296	23.269	23.5938	23.7984	23.4287										4	4
A2AKH4;Q9D3L3;O09044;B0R030;B0R029;E9Q8A1;P60879	A2AKH4;Q9D3L3;O09044;B0R030;B0R029;E9Q8A1	Synaptosomal-associated protein;Synaptosomal-associated protein 23	Snap23	0.808966	1.09843	0.219867	0.708328	0.618356	1.23597	0.0920697	0.135442	0.249895	0.657839	-0.49751	-1.33101	0.208761	0.305645	0.518178	21.7124	23.271	22.5405	24.2376	22.9131	23.9468	23.9017	23.9919	22.2677	23.3461	23.0983	24.1982	23.0366	23.6168	23.8704	22.9026	22.1959	23.3859	22.7102	24.4987										5	5
Q3UDB1;Q3TIJ7;Q3THH8;Q3TET0;P80313;Q8C5Q5;Q3TJN2;Q3UIJ0;A0A0N4SV00;A0A0N4SUI8;A0A0N4SV22	Q3UDB1;Q3TIJ7;Q3THH8;Q3TET0;P80313;Q8C5Q5;Q3TJN2;Q3UIJ0;A0A0N4SV00	T-complex protein 1 subunit eta	Cct7	0.392168	1.09789	0.162397	0.751847	0.0410169	1.19542	0.406527	0.134727	0.904471	0.789422	-0.41149	-1.53887	1.38704	0.257523	2.43289	26.1191	25.9628	26.1108	26.632	27.412	26.2688	26.2383	26.9586	26.3316	26.3482	26.4644	26.1716	26.4476	25.7875	26.2304	26.2111	26.3835	26.0373	26.0918	26.1631								+	AOX3_ir_AOX3_sh	18	18
Q8BKY8	Q8BKY8	Transcription termination factor 2, mitochondrial	Mterf2	0.49806	1.09775	0.312052	1.12516	0.131286	1.30134	0.302719	0.134552	0.709685	0.505774	0.170125	1.07898	0.881782	0.380003	1.68092	25.3076	25.0439	25.533	25.768	25.6491	25.7313	25.5486	25.2115	25.6761	25.5094	25.7967	25.3661	25.4041	25.5232	25.2025	25.0619	25.5725	25.8423	24.8196	26.1843										11	11
Q6ZQI3	Q6ZQI3	Malectin	Mlec	0.717668	1.09772	0.494012	1.20303	0.429408	1.23626	0.144077	0.134508	0.374635	0.306263	0.266676	0.716592	0.36713	0.305987	0.832254	22.8769	22.2524	22.6834	23.8141	23.0168	22.6733	22.3726	20.9255	22.7973	22.5884	22.3145	22.5561	21.7744	22.2901	22.3399	22.6849	22.2378	22.2875	22.1133	22.9228										5	5
P09542;A0A0G2JDW2;A0A0G2JDM3;Q61935	P09542;A0A0G2JDW2;A0A0G2JDM3	Myosin light chain 3	Myl3	0.315451	1.09723	0.995397	1.0009	0.187317	1.09884	0.501067	0.133864	1.07091	0.00200383	0.00129242	0.00595217	0.727423	0.13598	1.44187	35.7928	35.4287	35.6979	35.8543	36.107	35.4622	35.6067	35.6011	35.3533	34.975	35.6578	35.8522	35.6297	35.9492	35.4415	35.5608	35.5362	35.6173	35.5272	35.9344										29	29
Q91V55;D3YYM6;D3Z1S8;P97461	Q91V55;D3YYM6;D3Z1S8;P97461	40S ribosomal protein S5;40S ribosomal protein S5, N-terminally processed	Rps5	0.637156	1.09595	0.266148	1.3974	0.0091692	1.53122	0.195754	0.132178	0.490195	0.574876	0.48275	1.19543	2.03767	0.61468	3.41397	28.4282	27.5625	28.5058	28.6691	26.8056	27.5964	27.9129	28.0114	28.9527	27.8854	27.9669	28.7945	28.7545	28.6816	27.8942	28.6072	28.2752	27.6796	27.8091	28.2612								+	AOX3_ir_AOX3_sh	13	13
Q91VM2;P62320	Q91VM2;P62320	Small nuclear ribonucleoprotein Sm D3	Snrpd3	0.77034	1.09576	0.359723	1.36839	0.0859956	0.771866	0.113318	0.131938	0.302019	0.444031	0.452481	0.971562	1.06552	-0.373578	-1.95746	25.1907	25.3389	24.179	25.0056	23.6783	25.4849	25.2697	23.7483	24.8178	24.9359	25.5892	24.6642	25.2953	23.4778	24.3316	24.251	25.0143	25.2173	25.1318	24.7862										3	3
Q5FWJ3;P20152;Q3V2S4;Q3U6S1;A0A0A6YWC8;Q3TWV0;A4IF59;A2AKJ2;Q3UMG4;D3YZ35;A0A0R4J036;P46660;P08553	Q5FWJ3;P20152;Q3V2S4;Q3U6S1;A0A0A6YWC8;Q3TWV0;A4IF59	Vimentin	Vim	0.707962	1.09539	0.777644	1.06008	0.0136627	1.72876	0.14999	0.131442	0.388246	0.109219	0.0841686	0.292098	1.86446	0.789734	3.14688	31.5609	31.097	32.413	32.0976	31.9317	31.5855	31.4759	31.9639	32.4237	32.1509	31.3896	32.046	31.8859	32.657	31.296	31.7535	31.3526	31.1121	31.272	32.7174								+	AOX3_ir_AOX3_sh	55	55
Q9D666;F6RMJ1;D3Z5Q2;D3Z3N5;D3YUW9;F7BX07;Q3TSM1;F6XYA0	Q9D666;F6RMJ1	SUN domain-containing protein 1	Sun1	0.769251	1.09534	0.98305	1.00663	0.305796	1.42887	0.113932	0.131384	0.303501	0.00742432	0.00953712	0.021918	0.514568	0.514874	1.094	23.3533	23.2416	21.9474	24.3198	22.2521	23.3504	22.1603	22.4415	23.4997	23.6215	23.6021	24.4109	23.5622	22.6493	23.2258	22.8979	23.6585	23.1131	22.2139	23.1685										6	6
Q3THE2;Q922W7;D3Z249	Q3THE2;Q922W7	Myosin regulatory light chain 12B	Myl12b;Myl12a	0.630357	1.09496	0.384405	1.07882	0.228902	1.28249	0.200413	0.130879	0.500266	0.415211	0.109454	0.920142	0.640351	0.358948	1.30277	26.1407	26.1536	26.6569	27.4482	26.698	26.7777	26.166	26.6534	26.6842	26.3246	26.4592	26.318	26.1598	26.3373	26.2928	26.5757	26.1775	26.5328	26.7007	27.0461										11	11
Q9D1H6;A2AJX3	Q9D1H6	NADH dehydrogenase [ubiquinone] 1 alpha subcomplex assembly factor 4	Ndufaf4	0.672512	1.09488	0.226224	0.754086	0.425242	0.834167	0.1723	0.130777	0.438661	0.645462	-0.407198	-1.31104	0.371364	-0.261592	-0.840107	27.2624	27.047	26.8121	25.9171	26.0708	26.6067	25.6849	26.6068	26.0006	27.0016	25.5504	26.769	26.2896	26.2127	27.0173	27.0592	26.5419	26.5862	26.811	26.5227										9	9
P49813;A0A1L1SU70;Q9JKK7	P49813	Tropomodulin-1	Tmod1	0.236745	1.09425	0.925609	1.01366	0.848029	0.986222	0.625719	0.129945	1.27901	0.0335725	0.0195702	0.0963547	0.0715893	-0.0200157	-0.19794	29.9193	29.8402	29.9272	29.7733	29.3775	29.6934	30.2305	29.2013	29.4934	29.9454	30.0625	30.1147	29.8348	29.6502	29.9532	29.7904	29.8217	29.7551	29.6946	29.9826										22	22
Q922A2;Q3TJ49;Q07076;Q3UYL7;Q8BP75;Q8CCV9	Q922A2;Q3TJ49;Q07076;Q3UYL7;Q8BP75;Q8CCV9	Annexin;Annexin A7	Anxa7	0.361436	1.09419	0.826986	1.026	0.120878	1.102	0.441969	0.129869	0.967911	0.082502	0.0370266	0.225844	0.917651	0.140124	1.73544	27.2548	27.0568	27.2381	27.3966	27.0528	27.0992	26.9488	27.3031	27.5572	26.6811	27.1508	27.2028	27.0449	26.8204	27.2425	27.0399	27.3138	27.1775	27.1784	27.3235										15	15
Q8K0D5	Q8K0D5	Elongation factor G, mitochondrial	Gfm1	0.435724	1.09383	0.4766	0.922852	0.604806	1.04961	0.360788	0.129387	0.820447	0.321846	-0.115829	-0.746723	0.218384	0.0698509	0.538623	28.0131	28.1607	28.3306	28.2858	28.2438	28.2654	28.334	28.3646	27.874	28.4256	28.3857	27.7959	28.4117	27.8869	28.3761	28.2148	28.4514	28.2306	28.1862	27.7944										26	26
A0A0A0MQD5;Q4ACU6	A0A0A0MQD5;Q4ACU6	SH3 and multiple ankyrin repeat domains protein 3	Shank3	0.710291	1.09364	0.650118	0.830183	0.198375	1.29482	0.148564	0.129143	0.384972	0.187008	-0.268498	-0.471144	0.702513	0.372754	1.40245	21.8935	21.5499	21.8526	22.0028	23.9805	22.6366	21.8013	22.4046	22.4082	20.8124	21.9132	21.6577	22.3129	21.4962	22.6361	21.6947	21.5584	21.9141	21.772	23.0679										3	3
Q9WU78;Q80Y09;Q6ZPS9	Q9WU78;Q80Y09;Q6ZPS9	Programmed cell death 6-interacting protein	Pdcd6ip	0.296718	1.09356	0.808276	1.03444	0.84224	1.0226	0.527656	0.129034	1.11625	0.0924401	0.0488537	0.250818	0.0745641	0.0322357	0.205598	26.4751	26.5635	26.8431	26.8448	26.2572	26.9864	27.2148	26.8827	26.8876	26.6113	26.6614	26.3829	26.8082	26.3312	27.1164	26.6283	26.8784	26.5953	27.1301	26.7655										26	26
Q99LF4;Q3TJ01	Q99LF4;Q3TJ01	tRNA-splicing ligase RtcB homolog	Rtcb	0.484939	1.0935	0.435226	1.10848	0.698493	1.04634	0.314313	0.128955	0.732204	0.361286	0.148582	0.821374	0.155838	0.0653473	0.4016	26.5841	26.5203	26.7421	26.4367	26.3683	26.4675	26.4248	26.9251	26.5108	26.0801	26.2824	25.9943	26.1832	26.4528	26.3725	26.7698	26.6387	26.6179	26.6542	27.1273										18	18
Q8QZS1;E0CX19	Q8QZS1;E0CX19	3-hydroxyisobutyryl-CoA hydrolase, mitochondrial	Hibch	0.386839	1.0935	0.186875	0.831657	0.571884	0.966948	0.412469	0.128955	0.915203	0.728448	-0.265939	-1.44348	0.242692	-0.0484894	-0.58936	30.3494	30.4409	30.4305	30.3088	30.4882	29.6924	30.1496	30.8199	30.2166	30.055	30.3854	30.4814	30.3393	30.4893	30.5346	30.2657	30.3629	30.3706	30.6261	30.2528										27	27
Q3TG07;A2ATI9;Q3TX06;Q99JX3;Q3TIK1;A2ATI8;A2ATI6;Q3V458;Q922I9	Q3TG07;A2ATI9;Q3TX06;Q99JX3;Q3TIK1;A2ATI8;A2ATI6;Q3V458	Golgi reassembly-stacking protein 2	Gorasp2	0.658969	1.09343	0.363227	1.29162	0.306009	1.3989	0.181135	0.128861	0.458242	0.439822	0.369187	0.964106	0.514266	0.484297	1.09349	23.9472	24.9184	24.4176	23.7192	22.7734	23.848	22.6679	24.4654	24.4246	23.8739	24.2738	23.7438	25.2636	24.4354	24.897	24.6176	24.5721	24.0371	24.2516	24.2712										7	7
P56380;Q3V1C8	P56380;Q3V1C8	Bis(5-nucleosyl)-tetraphosphatase [asymmetrical]	Nudt2	0.533132	1.09339	0.229874	1.24107	0.115461	1.25235	0.273165	0.128811	0.651266	0.63851	0.31158	1.29978	0.937565	0.324641	1.76558	26.6115	26.5558	26.6465	26.308	26.102	26.3125	26.0402	25.7541	26.6561	26.2495	27.0889	26.6403	26.9543	26.6377	26.913	26.5215	26.7394	26.475	26.5551	27.2125										7	7
Q3TNL9;Q4JFN6;G3EB90;A0A141CM15;A0A075DCA9;P03888;A0A141CM41	Q3TNL9;Q4JFN6;G3EB90;A0A141CM15;A0A075DCA9;P03888;A0A141CM41	NADH-ubiquinone oxidoreductase chain 1	mt-Nd1;ND1;Mtnd1	0.820907	1.09317	0.49894	1.31162	0.817406	0.93418	0.0857063	0.128519	0.233941	0.301951	0.391347	0.708187	0.087562	-0.0982277	-0.23861	29.6673	31.0198	30.441	31.4564	29.0398	31.2987	31.3654	30.2408	30.4919	30.5968	31.1688	30.2682	29.7492	28.7714	30.6858	31.0574	31.0545	30.8033	31.0661	30.7297										6	6
J7NUP1;A0A1G5SJJ3;Q60766	J7NUP1;A0A1G5SJJ3;Q60766	Immunity-related GTPase family M protein 1	Irgm1	0.576408	1.09224	0.322905	1.33636	0.28331	1.17822	0.23927	0.127287	0.582293	0.490926	0.418309	1.05346	0.547739	0.236605	1.15013	25.1943	25.5751	26.1898	25.9713	24.8034	25.1916	25.7976	25.1449	26.0849	24.6943	25.6931	26.2657	26.0454	26.2246	26.2841	26.0896	25.5686	25.9524	26.218	26.1454										10	10
F8VQJ3;P02468;Q3URV4;Q3TRH4;Q3UFZ9;Q3UNG0;Q6PHM1;F6TLW1;F6SFQ3;A2ATM9;Q9R0B6	F8VQJ3;P02468	Laminin subunit gamma-1	Lamc1	0.420787	1.0919	0.313843	0.853468	0.031272	1.24799	0.375938	0.126846	0.848566	0.503287	-0.228591	-1.07472	1.50484	0.319604	2.60708	28.798	29.2191	29.2287	29.0086	29.9176	29.5074	29.1071	29.7796	29.1031	29.0826	29.0771	29.1414	29.5902	29.3723	29.1448	28.8631	29.4094	28.8944	28.9405	29.3203								+	AOX3_ir_AOX3_sh	57	57
Q546R1;Q5BKS2;Q99NF7;P36993;Q3V461	Q546R1;Q5BKS2;Q99NF7;P36993;Q3V461	Protein phosphatase 1B	Ppm1b	0.64721	1.09164	0.754875	1.05551	0.69892	1.07288	0.188955	0.126501	0.475402	0.122125	0.0779461	0.323138	0.155572	0.101483	0.400996	21.8414	22.8115	22.5856	22.0008	22.5776	22.876	22.1786	22.3558	22.4807	22.1855	22.8649	22.1133	22.7939	22.3461	22.6289	21.6831	22.6452	22.9121	22.6322	22.8578										7	4
Q3U7F3;Q3TIK8;Q5EBP8;Q3UK83;P49312;Q3TFB1;B7ZWG9;V9GXF8	Q3U7F3;Q3TIK8;Q5EBP8;Q3UK83;P49312;Q3TFB1	Heterogeneous nuclear ribonucleoprotein A1;Heterogeneous nuclear ribonucleoprotein A1, N-terminally processed	Hnrnpa1	0.640451	1.09127	0.822948	0.960471	0.870879	1.02137	0.193514	0.126007	0.485335	0.0846277	-0.058186	-0.23122	0.0600423	0.0305073	0.167834	25.9379	26.1751	25.6217	26.2492	26.1405	26.4477	26.1163	26.4824	26.4561	25.7567	25.5903	25.956	26.3501	25.952	25.8121	25.4105	25.8979	26.3715	25.7335	26.3678										15	15
E9PVC6;E9Q9E1;E9PVC5;Q6NZJ6;A0A0J9YUS5;Q6PD42;Q8K0J8;A0A0J9YVC1;A0A0J9YUC1;Q3UZD9;E9Q770;A0PJB5;Q3UYM6;Q3UTK0;Q3UQI5;Q8R2V4;A0A0J9YU44;A0A0J9YUL1;A0A0J9YTV0;D3YWY7;Q6EVH9;D3YWM1;D3Z439;Q8BUW8	E9PVC6;E9Q9E1;E9PVC5;Q6NZJ6;A0A0J9YUS5;Q6PD42;Q8K0J8;A0A0J9YVC1;A0A0J9YUC1;Q3UZD9;E9Q770	Eukaryotic translation initiation factor 4 gamma 1	Eif4g1	0.503622	1.09125	0.938737	0.989954	0.598264	0.955445	0.297895	0.125987	0.700252	0.027456	-0.0145668	-0.079306	0.223107	-0.0657558	-0.548582	26.917	26.9517	26.707	26.9642	26.6784	26.9479	26.9768	26.3971	26.9311	26.8977	26.8671	26.8338	26.6549	26.0921	26.6847	26.5806	26.6906	27.0146	26.5175	27.0321										20	20
Q9CT23;Q3UIG0;P60229;Q6LCK2	Q9CT23;Q3UIG0;P60229	Eukaryotic translation initiation factor 3 subunit E	Eif3e	0.470942	1.09081	0.331884	1.15478	0.057846	1.3189	0.327033	0.1254	0.756669	0.479013	0.207612	1.03285	1.23773	0.399337	2.2126	25.6912	25.1322	25.9351	26.0964	25.8838	26.168	25.9551	26.0932	26.1158	25.4026	25.8324	25.7442	26.397	25.6025	25.1915	25.6347	25.7868	25.4874	25.7177	25.7649										10	10
Q564E8;Q9D8E6;Q9CSM5;Q5ZEY2	Q564E8;Q9D8E6;Q9CSM5	60S ribosomal protein L4	Rpl4	0.579718	1.09067	0.199648	1.23582	0.987025	0.998322	0.236783	0.125218	0.577141	0.699735	0.305472	1.39803	0.00567189	-0.0024231	-0.0167776	28.4517	28.28	27.9322	28.525	27.5217	28.4171	28.1303	27.8517	28.139	28.3352	28.266	27.8409	28.4015	27.5192	27.7674	28.5029	28.5701	28.1897	28.4307	28.0416										21	21
P63242;A0A0A0MQM0;Q8BGY2;J3QPS8;Q8VHU9	P63242;A0A0A0MQM0;Q8BGY2	Eukaryotic translation initiation factor 5A-1;Eukaryotic translation initiation factor 5A;Eukaryotic translation initiation factor 5A-2	Eif5a;Eif5a2	0.628611	1.08996	0.45437	1.17661	0.338998	1.1661	0.201618	0.124276	0.502861	0.342591	0.234639	0.786264	0.469803	0.221689	1.01683	28.4606	28.8578	28.8939	28.5057	27.9361	28.7262	28.5365	28.7686	29.1436	28.2586	28.8065	29.1013	29.0554	28.2575	29.0691	29.3732	28.9874	28.6595	29.3055	29.4859										9	9
Q8BWM0	Q8BWM0	Prostaglandin E synthase 2;Prostaglandin E synthase 2 truncated form	Ptges2	0.382617	1.08983	0.49297	1.07263	0.26197	0.870865	0.417236	0.124109	0.923784	0.30718	0.101159	0.718375	0.581748	-0.19948	-1.20683	29.3011	29.4825	29.3517	29.0522	28.8612	29.0076	29.9658	29.0405	29.1083	29.3123	29.4556	28.8147	29.5599	29.1949	29.4155	29.1835	29.5481	29.5179	29.3006	29.0586										20	20
Q99M01;G3X9Q4;Q8BW46	Q99M01;G3X9Q4;Q8BW46	Phenylalanine--tRNA ligase, mitochondrial	Fars2	0.89321	1.08974	0.417088	0.626506	0.615172	0.775243	0.0490464	0.123986	0.138576	0.379772	-0.6746	-0.855636	0.211003	-0.36728	-0.522961	23.3247	25.3952	24.9779	23.7645	26.221	24.3857	24.9736	24.4886	21.9911	24.4955	25.8986	24.3295	24.4423	24.1458	25.7852	25.5256	26.3919	25.1427	25.5669	22.9901										12	12
F8VPX1;E9PXY8;Q6A4J8;G3UWR8	F8VPX1;E9PXY8;Q6A4J8	Ubiquitin carboxyl-terminal hydrolase;Ubiquitin carboxyl-terminal hydrolase 7	Usp7	0.85616	1.08952	0.787611	0.884287	0.506143	0.67909	0.0674451	0.12369	0.187206	0.103688	-0.177414	-0.278608	0.295727	-0.558326	-0.695999	23.6477	23.7158	23.2258	21.9124	20.4929	22.8098	24.1706	22.604	22.2033	23.1086	21.8387	23.544	23.6751	22.0296	23.4786	23.4596	23.5559	23.1379	21.0792	20.5903										3	3
Q542V3;Q8VE97;Q8K3A8;A0A0A6YWA5	Q542V3;Q8VE97;Q8K3A8	Serine/arginine-rich splicing factor 4	Srsf4	0.923523	1.08907	0.379992	0.551796	0.708595	1.35296	0.0345522	0.123101	0.099066	0.420226	-0.857793	-0.929153	0.149602	0.436119	0.387355	23.1185	23.3218	25.0367	21.2252	24.2269	24.0714	23.342	25.1969	25.5939	26.3244	21.7703	25.6248	25.5611	25.0186	26.1546	26.7844	26.4069	25.9584	25.9327	25.6242										3	3
Q9JIK9	Q9JIK9	28S ribosomal protein S34, mitochondrial	Mrps34	0.78873	1.08899	0.450332	1.18719	0.643355	1.13861	0.103071	0.122987	0.277098	0.346467	0.247555	0.793584	0.191549	0.18728	0.48106	24.3461	23.631	24.3549	25.3317	23.3782	24.9341	23.797	23.7672	23.7658	24.2355	24.0996	23.6761	23.0925	23.3657	24.2137	24.3432	24.1252	24.453	23.9599	24.2191										7	7
Q540I4;O08917;Q3TJS0;G3UYU4;Q6Y9S2;G3UZZ5;G3UWW8;G3XA73	Q540I4;O08917;Q3TJS0;G3UYU4;Q6Y9S2	Flotillin-1	Flot1	0.656174	1.08823	0.141632	1.39599	0.18662	1.30328	0.182981	0.121984	0.462308	0.848839	0.481284	1.63055	0.729041	0.382151	1.44442	26.0127	26.5192	26.8388	27.4713	25.8526	27.2502	27.1228	26.9823	27.0125	25.7461	26.541	26.5951	26.3218	26.2298	26.4235	26.9725	27.1402	26.354	26.6966	26.8437										16	16
Q542X7;P80314;Q9JJD8	Q542X7;P80314;Q9JJD8	T-complex protein 1 subunit beta	Cct2	0.505536	1.08816	0.442981	1.07613	0.169169	1.18851	0.296248	0.121886	0.697021	0.353615	0.105846	0.807026	0.77168	0.24915	1.51126	27.9238	28.2142	28.6135	28.3307	28.1835	28.6429	28.0723	28.4078	28.039	28.0505	28.1093	28.112	28.4917	28.1583	28.1332	28.4667	27.9328	28.5118	28.0577	28.657										25	25
E9PV44;O35143;Q8BTA7	E9PV44;O35143	ATPase inhibitor, mitochondrial	Atpif1	0.859435	1.08707	0.643144	0.808489	0.778973	1.10223	0.065787	0.12044	0.182889	0.191692	-0.3067	-0.481371	0.108477	0.14042	0.290295	26.7766	25.3083	26.7111	26.9187	27.5075	25.9511	25.762	25.9547	26.3903	25.6668	24.4283	26.7041	25.8761	27.6165	25.5932	25.5067	24.6676	26.3938	25.5524	26.3216										6	6
Q9Z2I0	Q9Z2I0	LETM1 and EF-hand domain-containing protein 1, mitochondrial	Letm1	0.424515	1.08453	0.0950204	0.849162	0.078133	0.837845	0.372107	0.117067	0.841484	1.02218	-0.235888	-1.89277	1.10717	-0.255244	-2.01939	29.7168	29.6369	29.7619	29.3435	29.4389	29.5605	29.7856	29.3035	29.1962	29.6689	29.4015	29.5657	29.0463	29.3077	29.9365	29.2681	29.6121	29.7375	29.7188	29.5554										27	27
Q9D7P6;D3Z7W0;D3Z0K9	Q9D7P6;D3Z7W0;D3Z0K9	Iron-sulfur cluster assembly enzyme ISCU, mitochondrial	Iscu	0.727068	1.08453	0.671733	0.891532	0.185647	1.18817	0.138425	0.117067	0.361527	0.172803	-0.165642	-0.439783	0.731313	0.248745	1.448	24.4315	23.7509	24.4044	24.2046	24.0953	23.2666	23.8722	24.9802	23.8206	23.663	24.1992	23.9661	23.8942	25.1081	24.3803	23.8623	23.923	23.7655	23.7782	24.4158										7	7
Q99LP6;Q3UTB8	Q99LP6;Q3UTB8	GrpE protein homolog 1, mitochondrial;GrpE protein homolog	Grpel1	0.58279	1.08449	0.605877	1.07676	0.231955	1.1623	0.234488	0.117015	0.572377	0.217616	0.106702	0.536999	0.634595	0.21698	1.29344	27.7065	27.3123	27.8999	28.2228	27.4644	27.1952	27.2913	28.0075	27.6355	27.4982	27.7984	27.5193	27.5704	28.2317	27.4338	27.5959	27.7002	27.8246	27.8221	27.6484										14	14
P68510;Q8BJH3	P68510	14-3-3 protein eta	Ywhah	0.706659	1.08444	0.758197	0.93898	0.0323012	1.45865	0.15079	0.116944	0.390079	0.120218	-0.0908333	-0.318589	1.49078	0.544638	2.58624	27.0069	27.2783	27.7826	27.5382	27.8494	27.3518	26.5573	27.8302	27.589	27.1721	26.7733	27.2955	27.3319	28.2268	27.3289	27.081	26.9906	27.1507	26.8903	27.9633								+	AOX3_ir_AOX3_sh	16	12
Q9D031;Q01730;A2AUR7;Q3TFN7;Q9CSE4;Q9CUS2;B1AYQ0;E0CXG5;A0A0A6YWZ2	Q9D031;Q01730;A2AUR7;Q3TFN7;Q9CSE4;Q9CUS2	Ras suppressor protein 1	Rsu1	0.559585	1.0842	0.416513	1.21696	0.839711	0.964906	0.252134	0.116637	0.608733	0.380371	0.28328	0.856738	0.07587	-0.0515392	-0.208948	29.819	29.0401	29.0902	29.2566	28.3704	29.4053	29.5469	27.8005	29.0575	29.3986	29.0727	29.4674	29.4863	28.8608	29.015	29.072	28.6257	28.9151	28.988	29.5926										14	14
O70569;P62264;Q3UJS5;D3YVF4;D3Z7I1	O70569;P62264;Q3UJS5;D3YVF4;D3Z7I1	40S ribosomal protein S14	rps14;Rps14	0.699792	1.08308	0.302434	0.812328	0.951888	1.01168	0.155031	0.115145	0.399764	0.51937	-0.299866	-1.10218	0.0214141	0.0167564	0.0622538	25.3739	25.411	25.4031	26.3137	26.387	25.5087	26.0814	25.9468	25.6784	25.4058	24.8836	25.3484	25.5548	25.8455	25.4117	25.0841	24.9404	25.2348	25.3912	25.3641										8	8
D3YVS1;Q9D7A0	D3YVS1;Q9D7A0		Smtn	0.85086	1.08302	0.379996	0.734139	0.474875	1.46076	0.0701421	0.115056	0.194201	0.420221	-0.445874	-0.929144	0.323421	0.546715	0.749747	23.8381	24.2241	24.9309	22.6192	23.7889	23.66	24.5088	25.4089	24.3715	23.9327	24.4831	25.3561	23.9276	25.1739	24.668	23.2366	24.5815	21.6432	24.5527	25.4412										4	4
Q8VC72;Q5M9P5;Q8K3J1;Q3UY05	Q8VC72;Q5M9P5;Q8K3J1;Q3UY05	NADH dehydrogenase [ubiquinone] iron-sulfur protein 8, mitochondrial	Ndufs8	0.554665	1.08264	0.541876	1.07775	0.948807	1.00646	0.255969	0.114554	0.616553	0.2661	0.108016	0.637071	0.0228222	0.00928459	0.0662471	31.1228	30.6659	30.7334	31.2115	30.5563	30.9959	30.7484	30.6974	30.2165	30.3113	30.6231	30.7958	30.7313	31.0145	30.5303	30.5811	30.7971	30.6862	30.7342	30.5306										11	11
E9Q4Z2;Q3UHC8;Q8R5C9;Q8C697;D3Z0B3;Q9ESZ3;V9GWS0;A0A0R4J1S9	E9Q4Z2;Q3UHC8	Acetyl-CoA carboxylase 2;Biotin carboxylase	Acacb	0.618303	1.08238	0.727173	1.04783	0.8193	0.96707	0.208799	0.114204	0.518259	0.138362	0.0674007	0.361381	0.086557	-0.048307	-0.236083	26.6667	27.216	26.9356	26.5848	26.8182	26.4635	26.4684	26.6144	26.5549	26.7193	27.2773	26.8007	26.6782	26.4803	26.6922	27.2059	27.1676	27.1771	27.2662	27.1868										40	40
P42669;Q8C6E9	P42669;Q8C6E9	Transcriptional activator protein Pur-alpha	Pura	0.687605	1.08216	0.080419	1.48447	0.413942	1.14727	0.162661	0.113916	0.417055	1.09464	0.56995	2.00078	0.383061	0.198203	0.861684	26.4046	26.7842	26.4415	26.7944	26.3418	27.0328	26.9526	25.3674	26.7946	26.2856	27.2152	26.1682	26.678	26.3885	26.5812	26.1627	26.6923	26.7708	26.2602	27.5572										10	10
P97927;Q8BSJ0;Q3ULY0;Q91VV0	P97927;Q8BSJ0;Q3ULY0	Laminin subunit alpha-4	Lama4	0.431243	1.08177	0.427406	0.879238	0.93706	0.989911	0.365278	0.113398	0.828811	0.369159	-0.185675	-0.836021	0.0282324	-0.0146297	-0.0814818	27.2947	26.988	27.3167	27.1055	27.3859	27.2807	27.5684	26.4134	27.202	27.2589	26.7666	27.4452	27.2624	26.9621	27.3912	26.7549	26.8781	27.1414	26.6139	26.9707										24	24
Q9DCX2;G3X9L6;B1ASE2	Q9DCX2;G3X9L6;B1ASE2	ATP synthase subunit d, mitochondrial	Atp5h;Gm10250	0.469055	1.08162	0.768404	1.03927	0.22065	1.12345	0.328776	0.113191	0.760004	0.11441	0.0555695	0.304655	0.656297	0.167941	1.32853	32.5849	32.435	32.5882	32.8267	32.8143	32.3544	32.5531	32.5315	32.0651	32.0573	32.5774	32.4252	32.6049	32.5001	32.2406	32.8498	32.5254	32.0185	32.4815	32.3675										16	16
Q5D073;D6REH1;P42925	Q5D073;D6REH1;P42925	Peroxisomal membrane protein 2	Pxmp2	0.538275	1.08136	0.321271	1.62691	0.0333831	1.2889	0.268996	0.11285	0.6429	0.493128	0.702138	1.05726	1.47647	0.366142	2.56506	27.6375	27.5058	27.5724	28.3082	25.1023	28.2685	27.8834	26.2138	27.8927	28.2695	27.8639	28.4789	28.1114	27.4878	27.8053	27.8676	27.8758	27.5103	27.5769	28.0769								+	AOX3_ir_AOX3_sh	6	6
D3Z598;E9QPS5;B2RU79;Q8K4G1;E9Q6B8;Q3UGU1;F6W6Z0;Q8BXY5	D3Z598;E9QPS5;B2RU79;Q8K4G1;E9Q6B8;Q3UGU1	Latent-transforming growth factor beta-binding protein 4	Ltbp4	0.890291	1.08068	0.48347	0.743344	0.30126	1.68247	0.0504679	0.111942	0.142392	0.315631	-0.427898	-0.734751	0.521059	0.750578	1.10505	23.1196	22.3724	20.7291	23.4215	22.9648	21.7517	21.8371	22.9898	24.3949	22.9009	22.3386	23.4294	22.7872	21.127	22.5325	23.0657	22.3812	21.3738	20.7818	23.9185										14	14
P51859;E0CXA0;E0CYW7	P51859;E0CXA0;E0CYW7	Hepatoma-derived growth factor	Hdgf	0.793366	1.07977	0.218991	1.72718	0.341768	1.47018	0.100526	0.110719	0.270846	0.659573	0.788416	1.3338	0.466269	0.555992	1.01066	23.5826	24.6668	25.4726	23.5884	24.1764	24.3909	22.4667	23.5366	24.0206	24.0635	24.0775	24.7219	24.3446	25.1128	21.4979	24.3365	23.9194	24.3958	24.6001	25.1669										5	5
B7FAU9;Q8BTM8;B9EKP5;B7FAV1;Q6KAM8;Q3U7N9;F6XC15;Q4FZG4;I7HPX4;F6Z2C0;J3JS91;Q9JJ37;F7AVL7	B7FAU9;Q8BTM8;B9EKP5;B7FAV1;Q6KAM8	Filamin-A	Flna	0.543162	1.07964	0.818755	0.959547	0.0814386	1.35635	0.265071	0.110548	0.634995	0.0868458	-0.0595741	-0.23681	1.08917	0.439733	1.99265	27.741	27.6551	28.3265	29.1202	28.1036	28.2013	28.3621	29.2371	28.7245	28.7972	28.3708	27.9655	28.3213	28.3529	28.2858	28.4419	28.3748	28.3761	28.3111	28.5013										84	75
E9Q9T8;Q3UIK0;Q3TF37	E9Q9T8;Q3UIK0;Q3TF37		Mybpc3	0.0772465	1.07853	0.03498	0.910595	0.361624	1.03509	1.11212	0.109062	2.02674	1.45618	-0.135118	-2.53504	0.441743	0.0497543	0.967511	34.6826	34.6843	34.7868	34.6055	34.8221	34.4722	34.4788	34.7018	34.5439	34.6685	34.5335	34.7476	34.7189	34.6784	34.6673	34.7037	34.6636	34.6938	34.6887	34.7022						+	WT3_ir_WT3_sh			119	119
Q9EQI8;Q9D9V9	Q9EQI8;Q9D9V9	39S ribosomal protein L46, mitochondrial	Mrpl46	0.764801	1.07841	0.365973	1.21465	0.490636	1.16286	0.116452	0.108911	0.309566	0.436551	0.280536	0.958301	0.30924	0.217677	0.722379	26.4944	26.4626	26.3229	27.5528	26.2239	26.6886	26.8663	25.8631	26.4995	26.5401	26.5705	27.0429	26.3505	27.3896	26.1518	26.0763	26.2321	26.6607	26.1966	27.3107										11	11
Q3URE1;A0A1D5RMC8	Q3URE1;A0A1D5RMC8	Acyl-CoA synthetase family member 3, mitochondrial	Acsf3	0.75336	1.07764	0.889426	0.968392	0.691601	1.04824	0.122997	0.107869	0.325216	0.0508901	-0.0463371	-0.143523	0.160145	0.0679646	0.411371	26.824	26.8917	26.9532	27.0989	26.5662	26.0943	27.0417	26.6637	26.3634	26.8852	27.1773	27.1009	26.6479	27.7168	27.3434	26.9759	26.6517	26.8976	26.8723	27.5154										19	19
B2RQQ1;Q02566;Q2TAW4;Q5BKR0;Q6P8P3;Q3UQQ3;Q1WNP4;B8JJH3;Q61930;Q5DTH2;Q9WUS6;Q9WUS8	B2RQQ1;Q02566;Q2TAW4	Myosin-6	Myh6	0.509234	1.07662	0.283715	0.8895	0.762283	1.02626	0.293083	0.106506	0.690801	0.547117	-0.168934	-1.14908	0.117884	0.037394	0.313002	38.1974	37.9319	38.4213	38.0672	38.2164	37.8596	37.9978	37.9674	37.8195	37.9929	37.821	38.5039	37.8379	38.3891	38.0409	37.9876	37.862	38.0958	37.9995	38.2209										287	287
Q9CQ69;I7HPX6	Q9CQ69	Cytochrome b-c1 complex subunit 8	Uqcrq	0.590254	1.07611	0.830374	0.969398	0.803768	0.956395	0.228961	0.105827	0.560856	0.080726	-0.0448391	-0.221338	0.0948695	-0.0643208	-0.256863	31.0957	30.0037	30.4643	30.3942	30.4472	30.107	30.5748	30.6879	30.2684	30.0583	30.0709	30.5668	30.4354	30.6194	29.728	30.1984	29.7607	30.2357	30.2049	30.7385										14	14
Q9CQB4;Q9D855	Q9CQB4;Q9D855	Cytochrome b-c1 complex subunit 7	Uqcrb	0.607133	1.07596	0.240809	0.812941	0.701801	0.968267	0.216716	0.10563	0.535095	0.618327	-0.298778	-1.26695	0.153786	-0.0465229	-0.396925	31.3398	31.4134	31.3861	31.5389	31.9165	31.4639	31.2896	31.6169	30.6382	30.9428	31.211	31.3322	31.1067	31.4597	31.2699	30.8115	30.998	31.2234	31.0788	31.0828										17	17
A2AVJ7;Q99PL5;Q6ZPS0;Q8C7E8	A2AVJ7;Q99PL5;Q6ZPS0	Ribosome-binding protein 1	Rrbp1	0.797606	1.07596	0.430613	1.23867	0.029628	1.74023	0.0982115	0.105619	0.265139	0.365912	0.308795	0.829991	1.5283	0.799276	2.64185	26.2774	25.9852	26.7945	25.9371	26.727	25.5525	25.6419	26.397	27.2712	26.2661	26.3207	26.3629	27.2714	26.9839	25.3818	26.5504	26.1023	25.4404	25.8656	27.1015								+	AOX3_ir_AOX3_sh	23	23
Q8C7H1	Q8C7H1	Methylmalonic aciduria type A homolog, mitochondrial	Mmaa	0.806839	1.07571	0.25303	0.785784	0.286303	0.72126	0.0932132	0.105294	0.252744	0.596828	-0.347795	-1.23172	0.543174	-0.471408	-1.14245	26.7902	26.1804	26.6854	24.6077	26.0438	25.5051	26.1989	25.5072	25.8053	25.8089	25.5947	26.8585	25.4198	26.0388	26.6337	26.1692	26.4237	26.4932	26.3338	26.5029										11	11
Q9CPY7;A0A0G2JEM7	Q9CPY7	Cytosol aminopeptidase	Lap3	0.402192	1.07514	0.802761	1.02593	0.46916	1.04593	0.395567	0.104522	0.884568	0.0954135	0.0369282	0.258213	0.328679	0.064782	0.759817	28.4748	28.4486	28.5252	28.7129	28.1053	28.5468	28.6659	28.5864	28.64	28.4719	28.2854	28.656	28.7849	28.8303	28.611	28.3127	28.6511	28.4724	28.7523	28.4638										24	24
F6QC57;Q5U430;F6RDS0;Q8CAW0;B7ZNW2;B3DFI9	F6QC57;Q5U430;F6RDS0;Q8CAW0;B7ZNW2	E3 ubiquitin-protein ligase UBR3	Ubr3	0.897519	1.07484	0.913351	0.940078	0.637837	0.771456	0.0469566	0.104125	0.132947	0.0393621	-0.0891476	-0.112301	0.19529	-0.374344	-0.489189	22.2049	21.9741	23.4593	20.6396	22.1566	23.2886	23.7647	20.8936	24.103	22.1601	21.8299	24.416	23.8155	21.7567	23.9586	22.161	23.8529	24.1069	23.481	21.8925										5	5
Q99KI0	Q99KI0	Aconitate hydratase, mitochondrial	Aco2	0.381765	1.07457	0.349309	0.919763	0.750591	1.0159	0.418204	0.103757	0.925522	0.45679	-0.120666	-0.994052	0.124597	0.0227608	0.329017	35.1047	35.2473	35.234	35.2197	35.2978	34.7151	34.9553	35.1626	34.9291	34.9461	35.2578	35.1463	35.1256	35.225	35.3117	35.1341	35.2153	35.2127	35.1461	34.9852										65	65
Q99KQ4;Q3TLX1	Q99KQ4;Q3TLX1	Nicotinamide phosphoribosyltransferase	Nampt	0.732718	1.0743	0.0530347	0.724781	0.165234	0.780859	0.135063	0.103399	0.353681	1.27544	-0.464383	-2.26825	0.781901	-0.356866	-1.52718	29.1469	28.9393	28.6206	27.9269	28.7466	28.9615	29.0558	28.9909	28.1212	29.2067	28.9318	29.1534	28.747	28.8234	29.3021	28.2399	29.3103	29.0773	29.1597	28.9899										24	24
A0A0A7NQN9;C7IVS7;Q32MF3;Q8CC27;A0A0A6YWX5;C7TQ54;C7TQ55;C7TQ56;Q6DD95;A2A542;Q3TYI5;J3QK20;A2ATZ8;Q3U2N3;A2A545;A2A543;I2FKE4;A0A0R4J194;Q8R0S4;Q8R3Z5;O88518	A0A0A7NQN9;C7IVS7;Q32MF3;Q8CC27	Voltage-dependent L-type calcium channel subunit beta-2	Cacnb2	0.84667	1.07382	0.723756	0.876455	0.439019	0.74914	0.0722856	0.10275	0.199736	0.140408	-0.190248	-0.366138	0.357516	-0.416692	-0.814334	23.3427	23.422	24.0034	23.3749	21.7229	22.5023	23.3401	22.5077	22.8529	24.0876	23.1229	23.456	21.4069	22.631	24.099	23.8129	23.7456	23.0429	24.3713	22.9048										7	7
Q6GQU1;Q3TJE3;Q3UPC4;Q3UE51;G3UVV4;P17710;Q3TTB4;D3YYR4;D3Z365;D3Z105;B4YB29	Q6GQU1;Q3TJE3;Q3UPC4;Q3UE51;G3UVV4;P17710;Q3TTB4	Hexokinase;Hexokinase-1	Hk1	0.263172	1.07336	0.42972	1.0994	0.00256071	1.24952	0.57976	0.102135	1.20353	0.366815	0.136713	0.831668	2.59164	0.321373	4.31575	30.0927	29.9675	30.0434	30.3934	30.563	30.0958	30.0009	29.6848	30.3298	29.8953	30.077	30.2121	30.2995	30.3189	29.8827	30.1	30.3444	29.8569	29.9074	30.3516								+	AOX3_ir_AOX3_sh	47	43
Q8CC21;F7BCD5	Q8CC21;F7BCD5	Tetratricopeptide repeat protein 19, mitochondrial	Ttc19	0.900277	1.07328	0.729176	0.792044	0.888915	1.07955	0.0456237	0.10203	0.129345	0.137167	-0.336347	-0.358596	0.0511399	0.110428	0.144192	25.0705	22.9452	24.507	22.131	24.1909	22.1499	23.7723	21.2216	25.1066	25.7991	24.2822	25.4188	22.7546	23.6769	24.0425	23.7757	24.6727	22.7081	24.4531	25.4361										4	4
Q3UYQ0;Q3UPD5;Q3TI27;G3UXL2;Q9D7G0;Q9CS42	Q3UYQ0;Q3UPD5;Q3TI27;G3UXL2;Q9D7G0;Q9CS42	Ribose-phosphate pyrophosphokinase 1;Ribose-phosphate pyrophosphokinase 2	Prps1l3;Prps1;Prps2	0.67321	1.0723	0.343311	1.21243	0.197943	1.35468	0.171849	0.100708	0.437657	0.464312	0.277898	1.00724	0.70346	0.437955	1.40395	25.3088	24.1227	24.8044	25.1847	24.5008	25.2137	24.9776	25.761	25.5112	25.2145	25.2789	25.0649	26.1317	25.0913	24.2687	25.1043	25.2858	25.3521	24.752	25.2964										7	7
E9PWZ3;Q5U470;Q9CQ09;S4R242	E9PWZ3;Q5U470;Q9CQ09		Rpl3l	0.670385	1.07158	0.705944	0.929519	0.657863	0.938648	0.173676	0.0997437	0.441724	0.15123	-0.105443	-0.391085	0.181864	-0.0913441	-0.45985	27.078	27.1743	26.9779	27.6468	26.9529	27.3934	26.7981	27.784	26.7111	27.0592	27.2255	26.3834	26.8716	26.8728	27.16	26.6095	27.1681	27.4002	27.3173	26.6466										15	15
Q4VAI2;Q9D358;Q561M1	Q4VAI2;Q9D358;Q561M1	Low molecular weight phosphotyrosine protein phosphatase	Acp1	0.863697	1.07151	0.804553	1.1101	0.780787	1.15858	0.0636387	0.0996445	0.177277	0.0944452	0.150696	0.255808	0.107467	0.212358	0.287838	24.6406	25.1704	24.5637	22.7843	22.5092	24.0816	21.704	24.1013	22.8004	24.12	24.9302	25.1006	24.6389	24.5736	24.6715	24.8704	25.0915	24.5985	24.579	24.6759										7	7
O55029	O55029	Coatomer subunit beta	Copb2	0.795853	1.07108	0.841463	1.05991	0.886857	0.974011	0.0991673	0.0990707	0.267498	0.0749652	0.0839378	0.206628	0.0521464	-0.0379906	-0.146885	24.3944	25.0243	24.9811	23.7582	24.9379	23.2891	24.6027	24.3996	25.1182	23.427	24.5056	24.7972	24.8002	24.5588	24.0398	24.5495	24.6657	24.5235	24.1616	24.3115										15	15
Q9CWI9;Q497E1;Q9CZI5;P62267;Q9CSN9	Q9CWI9;Q497E1;Q9CZI5;P62267;Q9CSN9	40S ribosomal protein S23	Rps23	0.912976	1.07096	0.470342	0.705619	0.720253	1.31947	0.0395407	0.0989101	0.11279	0.327586	-0.503039	-0.757729	0.142515	0.39996	0.371023	24.8976	25.0804	22.6494	25.829	25.0853	26.1518	25.9333	25.1457	25.5848	26.2158	24.5281	25.1914	25.9861	25.4058	25.1119	22.5643	25.522	25.7344	21.0839	24.7429										4	4
Q99PR8;Q6P3C8	Q99PR8;Q6P3C8	Heat shock protein beta-2	Hspb2	0.690714	1.07069	0.117368	1.29209	0.473856	1.13641	0.160702	0.0985424	0.41263	0.930449	0.369701	1.75482	0.324354	0.184482	0.751537	26.9114	27.7244	27.22	27.8302	27.0793	27.8439	27.4814	27.2237	27.1591	27.3284	27.5106	26.4133	28.1346	27.1472	27.2504	27.4829	27.4127	27.1508	27.4459	27.0388										7	7
Q9DCS9;D3YUK4	Q9DCS9;D3YUK4	NADH dehydrogenase [ubiquinone] 1 beta subcomplex subunit 10	Ndufb10	0.468502	1.07032	0.930535	1.00957	0.407098	0.928763	0.329289	0.0980465	0.760984	0.0312675	0.013744	0.0899547	0.390301	-0.106618	-0.874956	31.6371	32.0058	31.8174	31.5588	31.5403	31.4969	31.9986	31.3965	31.1548	31.2527	31.8061	31.8187	31.779	31.6735	31.7218	31.6675	31.4884	31.7091	31.4716	31.6454										15	15
Q9CQ91;D3Z670	Q9CQ91;D3Z670	NADH dehydrogenase [ubiquinone] 1 alpha subcomplex subunit 3	Ndufa3	0.638157	1.0695	0.983966	0.9962	0.955938	1.00987	0.195072	0.0969341	0.488717	0.00701973	-0.0054924	-0.020733	0.0195703	0.0141747	0.0570068	29.1869	29.735	29.8364	29.8426	29.778	29.3224	30.1982	30.0742	29.7442	29.0773	29.6012	30.0656	29.8658	30.3811	29.5012	29.4199	29.5241	30.4276	29.3348	29.8846										4	4
Q80UN0;E9PYI8;Q9JMA1;Q3TC32	Q80UN0;E9PYI8;Q9JMA1	Ubiquitin carboxyl-terminal hydrolase;Ubiquitin carboxyl-terminal hydrolase 14	Usp14	0.760006	1.0694	0.420084	1.13718	0.757227	1.06643	0.119183	0.0967987	0.316115	0.376664	0.185457	0.849905	0.120774	0.0927849	0.319917	26.6388	26.694	27.1414	26.4347	26.2711	26.7068	26.8628	26.0566	27.0171	26.9828	26.2846	26.6186	25.9668	26.7808	26.8811	26.9483	27.219	26.5497	27.0122	27.4597										16	16
Q3U6Z1;Q61233;Q3U9M7;Q3U6N7;Q3TJX0;D3YZ25;D3YVW8;D3Z7D9;D3Z311	Q3U6Z1;Q61233;Q3U9M7;Q3U6N7;Q3TJX0	Plastin-2	Lcp1	0.881371	1.06833	0.163068	1.87083	0.0199035	3.01359	0.0548411	0.0953537	0.154069	0.787631	0.903675	1.53609	1.70107	1.59148	2.89961	25.207	24.7387	27.0399	27.0383	25.8612	27.2683	26.6934	25.3085	28.3043	27.165	25.8965	27.2158	27.7627	27.8263	25.7084	26.4819	25.8867	25.7729	25.8847	28.5264								+	AOX3_ir_AOX3_sh	24	20
Q9JKR6;Q8VCI2;F6TRP3;A0A1L1SQ34;E0CYZ2	Q9JKR6;Q8VCI2	Hypoxia up-regulated protein 1	Hyou1	0.822334	1.06824	0.0062843	1.80069	0.392238	1.27913	0.0849515	0.0952362	0.232037	2.20174	0.84855	3.67277	0.40645	0.355165	0.904331	24.6782	25.0498	25.2642	25.754	24.4896	25.6115	24.7022	23.7234	25.2238	24.6962	24.8999	24.5005	24.1468	24.7987	24.3838	25.5024	24.9525	25.1595	25.1469	26.3949						+	WT3_ir_WT3_sh			17	17
P85094;B2RY90	P85094;B2RY90	Isochorismatase domain-containing protein 2A, mitochondrial	Isoc2a	0.745079	1.06793	0.239148	1.34934	0.700223	0.921169	0.127798	0.094817	0.336598	0.621333	0.432253	1.27186	0.154764	-0.118462	-0.399154	29.2233	28.8959	29.0161	28.3575	27.2877	28.6341	29.0213	28.363	29.2061	28.9775	28.8234	29.1315	29.6663	28.7477	28.5061	29.0158	29.4388	29.5674	28.7855	28.4225										8	8
Q564F6;P56812;D3Z7Q5	Q564F6;P56812;D3Z7Q5	Programmed cell death protein 5	Pdcd5	0.821411	1.06665	0.34327	0.80447	0.780676	0.936617	0.0854395	0.0930897	0.233268	0.464364	-0.313889	-1.00733	0.107529	-0.0944695	-0.287988	26.3968	26.6126	26.5095	25.319	26.4812	26.1014	26.7015	26.2487	26.2394	26.5317	26.1984	26.3311	26.3962	25.0805	26.5884	26.9919	26.8212	25.5513	26.2872	26.0312										5	5
P16045	P16045	Galectin-1	Lgals1	0.794562	1.06658	0.269854	1.34493	0.0721308	1.31246	0.0998722	0.0929855	0.269236	0.568871	0.427526	1.18545	1.14188	0.392276	2.07088	29.804	29.7008	29.9378	29.676	28.9788	29.0596	29.5304	30.0709	30.6124	29.8406	30.3513	29.4041	30.6591	29.7163	29.9143	30.6067	30.373	30.0458	29.7689	30.1654										9	9
P36552;Q3U029	P36552;Q3U029	Oxygen-dependent coproporphyrinogen-III oxidase, mitochondrial	Cpox	0.775277	1.06627	0.941825	0.987311	0.281083	0.795228	0.110543	0.0925732	0.295309	0.0260299	-0.0184231	-0.0753004	0.551165	-0.33056	-1.15587	26.0049	26.0634	25.4848	26.2044	25.27	25.5731	26.2736	25.9269	26.2055	26.0954	25.5952	25.1598	25.3117	25.3372	26.0168	25.6658	26.6364	25.9321	26.2185	25.2023										13	13
P35330;G5E8M9;G3UWJ5	P35330;G5E8M9;G3UWJ5	Intercellular adhesion molecule 2	Icam2	0.86145	1.06518	0.650708	1.20907	0.357685	1.60374	0.0647698	0.0910931	0.180235	0.186614	0.273894	0.470282	0.446499	0.68144	0.975925	22.7565	22.9023	22.2582	22.8946	21.86	23.5983	21.2126	23.3707	22.6605	23.8	23.8922	23.0086	23.9711	21.7526	21.4751	22.9802	23.7326	20.8506	24.21	22.4826										3	3
Q544B1;Q3UJW1;Q3U9J7;P47738;Q3U6I3;A0A0G2JEU1;Q3TVM2;A0A0G2JFQ0;D3YYF3;A0A0G2JF60	Q544B1;Q3UJW1;Q3U9J7;P47738;Q3U6I3;A0A0G2JEU1;Q3TVM2	Aldehyde dehydrogenase, mitochondrial	Aldh2	0.517637	1.06497	0.490639	0.963005	0.973139	0.996789	0.285975	0.0908161	0.676772	0.309238	-0.0543842	-0.722373	0.011825	-0.00463982	-0.0347388	31.4252	31.7397	31.3267	31.5498	31.4906	31.4756	31.476	31.5911	31.5565	31.3769	31.3487	31.4318	31.757	31.4516	31.395	31.1812	31.704	31.4756	31.3743	31.1301										31	31
Q80YU9;A2AN96;O88851	Q80YU9;A2AN96;O88851	Putative hydrolase RBBP9	Rbbp9	0.897988	1.06483	0.335159	0.594166	0.307625	1.50467	0.0467297	0.0906273	0.132334	0.474749	-0.751062	-1.02544	0.511979	0.589447	1.08959	22.2752	21.8186	23.3405	22.6478	24.0488	24.4502	23.8714	23.8952	23.3521	23.8282	22.6032	21.8537	23.7195	20.7378	23.7461	22.4735	22.3507	21.8584	21.2992	22.0114										7	7
Q62425;A0A0N4SVQ1	Q62425;A0A0N4SVQ1	Cytochrome c oxidase subunit NDUFA4	Ndufa4	0.729142	1.06438	0.573611	0.902484	0.849583	1.02918	0.137188	0.0900108	0.358644	0.241383	-0.148026	-0.586658	0.070794	0.041489	0.195886	31.5604	31.0612	31.5345	31.1901	31.1599	30.978	30.8653	31.6268	31.2592	30.9172	30.637	31.8152	30.8642	31.753	31.042	31.1937	30.9284	31.412	31.1645	31.7539										12	12
D3YUM1;Q91YT0;D3Z1U9;D3Z0K1;D3YXX5;D6RG60	D3YUM1;Q91YT0;D3Z1U9	NADH dehydrogenase [ubiquinone] flavoprotein 1, mitochondrial	Ndufv1	0.32177	1.06435	0.489577	0.963949	0.749015	1.02293	0.492455	0.089978	1.0561	0.310179	-0.0529716	-0.724199	0.125509	0.0327103	0.331182	32.6323	32.6217	32.584	32.6136	32.5381	32.4422	32.3178	32.7091	32.5145	32.4066	32.4422	32.3968	32.6548	32.4549	32.6789	32.6108	32.7684	32.5584	32.6206	32.2936										35	35
Q5SX39;Q3UUB1;Q9JHR4	Q5SX39	Myosin-4	Myh4	0.937671	1.06386	0.72926	0.769433	0.563036	0.702307	0.0279496	0.0893143	0.0806897	0.137118	-0.378133	-0.35848	0.249464	-0.509827	-0.603272	31.9199	31.6675	32.887	28.0818	30.4237	28.9481	31.8253	29.2026	31.4376	32.3511	32.618	33.258	32.0396	30.2882	32.7407	32.7935	32.0335	31.4778	32.1906	31.49										93	31
Q3UA17;Q791V5;A2AFW6;Q9D050;Q05C68;D6RCZ1	Q3UA17;Q791V5;A2AFW6;Q9D050;Q05C68	Mitochondrial carrier homolog 2	Mtch2	0.800942	1.06333	0.41581	1.23635	0.944874	0.988358	0.096399	0.0885868	0.260656	0.381105	0.306085	0.858089	0.0246261	-0.0168938	-0.0713456	29.9261	30.2206	29.6935	29.9221	28.7849	30.0073	29.8333	30.103	30.1231	30.071	30.4044	29.2898	30.532	28.9386	29.7847	30.0904	30.496	30.0672	30.0441	29.3631										13	13
O88986;E9PWY6;Q9CZ08	O88986;E9PWY6;Q9CZ08	2-amino-3-ketobutyrate coenzyme A ligase, mitochondrial	Gcat	0.913331	1.06325	0.731557	1.26364	0.950073	1.03977	0.0393719	0.0884769	0.112328	0.135752	0.337585	0.35529	0.0222432	0.0562691	0.0646064	20.9694	21.8552	22.4021	24.0865	23.7216	24.17	24.2652	23.6464	20.7486	24.3315	23.7317	20.5284	21.5409	23.3226	21.4613	23.4042	24.0706	24.2482	24.2001	23.7193										3	3
Q3UMP2;P38060	Q3UMP2;P38060	Hydroxymethylglutaryl-CoA lyase, mitochondrial	Hmgcl	0.524739	1.0629	0.093599	1.18013	0.51355	1.05079	0.280056	0.088007	0.665024	1.02873	0.23895	1.90255	0.289417	0.0714779	0.683578	28.1679	28.4105	28.1099	28.3675	27.808	28.0286	28.3815	28.0653	28.1091	27.8945	28.4852	28.0694	28.4122	28.4674	27.986	27.9278	28.157	28.1778	27.963	28.4115										14	14
P58281;H7BX01;Q80TX7;E0CXD1	P58281;H7BX01;Q80TX7;E0CXD1	Dynamin-like 120 kDa protein, mitochondrial;Dynamin-like 120 kDa protein, form S1	Opa1;mKIAA0567	0.500081	1.06273	0.030133	0.902561	0.851949	1.01735	0.300959	0.087775	0.706248	1.52096	-0.147904	-2.63097	0.0695864	0.0248104	0.192762	30.6457	30.8954	30.9897	30.9023	30.8038	30.6635	30.5619	30.6993	30.4426	30.77	30.6052	30.6876	30.3324	30.6816	30.8612	30.6895	30.6768	30.6265	30.6676	30.62						+	WT3_ir_WT3_sh			65	65
Q3UGC5;P59017;Q3TNR7;A0A0N4SW24;A0A0N4SW63	Q3UGC5;P59017;Q3TNR7	Bcl-2-like protein 13	Bcl2l13	0.670994	1.06272	0.648513	0.924876	0.801446	1.02286	0.173281	0.0877682	0.440846	0.188082	-0.112669	-0.473494	0.0961257	0.0326088	0.259979	27.9068	28.0605	28.0291	27.8923	28.4302	27.6964	28.2584	27.7185	28.0666	27.6913	27.7791	28.3893	28.4269	28.6235	28.2077	27.7081	27.9641	28.1359	27.7877	28										14	14
Q9CXK3;Q497E4;P68033;Q3TG92;Q61275;A0A1D5RM20	Q9CXK3;Q497E4;P68033;Q3TG92;Q61275	Actin, alpha cardiac muscle 1	Actc1	0.887319	1.06251	0.754365	0.927914	0.525906	0.759035	0.0519201	0.0874722	0.14628	0.122418	-0.107937	-0.323837	0.279092	-0.397762	-0.663103	31.6719	30.6407	30.065	32.2988	30.852	30.4265	31.2084	31.59	30.2441	31.0089	30.9435	30.0535	31.6334	31.1159	30.1433	30.3779	30.4878	30.8253	31.1877	29.0604										42	1
Q8BMF4;Q99LL2	Q8BMF4	Dihydrolipoyllysine-residue acetyltransferase component of pyruvate dehydrogenase complex, mitochondrial	Dlat	0.684319	1.06228	0.200858	1.15369	0.738094	1.0409	0.164741	0.0871696	0.42174	0.69711	0.206251	1.39386	0.131889	0.0578354	0.346238	32.4116	32.6125	32.2414	33.1052	32.3252	32.7868	32.6698	32.3038	32.2596	32.1889	32.7846	32.1948	32.7686	32.1786	32.5841	32.6184	32.6697	32.5646	32.5161	32.2789										34	34
Q3U489;Q9WUR9;Q3UYL0;A2ARF6;F6TEU8;A2ARF5	Q3U489;Q9WUR9;Q3UYL0;A2ARF6	Adenylate kinase 4, mitochondrial	Ak4	0.724454	1.06089	0.356544	0.886729	0.203678	0.800161	0.139989	0.0852726	0.365164	0.447886	-0.173435	-0.978374	0.691055	-0.321637	-1.38422	27.5439	27.9142	27.0419	27.9513	27.4726	27.5843	27.9751	27.6913	27.0963	27.9682	27.6619	27.2343	27.7815	27.0752	27.3945	27.4761	27.5867	27.4481	28.0469	26.9587										9	9
Q3UPL0;S4R2A9;S4R256;S4R192;Q9CVL3;S4R1T5;S4R1Y8;Q05DS7	Q3UPL0;S4R2A9	Protein transport protein Sec31A	Sec31a	0.823383	1.06086	0.588031	0.877857	0.698982	1.085	0.0843983	0.0852352	0.230641	0.2306	-0.187941	-0.564279	0.155534	0.11769	0.400908	25.8422	25.9239	24.9859	26.7095	26.1991	26.2619	25.4945	26.6331	26.0723	25.8476	25.7811	25.5617	25.5794	25.6308	25.3212	24.8768	25.7495	25.6054	25.5946	26.0247										20	20
Q8VC94;E9PYL9;Q9CXW4;A2BH06;E9PZB3	Q8VC94;E9PYL9;Q9CXW4;A2BH06;E9PZB3	60S ribosomal protein L11	Rpl11;Gm10036;Gm5093	0.818582	1.05994	0.903037	0.97418	0.674034	0.910329	0.086938	0.0839817	0.237042	0.0442944	-0.0377403	-0.125744	0.171318	-0.13554	-0.436473	26.4695	26.2453	25.9393	26.9255	25.9256	26.8028	27.189	26.5622	26.7586	26.3989	25.5521	26.4127	26.7456	25.6318	25.8897	26.2552	25.7339	26.0396	26.1546	26.076										5	5
Z4YJF5	Z4YJF5		Myom1	0.873245	1.05973	0.841014	1.07514	0.514821	1.16116	0.058864	0.0836918	0.164727	0.0751966	0.104522	0.207221	0.288344	0.215569	0.681458	27.9107	28.1057	27.5194	27.4284	26.963	26.2634	26.9847	28.1639	28.2639	27.6264	28.9615	28.0113	28.6165	28.0283	28.2585	28.0287	28.4955	27.9244	27.9609	27.9045										122	2
A0A171KXD3;Q80WB1;Q3UIG8;Q80WV6;Q9JIF0;Q8C2D7;Q3TPF5;A0A140LHF7;A0A140LJ70;A0A140LJF4;Q9CX58;A0A140LJ68;A0A140LHS4;A0A140LI33;Q6PAK3	A0A171KXD3;Q80WB1;Q3UIG8;Q80WV6;Q9JIF0;Q8C2D7;Q3TPF5;A0A140LHF7;A0A140LJ70;A0A140LJF4;Q9CX58	Protein arginine N-methyltransferase 1	Prmt1	0.836209	1.05964	0.330012	1.52987	0.187228	1.57031	0.0776854	0.0835735	0.213592	0.48147	0.613409	1.03711	0.727629	0.651051	1.44219	24.1049	23.6965	24.0929	24.7601	24.524	23.8845	21.9874	22.0412	24.1404	24.1129	24.6921	22.1551	23.2842	22.8271	23.6174	23.9736	24.1246	23.8276	23.0639	23.6737										9	9
Q9CZ13;Q3TIC8;Q3THM1;Q8K2S8;Q8VEJ2;A0A0A6YW82;A0A0A6YWX6;A0A0A6YVZ0	Q9CZ13;Q3TIC8;Q3THM1;Q8K2S8	Cytochrome b-c1 complex subunit 1, mitochondrial	Uqcrc1	0.621936	1.05953	0.798921	1.03692	0.623848	1.03785	0.206254	0.0834312	0.512816	0.0974963	0.0523056	0.263371	0.204921	0.0535957	0.509959	32.8796	33.0321	33.089	33.2246	33.0212	32.6781	32.9616	32.9837	32.4462	32.2677	33.1292	33.0461	32.9012	33.0075	32.8015	33.1207	32.8861	32.7168	32.9409	32.698										27	27
Q3UZG4;P31230;Q8C2U7;A0A0G2JDW6;A0A0G2JDH0;Q3TUZ1;A0A0G2JEU9;A0A0G2JDV0	Q3UZG4;P31230;Q8C2U7	Aminoacyl tRNA synthase complex-interacting multifunctional protein 1;Endothelial monocyte-activating polypeptide 2	Aimp1	0.637905	1.05923	0.180264	1.18782	0.199168	1.16168	0.195244	0.0830147	0.489089	0.744091	0.248316	1.4681	0.70078	0.216217	1.39969	26.3028	26.7704	26.8473	26.4924	26.8353	26.7537	26.6718	26.6752	26.3409	26.3971	26.9558	26.1058	26.941	26.8699	26.5992	26.9338	26.727	26.7982	26.6449	27.2614										10	10
A0A0R4J0J0;Q9JHU2;Q3UVT7;D3Z486;Q9JHU1	A0A0R4J0J0;Q9JHU2;Q3UVT7	Palmdelphin	Palmd	0.660851	1.05832	0.478682	0.868509	0.943967	0.988477	0.179896	0.0817791	0.45551	0.319953	-0.203387	-0.743083	0.025043	-0.0167213	-0.0725213	25.1705	25.8854	25.6246	26.1374	25.2988	25.3949	25.966	25.506	25.6666	26.4614	26.0695	26.5362	26.228	25.9228	26.0472	25.7789	25.6666	26.038	26.2652	25.585										13	13
P63038;D3Z2F2;D3Z7J9	P63038	60 kDa heat shock protein, mitochondrial	Hspd1	0.572071	1.0583	0.377587	0.917259	0.605943	0.957121	0.24255	0.0817451	0.589066	0.422982	-0.124599	-0.934094	0.217568	-0.0632263	-0.536898	33.3486	33.4394	33.6418	33.226	33.2353	33.3587	33.521	33.1833	33.0002	33.44	33.4745	33.7698	33.0862	33.395	33.5245	33.3016	33.3358	33.5376	33.4082	33.6488										47	47
G3X9Q1;Q3TZS3;Q61738	G3X9Q1;Q3TZS3;Q61738	Integrin alpha-7;Integrin alpha-7 heavy chain;Integrin alpha-7 light chain	Itga7	0.324797	1.05771	0.280674	0.936861	0.597814	1.04748	0.488388	0.0809414	1.04908	0.551798	-0.0940937	-1.15694	0.223434	0.0669209	0.549269	27.0005	27.3442	27.4492	27.1883	27.1658	27.1065	27.5795	27.1527	27.3375	27.4308	27.1612	27.3633	27.3066	27.0333	27.3201	27.3237	27.2024	27.0166	27.0915	27.2204										27	27
Q9DBP5;A0A0R4J093;F6TY56;D6RIL5	Q9DBP5;A0A0R4J093	UMP-CMP kinase	Cmpk1	0.718397	1.05749	0.823819	1.03594	0.192266	1.23222	0.143635	0.0806461	0.373616	0.0841683	0.0509354	0.23006	0.716098	0.301255	1.42398	26.135	26.3126	26.4637	27.0245	26.1205	26.1886	26.2825	26.4996	26.237	26.1172	26.2314	25.7498	26.2003	26.7165	26.92	26.2882	26.5195	25.8658	25.9627	25.8569										14	14
G5E902;E9PX16	G5E902		Slc25a3	0.636316	1.05717	0.234192	1.16871	0.79869	1.02945	0.196327	0.0802139	0.491436	0.630429	0.224921	1.28667	0.0976218	0.0418701	0.263682	33.4814	33.1335	33.0467	33.6136	32.6765	33.3151	33.0504	33.4325	33.2804	32.7211	32.9735	32.9038	33.341	32.8017	32.6486	33.1363	33.0352	33.0452	32.9883	32.8716										34	34
Q3TH46;Q3U111;P26043;Q3UJJ8;Q8C2N4;Q7TSG6;Q05CE6;Q3TS74	Q3TH46;Q3U111;P26043;Q3UJJ8;Q8C2N4;Q7TSG6;Q05CE6	Radixin	Rdx	0.847204	1.0571	0.69292	0.875421	0.0893311	1.61105	0.072012	0.080109	0.199031	0.159317	-0.191952	-0.409497	1.049	0.687999	1.93282	24.9797	25.1663	26.0389	25.2898	26.8067	25.4902	24.3111	24.9223	25.3118	25.1725	25.2291	26.5309	25.1577	26.4385	25.0571	25.0602	24.8434	24.9036	25.1297	26.6006										22	10
P38647	P38647	Stress-70 protein, mitochondrial	Hspa9	0.302536	1.05611	0.782702	1.01437	0.347299	0.96475	0.519223	0.0787556	1.10193	0.106404	0.0205788	0.285246	0.459297	-0.0517731	-0.998452	32.1842	32.1809	32.2196	32.2532	32.1038	32.1119	32.2386	32.2235	31.9361	31.9617	32.2848	32.1021	32.0384	32.1052	32.0045	32.0604	32.2688	32.2192	32.3283	32.1124										48	48
Q61425	Q61425	Hydroxyacyl-coenzyme A dehydrogenase, mitochondrial	Hadh	0.656103	1.05583	0.729421	0.947464	0.0835901	0.824468	0.183028	0.078376	0.462412	0.137022	-0.0778564	-0.358256	1.07785	-0.278465	-1.9758	34.052	33.8247	33.6812	34.0006	33.5085	33.4912	34.0585	33.1391	33.4639	33.6065	33.4043	34.15	33.3422	34.086	33.978	33.5475	33.5222	34.1342	33.7078	33.8386										28	28
Q99K23;A0A1B0GSM1	Q99K23;A0A1B0GSM1	Ufm1-specific protease 2	Ufsp2	0.930626	1.0556	0.0807882	0.460102	0.392697	0.610764	0.0312248	0.0780613	0.0898358	1.09265	-1.11997	-1.99782	0.405942	-0.711314	-0.903412	23.2685	21.5077	23.4273	24.0454	22.5443	24.1154	23.7605	23.0512	21.7711	23.1494	21.4348	23.5974	20.601	21.1675	23.4767	21.7303	21.6695	22.598	23.0312	20.8662										7	7
Q9DCJ5	Q9DCJ5	NADH dehydrogenase [ubiquinone] 1 alpha subcomplex subunit 8	Ndufa8	0.804662	1.05557	0.693041	1.07886	0.427556	0.872634	0.0943867	0.0780167	0.255663	0.159241	0.109513	0.409325	0.369007	-0.196552	-0.835739	32.2083	32.2085	31.7459	32.2277	31.4058	32.019	31.6939	32.1259	31.0686	31.4048	32.3256	31.3717	32.0086	31.4646	31.8722	31.8502	32.1011	32.1062	31.8839	31.0347										10	10
A2RTA0;P07310	A2RTA0;P07310	Creatine kinase M-type	Ckm	0.563759	1.05556	0.0605934	0.819471	0.0929304	0.862604	0.248907	0.0780052	0.602132	1.21757	-0.287235	-2.18284	1.03184	-0.213229	-1.90721	33.9956	33.8838	33.8341	33.41	34.0168	33.8261	34.1569	33.7241	33.5836	33.8474	33.6757	34.3163	33.9055	33.554	34.1478	33.9767	34.0091	33.9876	34.0484	33.8474										35	35
Q8VBT0;F6V084	Q8VBT0;F6V084	Thioredoxin-related transmembrane protein 1	Tmx1	0.770915	1.05448	0.538133	1.10894	0.0550748	1.35613	0.112994	0.0765251	0.301237	0.26911	0.14918	0.64313	1.25905	0.439495	2.24407	24.4534	25.1841	25.3384	25.3709	25.135	25.6777	24.6112	25.2201	24.8213	24.6656	25.5146	24.7756	25.4019	24.6653	24.9448	24.8079	25.1452	24.5764	24.847	24.6132										5	5
P68040	P68040	Guanine nucleotide-binding protein subunit beta-2-like 1;Guanine nucleotide-binding protein subunit beta-2-like 1, N-terminally processed	Gnb2l1	0.727534	1.05395	0.416561	1.15823	0.207828	1.17836	0.138147	0.0758102	0.360879	0.380321	0.211925	0.856647	0.682297	0.236777	1.37024	27.8862	28.1705	28.2342	28.0129	27.9064	28.0517	27.5486	28.5858	28.1613	27.6003	28.7317	27.5983	28.4023	27.9589	27.8657	27.7127	28.5133	28.2194	27.9865	27.8326										19	19
Q8BH59;V9GXX9	Q8BH59	Calcium-binding mitochondrial carrier protein Aralar1	Slc25a12	0.692416	1.05325	0.757484	1.0324	0.485926	0.923537	0.159633	0.0748466	0.410213	0.120627	0.0460083	0.319565	0.31343	-0.114758	-0.730497	32.7367	32.6741	32.2823	32.633	32.0712	32.435	32.5671	32.4584	32.4914	32.5355	32.8198	32.3523	32.9423	32.2201	32.7019	32.3829	32.7586	32.7195	32.6	32.1074										47	41
Q8CGK3;Q3V2D0;Q56A16	Q8CGK3;Q3V2D0;Q56A16	Lon protease homolog, mitochondrial	Lonp1	0.299303	1.05251	0.112769	1.10937	0.6194	0.974906	0.523889	0.0738297	1.10986	0.947809	0.149743	1.78105	0.208029	-0.0366646	-0.516613	30.1319	29.9275	30.1622	30.11	29.7051	30.0407	30.3363	29.8294	30.157	29.9545	30.0928	29.9435	30.0606	29.8003	30.0218	30.1121	30.1651	30.1298	30.2301	30.0743										47	47
Q61177;Q60737;Q9D0E8;Q8CD20;A2ANR6;Q6NSS6	Q61177;Q60737;Q9D0E8;Q8CD20	Casein kinase II subunit alpha	Csnk2a1	0.833163	1.05224	0.95756	1.01274	0.318021	0.807897	0.0792701	0.0734657	0.217634	0.0188341	0.0182621	0.0549061	0.497544	-0.307756	-1.06486	26.0366	25.7421	25.7842	24.9389	24.8961	25.5845	26.1595	25.7938	25.7842	25.6644	25.6845	25.0817	26.029	24.381	25.7742	25.8674	25.2296	25.0611	26.2083	25.6871										9	9
Q6ZWZ7;Q6PHZ1;Q9CPR4;Q505B1;Q80V08;B2RY53	Q6ZWZ7;Q6PHZ1;Q9CPR4;Q505B1;Q80V08	60S ribosomal protein L17	Rpl17	0.873643	1.05202	0.617667	1.17128	0.437271	1.17954	0.0586661	0.0731598	0.164205	0.209246	0.228088	0.519212	0.35925	0.238219	0.817574	25.1019	25.6713	26.1105	26.1834	26.3299	25.6523	25.2201	25.1942	25.4631	24.8134	24.9538	25.1505	25.0021	26.9382	25.4146	25.0356	25.0597	25.6263	25.5981	26.053										8	8
Q5HZJ8;Q8C338;O88844;Q3TJ51;Q0QER9;A0A087WPT4;A0A087WRS9;D3YVY3;A0A087WRM4	Q5HZJ8;Q8C338;O88844;Q3TJ51;Q0QER9	Isocitrate dehydrogenase [NADP];Isocitrate dehydrogenase [NADP] cytoplasmic	Idh1	0.772565	1.05185	0.0287482	0.827131	0.891797	1.02269	0.112065	0.0729309	0.298993	1.54139	-0.273812	-2.66128	0.0497339	0.0323654	0.140423	28.1033	27.8223	28.2853	27.1014	28.1975	27.8238	27.8963	28.0022	27.9644	28.2027	27.5878	28.2419	28.2138	28.1367	28.2335	27.996	27.9805	27.9078	27.9819	28.2924						+	WT3_ir_WT3_sh			20	19
D3Z7X0;D3Z2B3;Q8BLZ1;F6RGT6	D3Z7X0;D3Z2B3		Acad12	0.660982	1.05164	0.918573	0.986264	0.152271	0.852156	0.17981	0.072644	0.45532	0.0368862	-0.0199547	-0.105504	0.817383	-0.230811	-1.58216	31.1049	30.9906	30.7607	31.0977	30.0615	30.3147	30.897	30.5499	30.6456	30.7323	30.7857	30.9535	30.4079	30.673	30.9904	30.7686	30.878	30.768	30.9445	30.4066										30	30
Q3TF02;Q3TDF8;Q8BWY3;Q3TL10;P70199	Q3TF02;Q3TDF8;Q8BWY3;Q3TL10;P70199	Eukaryotic peptide chain release factor subunit 1	Etf1	0.878295	1.05105	0.179189	2.16796	0.48095	1.22185	0.0563595	0.0718311	0.158101	0.746688	1.11634	1.47217	0.3179	0.289065	0.739129	24.6181	24.1032	24.3209	24.7797	23.2971	26.1926	25.7767	21.723	25.1448	25.1689	23.8332	25.2844	25.4821	24.9874	24.1748	25.0719	25.7769	25.1838	24.4619	25.2295										7	7
Q9CZS1;G3UWP3;Q3UIA4;Q9JHW9;G3UYH1;A0A140LIF9;Q8R345	Q9CZS1	Aldehyde dehydrogenase X, mitochondrial	Aldh1b1	0.819376	1.05008	0.729092	1.0649	0.681037	1.08595	0.0865168	0.0705059	0.235982	0.137218	0.0907219	0.358714	0.166829	0.118959	0.42643	28.0796	28.0416	27.7805	28.8395	28.5867	28.6164	28.6832	28.1723	28.1107	28.2008	28.5452	27.4616	28.6839	27.7025	28.4123	28.3125	28.6689	27.998	28.2427	27.667										15	13
P56375	P56375	Acylphosphatase-2	Acyp2	0.81125	1.04961	0.15389	0.695262	0.831213	0.963555	0.0908451	0.0698475	0.246837	0.81279	-0.524371	-1.57506	0.0802879	-0.0535606	-0.220224	25.9846	26.3304	26.7544	25.924	27.4522	26.5205	26.7107	27.2227	26.2223	26.0038	25.6863	27.0498	26.444	26.9761	26.5725	26.274	26.0292	26.4148	26.8557	26.8768										8	8
I3ITR1;Q9D924	I3ITR1;Q9D924	Iron-sulfur cluster assembly 1 homolog, mitochondrial	AK157302;Isca1	0.922053	1.04884	0.558266	0.752007	0.272695	1.68614	0.0352439	0.0687984	0.100977	0.253159	-0.411182	-0.610826	0.564323	0.75372	1.17788	21.9005	23.9497	22.935	22.5738	24.6535	22.5181	21.1511	23.4332	21.3225	23.6117	24.6556	23.2031	23.3491	23.3598	23.5076	24.4972	24.1049	21.9576	23.9697	23.7344										3	3
Q9D880	Q9D880	Mitochondrial import inner membrane translocase subunit TIM50	Timm50	0.762315	1.04875	0.510003	0.897821	0.494745	1.08237	0.117866	0.0686745	0.312959	0.292427	-0.1555	-0.689512	0.305619	0.114199	0.715338	27.3927	27.2629	27.4838	27.6371	27.6444	27.2342	26.8634	27.8151	27.3358	27.1443	26.9254	27.2023	27.2126	27.8502	27.1719	26.855	26.8775	27.3263	27.1275	27.3329										10	10
Q921S7	Q921S7	39S ribosomal protein L37, mitochondrial	Mrpl37	0.742338	1.04866	0.124604	0.802461	0.525831	0.921903	0.129399	0.0685471	0.340377	0.904467	-0.317498	-1.71544	0.279154	-0.117314	-0.663227	25.2095	25.1147	25.0467	25.0155	25.3158	24.6243	25.244	25.4699	24.6096	25.03	25.1516	24.7685	24.8852	25.2347	25.3666	24.7432	25.3415	24.7324	24.992	24.4172										12	12
A2AUD5;F6VQ81;Q9CZ22;Q9CYZ2;Q8BKP1;Q3TAI4;V9GWU5;Q3TUJ9	A2AUD5;F6VQ81;Q9CZ22;Q9CYZ2;Q8BKP1;Q3TAI4;V9GWU5;Q3TUJ9	Tumor protein D54	Tpd52l2	0.805366	1.04864	0.530144	0.907511	0.627084	1.14032	0.0940068	0.0685143	0.254719	0.275606	-0.140014	-0.656148	0.202674	0.189441	0.505133	27.0098	26.0153	26.9641	26.0945	26.3268	26.206	27.4734	26.707	26.5289	26.9837	27.0924	26.9927	26.4414	26.7391	27.1721	26.9158	27.3382	26.5321	25.8469	26.9866										9	9
Q3UWT6;P49722;Q9CZ58;Q8BKE0	Q3UWT6;P49722;Q9CZ58;Q8BKE0	Proteasome subunit alpha type;Proteasome subunit alpha type-2	Psma2	0.824123	1.04847	0.575208	0.869766	0.0384963	0.59827	0.0840077	0.0682915	0.229654	0.240175	-0.201302	-0.584164	1.41458	-0.741131	-2.47356	26.8105	26.2865	25.9145	25.9266	25.9846	26.8234	27.817	25.9461	26.2093	26.2284	25.6653	25.6793	26.2563	25.142	26.8615	25.8535	25.7281	26.5025	26.3241	26.2093								+	AOX3_ir_AOX3_sh	7	7
Q14AI7;O88544;Q3TIJ1;F6QTS1;D3YV99;D3Z1R9	Q14AI7;O88544;Q3TIJ1;F6QTS1;D3YV99	COP9 signalosome complex subunit 4	Cops4	0.792017	1.04828	0.755428	0.928834	0.87874	0.981595	0.101266	0.0680195	0.272665	0.121807	-0.106507	-0.322381	0.0561397	-0.0268002	-0.157518	26.4663	26.6442	26.6231	26.0834	25.5111	26.7117	25.8974	26.7196	26.2007	26.305	26.8469	26.5256	26.4313	25.5861	26.8681	26.0515	26.4401	26.2487	26.6144	26.159										14	14
Q59J78;Q3TLI6	Q59J78;Q3TLI6	Mimitin, mitochondrial	Ndufaf2	0.869725	1.04811	0.442852	0.842123	0.451078	0.832989	0.0606182	0.0677914	0.169351	0.353741	-0.247897	-0.807264	0.345748	-0.263631	-0.792228	25.3646	25.6698	25.3293	25.6203	25.3397	24.7098	24.57	25.078	23.9829	25.0602	25.5937	25.1701	24.4494	25.5785	25.2197	24.7633	24.2935	25.6373	25.0435	25.2746										7	7
O55222;D3YZA5;A0A1B0GRF6	O55222;D3YZA5	Integrin-linked protein kinase	Ilk	0.547473	1.04809	0.0671536	1.236	0.583714	1.03802	0.261638	0.0677666	0.628057	1.17293	0.305682	2.11685	0.2338	0.0538353	0.570946	27.5263	27.4913	27.5148	27.7303	26.9829	27.8342	27.503	27.0949	27.7859	27.409	27.5393	27.5303	27.6496	27.2853	27.3859	27.4866	27.7135	27.5365	27.944	27.6621										16	16
Q8CIX8	Q8CIX8	Lengsin	Lgsn	0.922692	1.04791	0.909128	0.94428	0.458044	1.63402	0.0349433	0.0675217	0.100147	0.0413748	-0.0827137	-0.117802	0.339092	0.708429	0.779641	19.9826	23.8869	24.0422	21.7197	20.8871	21.6343	21.5084	23.4878	24.0558	23.7077	23.3045	22.8303	21.6416	22.8198	24.2391	22.924	23.9515	23.7079	22.448	23.7209										3	3
Q6S388;Q6S392;Q6S393;Q6S387;Q6S385;Q9QXS1;Q6S390;E9Q3W4;F6R059;A0A0R4J218;Q05CR3;Q499F9;A0A0R4J223;A0A0R4J221;Q8C8S5;E9Q9J6;E9PW24	Q6S388;Q6S392;Q6S393;Q6S387;Q6S385;Q9QXS1;Q6S390;E9Q3W4	Plectin	Plec	0.508655	1.04726	0.586939	0.962548	0.267744	1.05557	0.293576	0.0666206	0.691772	0.231407	-0.0550701	-0.565964	0.572281	0.0780262	1.19112	31.1408	31.2766	31.1342	31.4278	31.4242	31.3992	31.1709	31.2437	31.0496	31.1382	31.1615	31.0997	31.255	31.2613	31.1883	30.9471	31.1237	31.1056	31.0678	31.2111										236	236
E9QQ25;Q62407;A0A087WSE3;D3Z7T0;A0A0R4J1J0	E9QQ25;Q62407;A0A087WSE3	Striated muscle-specific serine/threonine-protein kinase	Speg	0.723283	1.0472	0.406407	0.910344	0.476292	1.08677	0.140692	0.0665417	0.366796	0.391039	-0.135516	-0.876305	0.322127	0.120048	0.747263	28.1228	28.1552	27.8286	28.7712	28.4921	28.3167	27.991	28.6209	28.0275	28.1045	28.1937	27.9479	28.2146	28.2979	28.1795	27.8316	28.1395	28.1314	27.9995	28.0462										56	56
Q76LL6;Q6P9T5	Q76LL6;Q6P9T5	FH1/FH2 domain-containing protein 3	Fhod3	0.930711	1.04694	0.169734	0.572333	0.67118	0.847101	0.0311851	0.0661777	0.0897253	0.770231	-0.805074	-1.509	0.173161	-0.239394	-0.440579	23.4812	23.8685	23.267	23.6546	23.7523	21.5415	22.824	24.0816	23.7087	23.6989	23.8181	23.6682	23.8334	24.0584	23.8738	21.9226	21.0496	23.2431	23.1603	23.5757										10	10
Q91VM5;Q9WV02;A2AFI3;A2AFI4;S4R1F6	Q91VM5;Q9WV02;A2AFI3;A2AFI4	RNA binding motif protein, X-linked-like-1;RNA-binding motif protein, X chromosome;RNA-binding motif protein, X chromosome, N-terminally processed	Rbmxl1;Rbmx	0.930941	1.04675	0.210507	0.567439	0.11916	2.79863	0.0310777	0.0659233	0.0894264	0.676733	-0.817464	-1.36134	0.923871	1.48472	1.74487	20.9288	21.2607	23.7428	23.8157	24.6192	23.8044	23.4364	23.8666	23.8273	24.0261	21.5381	23.9169	21.9913	24.1831	23	21.9886	21.8672	22.952	19.6697	24.2541										7	7
P70333;Q3UR26	P70333	Heterogeneous nuclear ribonucleoprotein H2	Hnrnph2	0.914999	1.04673	0.767208	0.877657	0.186337	1.1849	0.0385794	0.065889	0.110156	0.115087	-0.18827	-0.306283	0.729702	0.244765	1.44546	23.5927	23.8215	23.9585	24.3157	24.4276	24.0466	23.8846	24.9017	25.0844	23.6674	24.9633	24.0302	23.5914	24.2418	24.1193	21.8688	24.4409	24.0094	24.0021	24.2277										7	3
Q60960;G3UXF0;G3UXT6;G3UZK5;G3UXW7;G3UWJ8	Q60960	Importin subunit alpha-5;Importin subunit alpha-5, N-terminally processed	Kpna1	0.843542	1.0465	0.553154	1.12954	0.0281725	1.88967	0.0738933	0.0655766	0.203875	0.257154	0.175739	0.618963	1.55018	0.918135	2.67433	25.5437	24.543	25.2972	25.5634	25.978	25.0728	24.3233	24.7819	26.0643	26.0004	25.6445	25.5052	26.3964	25.9106	25.2909	25.7428	26.3998	24.9484	24.8138	25.106								+	AOX3_ir_AOX3_sh	11	11
Q5IRJ6;F8WHL1;B2RU82	Q5IRJ6;F8WHL1;B2RU82	Zinc transporter 9	Slc30a9	0.955348	1.04623	0.185588	0.488111	0.487682	0.634191	0.0198385	0.0652031	0.0577711	0.731451	-1.03472	-1.44822	0.311863	-0.657011	-0.727464	25.7685	25.8695	26.9744	22.4758	25.8163	25.6589	25.0588	26.4422	25.4	25.9045	22.2858	25.8367	23.3877	26.4077	25.8549	24.9286	25.6799	26.1911	25.4043	26.4891										9	9
Q9Z2D6;D3YY81	Q9Z2D6	Methyl-CpG-binding protein 2	Mecp2	0.866212	1.04621	0.466256	0.826148	0.929018	1.02246	0.062376	0.0651764	0.173969	0.331375	-0.275527	-0.764966	0.0319758	0.0320454	0.0919245	23.9999	24.3147	24.4155	24.7539	24.5886	24.0206	23.9362	24.9244	23.7256	24.2438	24.3485	23.3242	23.7074	24.0518	23.6014	23.1583	23.8349	23.8141	23.4055	22.9189										11	11
O35295;Q8BQK8;Q3UTJ8;Q8R4E6	O35295	Transcriptional activator protein Pur-beta	Purb	0.748108	1.04596	0.396926	1.18542	0.00952075	1.50005	0.126036	0.0648304	0.33243	0.40129	0.245392	0.894979	2.02133	0.585014	3.38852	24.0271	24.0753	24.2961	25.1592	25.1327	24.7517	24.1315	24.3769	24.5114	23.6582	24.3508	24.0276	24.498	24.7709	24.1037	24.1413	24.5385	24.0083	23.683	24.3586								+	AOX3_ir_AOX3_sh	6	5
Q9DBL1;Q7TMY2;E9Q5L3;Q3V2R9;A0A140LHL4	Q9DBL1;Q7TMY2;E9Q5L3;Q3V2R9	Short/branched chain specific acyl-CoA dehydrogenase, mitochondrial	Acadsb	0.684637	1.04588	0.979931	1.00233	0.657823	0.95146	0.16454	0.0647224	0.421286	0.00880464	0.00335655	0.0259528	0.181891	-0.0717854	-0.459909	29.5355	29.7687	29.4117	29.8773	29.2277	29.3844	29.4443	29.6488	29.2694	29.5364	29.6229	29.0639	29.5179	29.4441	29.6152	29.388	29.6173	29.625	29.4179	29.0081										19	19
Q8K010;E9Q484;Q3TYS9;A0A1B0GSQ4;Q3TPB5;E9PZB8	Q8K010;E9Q484;Q3TYS9	5-oxoprolinase	Oplah	0.802386	1.04564	0.888709	0.977397	0.819782	1.0364	0.0956169	0.0643894	0.258717	0.0512403	-0.0329834	-0.144461	0.0863016	0.0515839	0.23544	26.0418	26.0394	26.0056	25.6005	25.6552	26.0691	25.9671	26.0662	26.1848	26.0516	26.6944	26.5852	26.6151	25.7421	26.4235	25.9263	26.5852	26.0647	26.5678	26.1324										30	30
P26039;Q3UHS6;Q80TM2;Q0V930;Q3TBC3;Q8C9Z8;A2AIM2;F6SX70;F6S1V7	P26039;Q3UHS6;Q80TM2;Q0V930	Talin-1	Tln1	0.523155	1.0449	0.0835131	1.14886	0.0336856	1.15663	0.28137	0.0633621	0.667636	1.07825	0.2002	1.9764	1.47256	0.209922	2.55926	29.8126	29.7863	30.0861	30.1597	29.576	29.896	29.8315	29.9642	30.1753	29.7623	30.0634	29.6762	29.8637	29.718	29.8094	29.9362	29.9252	29.621	30.0048	30.0711								+	AOX3_ir_AOX3_sh	89	89
Q3U7U8;C5H0E8;P62835;A0A0G2JDL9;A0A0G2JE52;Q3V3W9;C5H0E9;A0A0G2JED9	Q3U7U8;C5H0E8;P62835;A0A0G2JDL9;A0A0G2JE52;Q3V3W9;C5H0E9	Ras-related protein Rap-1A	Rap1a;Gm9392	0.807754	1.04449	0.400605	0.845333	0.45282	1.11277	0.0927206	0.0628033	0.251517	0.397284	-0.242409	-0.887695	0.344074	0.15416	0.789068	28.034	27.8999	28.2178	28.2006	28.6211	27.9753	28.3319	28.5238	28.4062	27.942	27.9209	28.7521	28.2817	28.8417	28.0684	27.5511	27.8006	28.4287	27.5441	28.5087										8	8
Q9CWA5;Q9WV85;Q9JIK8	Q9CWA5;Q9WV85;Q9JIK8	Nucleoside diphosphate kinase;Nucleoside diphosphate kinase 3	Nme3;Ndk3	0.908519	1.04425	0.402936	1.17988	0.729912	0.885161	0.0416658	0.0624653	0.118596	0.394764	0.238645	0.883104	0.136729	-0.175988	-0.357574	24.1615	23.9131	24.0624	24.7824	23.7615	23.8249	23.5609	23.4423	23.6793	22.9682	23.4283	22.9394	21.9964	22.7183	23.3327	23.9864	23.987	23.6501	23.5438	23.1213										4	4
Q923F9;E9QPX3;Q9CXZ1;Q9CTT4	Q923F9;E9QPX3;Q9CXZ1	NADH dehydrogenase [ubiquinone] iron-sulfur protein 4, mitochondrial	Ndufs4	0.867322	1.04422	0.0666282	0.643559	0.717291	0.917441	0.0618197	0.0624252	0.172509	1.17634	-0.635855	-2.1219	0.144304	-0.124312	-0.375162	30.0789	30.4556	30.5066	30.6464	31.7361	30.7497	30.7253	30.6793	30.0714	30.4452	29.7302	31.2583	29.8132	30.5479	30.7476	30.5881	29.6626	30.7054	30.6558	31.3706										11	11
Q9DCY6;Q64471;D3Z3X5	Q9DCY6;Q64471	Glutathione S-transferase theta-1	Gstt1	0.882971	1.0441	0.749582	1.22779	0.814513	1.06092	0.0540537	0.0622601	0.151973	0.125181	0.296062	0.330403	0.0891021	0.0853184	0.242475	25.0466	25.987	26.5427	25.7	22.0211	25.1334	25.6011	25.7899	25.0506	26.5728	25.5599	26.1437	25.6952	25.972	26.335	26.627	25.961	25.4173	26.1755	24.7553										4	4
Q99LY9;B1ARW4	Q99LY9;B1ARW4	NADH dehydrogenase [ubiquinone] iron-sulfur protein 5;NADH dehydrogenase [ubiquinone] iron-sulfur protein 5, N-terminally processed	Ndufs5	0.694949	1.04409	0.256443	0.88912	0.649832	0.943099	0.158047	0.0622463	0.406619	0.59101	-0.16955	-1.22213	0.187199	-0.0845192	-0.471563	30.1945	30.2528	30.0633	30.2473	29.8093	29.8032	29.6473	30.5402	29.8979	30.1518	30.094	29.9372	30.0565	29.9201	29.939	29.8145	30.0629	30.1142	30.0548	29.411										10	10
Q03265;D3Z6F5;D6RJ16	Q03265;D3Z6F5	ATP synthase subunit alpha, mitochondrial;ATP synthase subunit alpha	Atp5a1	0.654192	1.04351	0.113645	0.877613	0.221017	0.890393	0.184295	0.0614403	0.465196	0.944451	-0.188344	-1.77598	0.655575	-0.167487	-1.32736	36.0729	35.7234	35.5995	36.0473	36.0118	35.8806	36.1565	35.8395	35.3872	35.9494	35.7407	35.9593	35.9293	35.6419	35.718	35.8859	35.7062	35.9549	35.7733	35.5611										64	64
Q148P2;Q9D404;D3Z6F9	Q148P2;Q9D404;D3Z6F9	3-oxoacyl-[acyl-carrier-protein] synthase, mitochondrial	Oxsm	0.819407	1.0427	0.590436	0.888758	0.758428	1.03967	0.0865004	0.0603199	0.235941	0.228827	-0.170138	-0.560577	0.120085	0.0561226	0.318272	25.834	26.1717	26.5021	26.3531	26.3604	25.7242	25.9198	26.754	25.7182	25.943	26.6501	25.5439	25.7634	26.4986	26.528	25.6874	26.1077	25.9546	26.4194	25.8539										12	12
Q91YS7;Q63932;Q3UPM3;M0QWN2	Q91YS7;Q63932;Q3UPM3;M0QWN2	Dual specificity mitogen-activated protein kinase kinase 2	Map2k2	0.954487	1.04262	0.808871	0.838852	0.133311	0.709757	0.0202301	0.0602123	0.0588868	0.0921206	-0.253511	-0.250022	0.875135	-0.494602	-1.67078	24.9463	25.0592	24.9359	24.8854	24.6738	26.5533	26.113	25.2642	20.8522	24.6337	25.5551	25.4697	25.124	25.1111	24.9449	25.6472	25.0912	25.166	25.2084	23.9834										8	8
Q3UN87;P27048;P63163;O70499;A0A0G2JGN4	Q3UN87;P27048;P63163;O70499	Small nuclear ribonucleoprotein-associated protein;Small nuclear ribonucleoprotein-associated protein B;Small nuclear ribonucleoprotein-associated protein N	Snrpn;Snrpb	0.893771	1.04237	0.0574626	2.33458	0.659557	0.906512	0.0487737	0.0598732	0.137843	1.24061	1.22316	2.21686	0.180748	-0.141602	-0.457389	23.2235	23.0495	22.2601	22.6732	21.0104	21.5831	23.2861	22.0011	23.5327	22.9649	22.483	21.1937	23.3072	22.7942	20.7119	23.605	23.4501	22.1653	23.2809	22.6068										3	3
Q62261;A0A0A0MQG2;Q5DTR4;Q3TZN6;Q8BQ35;P70435;Q8C509;Q8R1C2;D3YWH8	Q62261;A0A0A0MQG2;Q5DTR4	Spectrin beta chain, non-erythrocytic 1	Sptbn1	0.557093	1.04199	0.122327	1.09632	0.115231	1.12197	0.254072	0.0593475	0.612689	0.912478	0.132664	1.7276	0.938431	0.166034	1.76689	31.261	31.5791	31.7648	31.5503	31.2723	31.259	31.2287	31.2648	31.4958	31.4314	31.6892	31.3885	31.333	31.4894	31.4094	31.4963	31.5143	31.3745	31.4529	31.5639										148	148
P14115	P14115	60S ribosomal protein L27a	Rpl27a	0.821628	1.04194	0.482057	1.14464	0.779326	1.04609	0.0853247	0.059272	0.232979	0.316902	0.19489	0.737204	0.108281	0.0650036	0.289816	26.1916	25.4801	25.5359	25.5972	25.8259	25.7164	25.4738	25.413	25.9544	25.6013	25.9437	24.8805	26.1945	24.9109	25.1097	25.2795	25.4889	25.2577	25.373	25.2847										5	5
Q8CHT0;Q6P9Q7;Q8BU44	Q8CHT0;Q6P9Q7	Delta-1-pyrroline-5-carboxylate dehydrogenase, mitochondrial	Aldh4a1	0.75379	1.0418	0.32138	0.860205	0.82644	0.980078	0.122749	0.0590794	0.324625	0.492981	-0.217248	-1.05701	0.0827887	-0.0290314	-0.22657	29.5239	29.316	29.2432	29.8992	30.0926	29.4919	29.495	29.7416	29.0972	29.2027	29.5057	29.3739	29.3667	29.7374	29.5233	29.0157	29.2477	29.5384	29.4151	29.3864										28	28
Q05CI8;Q8BTY1;A2AQY8;A2AQY9	Q05CI8;Q8BTY1;A2AQY8;A2AQY9	Kynurenine--oxoglutarate transaminase 1	Ccbl1	0.880524	1.04126	0.414484	1.26348	0.94238	1.01537	0.0552589	0.0583294	0.155179	0.382493	0.337401	0.860641	0.0257741	0.0220047	0.0745806	26.1318	26.846	26.3489	27.0072	26.9033	27.0848	26.9914	26.5831	26.3574	26.2164	26.8769	25.3494	27.2109	25.5553	26.2475	27.1124	26.8003	26.2737	26.9255	25.9111										15	15
Q3UHH5;P21279	Q3UHH5;P21279	Guanine nucleotide-binding protein G(q) subunit alpha	Gnaq	0.951854	1.0411	0.583148	0.744636	0.993147	1.00592	0.0214295	0.05811	0.0622973	0.234221	-0.425393	-0.571822	0.00298628	0.00851097	0.00886048	25.1976	24.6003	24.554	22.0021	24.1972	21.2922	21.2407	24.4993	25.016	24.9642	25.0683	24.7752	25.2333	24.7113	24.7424	24.9636	24.68	24.8619	25.3989	24.8725										9	4
P17426;A0A140LIG7;A0A140LHG0;A0A140LHA6	P17426;A0A140LIG7	AP-2 complex subunit alpha-1	Ap2a1	0.81524	1.04102	0.863514	0.969191	0.758013	0.93906	0.0887143	0.0579975	0.241503	0.0637307	-0.0451473	-0.177518	0.120323	-0.0907104	-0.31884	24.5431	25.0596	25.0361	24.5771	25.1587	25.2728	25.8346	24.7289	25.1114	25.7752	25.4098	24.5875	25.7635	24.6272	25.1921	24.7956	25.0053	25.3844	25.1385	25.1248										18	13
Q543N5;Q9QYB1;Q3U8I1;E0CY42	Q543N5;Q9QYB1	Chloride intracellular channel protein;Chloride intracellular channel protein 4	Clic4	0.864969	1.04087	0.587355	0.902449	0.602421	1.1053	0.0629994	0.0577831	0.175603	0.231099	-0.148083	-0.565321	0.2201	0.144439	0.542247	27.3345	27.3398	27.6992	26.467	27.7815	26.562	26.8352	27.4768	27.1818	26.9043	27.5359	27.6366	27.4741	27.8573	27.4421	27.3641	27.244	27.2892	27.269	27.9056										18	18
Q5XJF6;Q3U561;P53026;Q99JL6;D6RE43	Q5XJF6;Q3U561;P53026;Q99JL6	Ribosomal protein;60S ribosomal protein L10a	Rpl10a	0.610295	1.03996	0.12605	1.23074	0.0128685	1.23057	0.21446	0.0565308	0.530312	0.899458	0.299524	1.70783	1.89047	0.299327	3.18663	26.367	26.7366	27.066	26.9999	26.1767	26.7427	26.6747	27.0827	26.8445	26.5635	26.8744	26.3007	26.7672	26.5845	26.5007	27.0759	26.879	26.5527	26.577	26.6925								+	AOX3_ir_AOX3_sh	9	9
Q3UGW4;O88696;Q8CF81	Q3UGW4;O88696;Q8CF81	ATP-dependent Clp protease proteolytic subunit;ATP-dependent Clp protease proteolytic subunit, mitochondrial	Clpp	0.872452	1.03939	0.566627	0.919357	0.721026	1.08135	0.0592586	0.0557407	0.165769	0.246702	-0.121303	-0.59761	0.142049	0.11283	0.369944	25.4324	25.4754	25.7693	25.6124	25.7045	25.0922	25.1034	25.2636	24.9108	25.1635	25.4353	25.8026	24.7686	25.8114	25.4811	25.5591	24.7101	25.3804	25.1318	26.2272										8	8
Q925I1;H3BK90;H3BKI6;V9GWS5	Q925I1	ATPase family AAA domain-containing protein 3	Atad3	0.807772	1.0391	0.30092	1.23567	0.286237	0.865855	0.0927113	0.0553303	0.251494	0.52155	0.305292	1.10589	0.543274	-0.207802	-1.14262	27.6093	27.7032	27.3076	28.1097	26.9629	27.8934	27.9289	26.359	27.4168	27.2269	27.2872	27.2409	27.2786	27.0256	27.8192	27.5124	27.5396	27.503	27.7066	27.1765										24	24
Q570Z0;Q3THB3;B8JK33;Q3TW40;Q3TQ66;F6W322;F7C9U3;Q3UCL9	Q570Z0;Q3THB3;B8JK33;Q3TW40;Q3TQ66		Hnrnpm	0.773193	1.03785	0.318531	1.16045	0.0656101	1.26602	0.111712	0.0535954	0.29814	0.496848	0.214688	1.06366	1.18303	0.340299	2.13179	26.7214	26.5662	26.4873	27.3921	26.9518	27.1941	26.7807	27.2185	27.0861	26.5878	26.9016	26.1879	27.1168	26.6795	26.581	26.7392	26.8419	26.4829	26.6158	27.0302										20	20
Q6PEE6;Q3U7X9;Q69ZW4;P17427;A0A0J9YUA7	Q6PEE6;Q3U7X9;Q69ZW4;P17427	AP-2 complex subunit alpha-2	Ap2a2	0.689836	1.03726	0.277649	1.16229	0.735599	1.05307	0.161254	0.052771	0.41388	0.556503	0.216969	1.16482	0.133359	0.0746002	0.349689	26.543	27.2854	27.0865	27.2593	27.0553	27.1184	27.6527	26.2233	27.0049	27.093	27.2776	27.0913	27.46	27.2441	26.9158	26.8185	26.9821	26.8214	27.0519	26.9395										21	21
O08528;E9Q5B5;E9Q9M6;Q3TCB2;E9Q3Z4;Q08EC2;E9Q8S8;Q3TVQ4;Q3TQE0;Q3TBG9;Q149C8;Q3TRM8	O08528;E9Q5B5	Hexokinase-2;Hexokinase	Hk2	0.619235	1.03708	0.0478383	1.16827	0.0859889	1.14208	0.208145	0.052528	0.516861	1.32022	0.224379	2.33432	1.06556	0.191661	1.95751	30.0885	30.0168	30.1114	30.1294	29.702	29.9323	29.7364	29.8783	30.143	29.9983	30.3029	29.6989	29.9727	29.9023	29.9531	30.0721	30.3811	29.8059	30.0093	30.0206						+	WT3_ir_WT3_sh			50	50
Q9JI91;Q8K3Q4	Q9JI91;Q8K3Q4	Alpha-actinin-2	Actn2	0.35434	1.03624	0.577457	0.963161	0.344784	0.954465	0.45058	0.0513588	0.983125	0.23848	-0.0541512	-0.580658	0.462453	-0.0672356	-1.00398	35.043	34.8666	34.8015	34.7212	34.6422	34.6342	34.6873	34.5521	34.8002	34.8106	34.7701	34.988	34.7508	34.6317	34.9377	34.8236	34.7433	34.7817	34.8742	34.8999										92	92
Q9D7N9	Q9D7N9	Adipocyte plasma membrane-associated protein	Apmap	0.873696	1.03621	0.563592	1.13851	0.793846	0.961264	0.0586398	0.0513168	0.164135	0.249035	0.187141	0.602395	0.100264	-0.056995	-0.2702	26.3559	27.0202	26.3764	27.3198	27.0787	27.5292	26.6684	26.1239	26.2266	26.2907	26.9055	26.3925	26.4462	26.0384	26.5915	26.7133	26.696	27.04	26.8701	26.8312										10	10
Q3TDA7;Q9WVE8;Q3UP40;Q8BNK9	Q3TDA7;Q9WVE8	Protein kinase C and casein kinase substrate in neurons protein 2	Pacsin2	0.782064	1.03552	0.96922	0.993281	0.957884	0.995424	0.106758	0.0503597	0.286109	0.0135776	-0.00972557	-0.03981	0.0186871	-0.00661697	-0.0544862	26.3956	26.2914	26.2878	25.9003	26.8141	26.0963	26.1114	26.1568	25.6239	25.763	26.5729	25.8195	25.9649	25.9904	25.9597	26.1811	26.3036	25.9506	26.0004	26.2598										13	13
P08752;A0A0A6YWA9;Q8JZT4;B2RSH2;Q61018;A2AE32;Q9D7B3;A2AE33;P20612;P50149;Q922Y6	P08752;A0A0A6YWA9	Guanine nucleotide-binding protein G(i) subunit alpha-2	Gnai2	0.714334	1.03548	0.154625	1.24709	0.396512	1.10012	0.146098	0.050296	0.379301	0.81072	0.318565	1.57187	0.401744	0.137663	0.895802	27.5983	28.1724	28.0135	28.1546	27.2299	27.8673	28.4117	28.1668	27.9977	27.5825	28.5082	27.7014	28.0313	27.8006	27.9532	28.0527	28.2518	27.7986	27.8089	28.0268										20	20
Q5RKP4;Q8BMR3;Q3U900;Q91YQ5;Q99LY0;A0A0N4SUJ8	Q5RKP4;Q8BMR3;Q3U900;Q91YQ5;Q99LY0	Dolichyl-diphosphooligosaccharide--protein glycosyltransferase subunit 1	Rpn1	0.84556	1.03542	0.414021	1.13887	0.459808	1.11728	0.0728558	0.0502213	0.201205	0.382978	0.187608	0.861532	0.337424	0.159989	0.776475	26.8539	26.9274	26.6465	27.6604	26.4453	27.3328	27.0791	26.7498	27.3192	27.0047	27.1686	26.9376	27.0072	26.3342	27.1039	27.0247	26.923	27.2385	26.5319	27.1935										20	20
Q9DCM0	Q9DCM0	Persulfide dioxygenase ETHE1, mitochondrial	Ethe1	0.871186	1.0348	0.566508	0.877241	0.426391	0.880129	0.0598892	0.0493542	0.167431	0.246794	-0.188954	-0.597799	0.370192	-0.184213	-0.837936	27.9627	27.6608	27.9369	26.8548	26.9041	26.6992	27.4359	27.847	27.5992	27.6246	27.9604	27.9411	27.4842	27.5424	28.2577	27.8285	27.8675	27.9651	27.7731	27.7332										13	13
Q3U781;Q9D6W4;P84104;A2A4X6	Q3U781;Q9D6W4;P84104;A2A4X6	Serine/arginine-rich splicing factor 3	Srsf3;Gm12355	0.810908	1.03453	0.493423	1.07958	0.783181	1.04509	0.0910284	0.0489689	0.247295	0.30678	0.110475	0.717598	0.106138	0.0636288	0.284597	24.2548	24.1637	23.9875	24.8579	24.9159	24.4205	24.819	24.3905	24.5812	24.2402	24.6013	24.2451	25.0435	24.6237	24.146	24.2633	24.4598	24.6904	24.489	24.3862										6	6
O70209;A0A1B0GSX6	O70209;A0A1B0GSX6	PDZ and LIM domain protein 3	Pdlim3	0.955773	1.03418	0.540755	1.56125	0.801803	1.069	0.0196453	0.0484863	0.0572206	0.267	0.6427	0.638883	0.0959321	0.0962654	0.259499	24.1288	23.2863	23.5132	24.3372	20.8035	20.6291	22.8418	24.0525	25.3119	23.9432	23.5156	22.5304	24.1305	24.5242	23.5587	24.1212	23.5782	24.1552	23.4509	22.7854										6	6
Q91YP0	Q91YP0	L-2-hydroxyglutarate dehydrogenase, mitochondrial	L2hgdh	0.830208	1.03399	0.322572	1.11954	0.319523	1.14768	0.0808132	0.048217	0.221559	0.491374	0.1629	1.05423	0.495497	0.198721	1.06134	26.9566	27.221	27.0404	27.5691	26.7821	27.4091	27.111	27.2489	26.8154	27.1459	27.3862	26.8686	27.5122	26.8998	26.9844	27.3337	27.3457	26.8653	26.9379	26.6179										19	19
Q8CBM2;Q9EQ66;A2AL85;Q8BSY0;Q8BQK0	Q8CBM2;Q9EQ66;A2AL85;Q8BSY0;Q8BQK0	Aspartyl/asparaginyl beta-hydroxylase	Asph;ASPH	0.898513	1.03341	0.519252	1.19262	0.572421	1.11378	0.0464758	0.0474182	0.131649	0.284622	0.254131	0.674092	0.242284	0.155462	0.588518	24.8532	24.9356	25.22	25.4541	24.751	25.1126	25.7335	24.8436	24.3521	24.6171	25.2565	25.9252	24.5896	25.2931	24.7985	26.1918	25.2905	25.1924	24.951	25.8889										13	13
Q91VD9;Q3TIU7;Q3UIQ2;A0A087WQR0;A0A087WQ77;A0A087WP77;A0A087WR47	Q91VD9;Q3TIU7;Q3UIQ2	NADH-ubiquinone oxidoreductase 75 kDa subunit, mitochondrial	Ndufs1	0.655086	1.03337	0.670645	0.972976	0.91774	0.993526	0.183702	0.0473602	0.463893	0.173507	-0.0395233	-0.441349	0.0372802	-0.00936966	-0.106588	33.4317	33.5666	33.6335	33.6165	33.6005	33.3752	33.5734	33.5483	33.1836	33.3028	33.6246	33.4017	33.3633	33.4886	33.4473	33.431	33.4668	33.5115	33.3035	33.2595										61	61
B9EHT6;Q3TCF1;A0A087WSN6;Q3UHL6;Q3UGY5;A0A087WR50;P11276;B7ZNJ1;A0A087WS56;Q3UH17;Q3TBB4;Q3UHR1;Q3TCL7;Q3UZF9;Q8R3F3;A0A087WS99;Q4KL80;A0A087WQE0;Q99KD0	B9EHT6;Q3TCF1;A0A087WSN6;Q3UHL6;Q3UGY5;A0A087WR50;P11276;B7ZNJ1;A0A087WS56;Q3UH17;Q3TBB4;Q3UHR1;Q3TCL7	Fibronectin;Anastellin	Fn1	0.932797	1.03324	0.084826	2.45738	0.415168	1.36334	0.030213	0.0471737	0.0870168	1.07147	1.29712	1.96631	0.381776	0.447149	0.859323	26.2759	24.4434	25.1151	26.2274	24.4158	24.8274	25.7662	24.7669	27.1417	26.2142	25.4188	22.8365	25.4652	25.8093	24.3406	25.8624	25.284	24.7436	25.8307	27.2038										28	28
Q3UDS4;Q9R112;F6ZKZ3;H3BLH2	Q3UDS4;Q9R112;F6ZKZ3	Sulfide:quinone oxidoreductase, mitochondrial	Sqrdl	0.659784	1.03318	0.758971	1.04435	0.449625	0.9246	0.180598	0.0470951	0.457058	0.119775	0.0626083	0.31753	0.34715	-0.113098	-0.794871	26.872	27.265	27.0566	27.0841	26.8064	26.8978	27.5231	27.5787	26.7028	26.5315	27.2025	26.7782	27.0431	26.9968	26.9351	27.143	27.1505	26.8193	27.2645	26.844										20	20
Q5SW18;Q3TJG1;P63005;Q3UHM0;Q3UH92;Q3UGR6;Q3TIK0;Q5SW16;Q3TUH5	Q5SW18;Q3TJG1;P63005;Q3UHM0;Q3UH92;Q3UGR6;Q3TIK0	Platelet-activating factor acetylhydrolase IB subunit alpha	Pafah1b1	0.803553	1.03318	0.623547	1.10084	0.383946	1.13077	0.0949852	0.047086	0.25715	0.205131	0.138606	0.510409	0.41573	0.177305	0.921076	25.2308	24.9567	24.8452	25.3625	25.1181	25.0708	24.9291	25.8802	25.021	24.5992	25.4218	24.3861	25.1327	25.0014	24.8417	25.0035	25.6517	25.1125	24.6382	24.7617										17	17
Q14BR4;P61750;Q9DD04;F6UFB9	Q14BR4;P61750;Q9DD04	ADP-ribosylation factor 4	Arf4	0.952191	1.03242	0.816291	1.141	0.206002	1.6888	0.0212758	0.04603	0.0618607	0.0881549	0.190302	0.240099	0.68613	0.755995	1.37636	25.4479	25.4033	26.0105	25.4223	24.7844	25.4236	24.5042	24.8873	26.3683	24.0013	25.7628	26.737	24.2241	26.272	25.276	22.8107	25.0018	24.5801	23.1521	26.2088										8	3
Q8BIW1	Q8BIW1	Protein prune homolog	Prune	0.945052	1.03223	0.324765	1.82151	0.254846	0.695421	0.0245444	0.0457687	0.0711153	0.488431	0.865134	1.04916	0.593722	-0.524041	-1.2266	25.6439	25.1513	24.5728	23.8878	22.3885	25.54	24.9595	22.4064	22.8396	24.8579	25.4165	25.0703	24.3688	25.2283	25.2064	25.2309	25.7187	25.7956	25.554	25.936										8	8
Q3UQ84;E9Q7H6;Q922A3;Q3TP97;A0A0G2JFR0;A0A0G2JGW2;A0A0G2JGZ2;A0A0G2JF63;A0A0G2JF59;A0A0G2JFT3;A0A0G2JFW1	Q3UQ84;E9Q7H6;Q922A3;Q3TP97	Threonine--tRNA ligase, mitochondrial	Tars2	0.878874	1.03194	0.168351	0.736929	0.112473	0.815314	0.0560734	0.0453537	0.157342	0.773786	-0.440403	-1.51455	0.948953	-0.294572	-1.78278	24.9761	24.8751	24.6794	24.2792	25.2398	25.4572	25.4659	25.2127	23.8292	24.7764	24.5278	25.433	24.8317	24.8765	24.8698	24.6389	24.9541	24.8456	24.8666	24.812										13	13
Q6P1A9;Q5EBG5;Q58ET1;Q80UT7;P12970;A0A140T8L1;A0A140T8L3;Q8CDE3;V9GX35	Q6P1A9;Q5EBG5;Q58ET1;Q80UT7;P12970;A0A140T8L1;A0A140T8L3	60S ribosomal protein L7a	Rpl7a	0.883711	1.03164	0.57377	0.913272	0.553445	0.886188	0.05369	0.0449368	0.151004	0.241262	-0.130883	-0.58641	0.256925	-0.174315	-0.618498	28.0041	27.6069	26.9008	28.502	28.059	27.9864	27.807	28.0322	27.5787	27.77	27.3769	27.1237	27.7708	27.3835	27.3334	27.3384	27.4842	27.738	27.6042	27.2307										15	15
Q545I6;Q9ES94;Q9WUU7	Q545I6;Q9ES94;Q9WUU7	Cathepsin Z	Ctsz	0.92828	1.03148	0.274423	1.36014	0.0839457	1.89997	0.0323211	0.0447208	0.0928839	0.56158	0.443755	1.1733	1.076	0.925978	1.97306	21.0451	21.3052	22.0971	23.0066	22.1835	22.53	21.8842	22.902	23.7793	21.9573	22.2263	22.1983	22.432	23.1219	22.0552	21.8578	22.2383	22.9077	21.9666	23.9648										6	6
P11531;Q5U476;A2A9Z1;A2A9Z2;A0A023ZTV5;A0A023ZT56;Q3TWL4;Q3UF47;Q8BHM1;Q9R0A2;C5I8Q2;Q8C7R5;Q3TZ53;B1AV35;Q05AA6	P11531	Dystrophin	Dmd	0.603783	1.03079	0.932524	0.994141	0.987892	0.999234	0.219119	0.0437546	0.540178	0.03034	-0.00847702	-0.0873711	0.00529065	-0.00110512	-0.0156567	31.3245	31.41	31.237	31.5425	31.3298	31.5002	31.3329	31.0196	31.2828	31.3128	31.2446	31.5288	31.2253	31.2859	31.414	31.2492	31.2943	31.4284	31.2911	31.4823										158	158
B9EHK9;Q9QY80	B9EHK9;Q9QY80	Very-long-chain (3R)-3-hydroxyacyl-CoA dehydratase 1	Hacd1	0.826359	1.03032	0.891873	0.938952	0.808488	0.972195	0.0828314	0.0430874	0.226678	0.0496969	-0.0908764	-0.140323	0.0923264	-0.0406818	-0.250535	22.5961	22.4544	22.6821	22.8356	24.7116	22.4834	22.4047	22.7958	22.5104	22.2053	22.1955	20.8598	22.4732	22.8091	21.9535	22.0733	22.1064	22.7604	22.2751	22.1898										1	1
Q543M7;O35344;Q9CT07	Q543M7;O35344;Q9CT07	Importin subunit alpha;Importin subunit alpha-4	Kpna3	0.927392	1.03005	0.597481	1.19926	0.841332	1.03939	0.0327368	0.042709	0.094038	0.223676	0.262144	0.549778	0.0750327	0.0557312	0.206801	25.6577	25.8701	25.9343	25.9729	24.942	26.6429	25.6412	24.7698	25.5262	26.2055	26.2006	25.1635	24.8506	24.3643	25.9234	25.5809	26.2349	25.8691	25.2118	25.5357										9	6
Q6ZWZ6;P63323	Q6ZWZ6;P63323	40S ribosomal protein S12	Rps12	0.888993	1.02965	0.548751	1.15442	0.311967	1.21985	0.0511017	0.0421593	0.14409	0.260624	0.207172	0.626005	0.505892	0.286699	1.07918	26.6	27.1035	27.3295	26.7943	26.9745	26.7024	26.8515	27.9862	27.4946	27.0673	27.5618	26.3299	27.7646	26.9283	26.5225	27.2293	27.6954	27.2342	26.9045	26.5434										9	9
Q52L78;P23927;A0A1L1SRG5	Q52L78;P23927;A0A1L1SRG5	Alpha-crystallin B chain	Cryab	0.770426	1.02938	0.0460898	1.18179	0.745988	1.04221	0.113269	0.0417824	0.301903	1.3364	0.240971	2.35817	0.127268	0.059642	0.335347	32.8656	32.457	32.3296	32.718	32.2315	32.6427	32.1763	32.1508	32.0924	32.3333	32.5608	32.1359	32.7674	32.5267	32.2443	32.4779	32.3966	32.0664	32.646	32.2978						+	WT3_ir_WT3_sh			23	23
Q3UJN2;Q3U1C2;P60122;D3YW60	Q3UJN2;Q3U1C2;P60122	RuvB-like 1	Ruvbl1	0.915886	1.02915	0.266365	1.95737	0.779328	1.04631	0.0381586	0.0414501	0.109001	0.574524	0.968915	1.19485	0.10828	0.0653118	0.289814	24.3437	24.4068	24.8942	24.2213	24.2422	25.8981	25.195	24.6728	24.4038	24.601	24.8697	24.4703	24.9007	23.7659	20.8524	24.7458	24.7337	24.9862	24.6324	25.1408										9	9
P97478;A0A140LIF0;Q3TYT1;Q8K359	P97478;A0A140LIF0;Q3TYT1;Q8K359	5-demethoxyubiquinone hydroxylase, mitochondrial	Coq7	0.898552	1.02882	0.463464	0.853188	0.892821	1.01892	0.046457	0.0409874	0.131598	0.333984	-0.229065	-0.769935	0.0492354	0.0270428	0.139084	28.1984	28.0614	28.0309	28.6423	27.7935	28.9001	27.8641	28.1059	27.7174	28.5656	27.5647	28.6731	27.4969	27.686	28.1613	28.2858	28.2091	28.1351	27.9648	27.9798										9	9
B7ZN28;Q9EPX2	B7ZN28;Q9EPX2	Papilin	Papln	0.913515	1.02797	0.186762	0.670255	0.31957	0.81044	0.0392842	0.0398003	0.112088	0.72871	-0.577218	-1.4439	0.495434	-0.303223	-1.06123	23.2447	22.8968	22.7152	21.7881	23.8697	22.0766	22.3604	23.6438	22.731	22.2481	21.7713	22.7383	23.1547	23.2591	22.7409	22.5166	22.1323	22.9376	22.6303	22.7633										7	7
Q8R238;D3Z0F6	Q8R238;D3Z0F6	Serine dehydratase-like	Sdsl	0.95347	1.02791	0.823475	1.14227	0.428243	1.4536	0.0206931	0.0397182	0.0602045	0.0843497	0.191908	0.230518	0.36831	0.539632	0.834444	21.2494	21.5115	22.4562	22.3531	23.4156	24.6141	21.7176	23.5777	21.299	20.7046	21.8755	21.6815	23.7142	23.5026	23.5314	22.5791	22.2194	22.4689	24.4232	23.3261										4	4
F6ZHD8;Q9D6Y9;Q8C7E6;G3UW30;Q8BT78	F6ZHD8;Q9D6Y9;Q8C7E6;G3UW30	1,4-alpha-glucan-branching enzyme	Gbe1	0.845964	1.0261	0.907006	0.98978	0.763487	0.955646	0.0726484	0.0371647	0.200671	0.0423897	-0.0148201	-0.120568	0.117198	-0.0654518	-0.311359	27.3052	27.0401	26.874	26.6211	27.0841	26.921	26.8411	26.861	26.9785	26.6642	27.0555	27.1523	27.1029	26.8802	27.3037	27.1561	26.8983	26.9074	27.4105	27.6808										24	24
A3KGU9;B9EKJ1;A3KGU7;B2RXX6;B7ZWK3;Q3V1V5;Q3URW8;Q3TYI8;Q58ES7;Q6PA04;A3KGU4;Q3TNY2	A3KGU9;B9EKJ1;A3KGU7;B2RXX6;B7ZWK3		Sptan1	0.754365	1.02608	0.665989	0.97386	0.116963	1.1089	0.122419	0.0371456	0.323838	0.176533	-0.0382137	-0.448069	0.931951	0.149125	1.75709	31.6583	31.7402	31.891	32.0741	31.8945	31.837	31.7007	31.9093	31.6493	31.7541	31.6793	31.8534	31.6554	32.085	31.7631	31.7327	31.6349	31.6518	31.6724	31.9137										175	175
Q6IRU2	Q6IRU2	Tropomyosin alpha-4 chain	Tpm4	0.929816	1.02594	0.428667	1.22959	0.0659181	1.60436	0.0316028	0.036953	0.0908875	0.36788	0.298175	0.833646	1.181	0.681998	2.12878	26.9984	27.3595	28.3112	27.2312	27.7355	27.2972	27.1848	26.8394	27.4976	27.0687	27.5504	28.1835	27.7951	28.77	27.3078	27.5105	26.925	26.9942	26.8636	28.548										18	14
P08249;A0A0G2JF23;A0A0G2JGY4	P08249	Malate dehydrogenase, mitochondrial	Mdh2	0.864303	1.0251	0.221078	1.15753	0.792121	1.04219	0.0633342	0.0357681	0.17648	0.655454	0.211056	1.32717	0.101209	0.0596214	0.272525	35.6308	35.5206	35.5289	34.8125	34.8186	35.0537	34.8264	35.2954	35.6986	35.0776	35.387	35.3332	35.7833	35.2503	35.4139	35.6044	35.6096	35.5219	35.3749	35.4385										23	23
Q3UEE2;Q8R436;Q541E2;Q3TWM2;P51855;A2AQN9;A2AQN7;H3BKH4	Q3UEE2;Q8R436;Q541E2;Q3TWM2;P51855	Glutathione synthetase	Gss	0.972196	1.02498	0.112353	0.642565	0.285947	0.478709	0.0122462	0.0355888	0.0359591	0.949414	-0.638086	-1.78347	0.543714	-1.06278	-1.14336	25.2694	25.6155	25.3902	25.3949	25.0286	24.7573	25.3024	24.975	25.1068	24.9063	24.5884	24.9389	20.6255	23.7203	24.7078	23.1935	25.1802	25.5727	25.098	24.9533										5	5
A0A0R3P9C8;Q9DC69	A0A0R3P9C8;Q9DC69	NADH dehydrogenase [ubiquinone] 1 alpha subcomplex subunit 9, mitochondrial	Ndufa9	0.82736	1.02497	0.427724	1.04843	0.301438	0.888108	0.0823053	0.0355865	0.225346	0.368836	0.0682281	0.835421	0.520802	-0.171192	-1.10462	33.277	33.1157	32.8497	33.6044	32.9566	33.3082	33.5164	32.9845	32.8393	33.0744	33.0678	32.9682	33.1058	32.9653	32.9072	33.0514	32.8828	33.1873	33.1696	32.9672										35	35
Q3U9V4;P62880;E9QKR0;D3Z1M1;D3YZX3;D3Z1T4;E9PWM7	Q3U9V4;P62880;E9QKR0;D3Z1M1;D3YZX3;D3Z1T4	Guanine nucleotide-binding protein G(I)/G(S)/G(T) subunit beta-2	Gnb2	0.887217	1.0249	0.873777	1.02461	0.498212	1.11318	0.05197	0.0354778	0.146413	0.0585993	0.0350761	0.164028	0.302586	0.154685	0.709425	28.3176	28.2948	28.1374	28.197	27.982	27.6661	27.5573	28.4987	28.2111	27.9024	28.7467	27.9012	28.3151	27.8946	28.1761	28.1172	28.5711	27.7897	28.0805	27.5927										12	12
Q9DB60;B1AS14	Q9DB60;B1AS14	Prostamide/prostaglandin F synthase	Fam213b	0.845397	1.0248	0.990716	1.00186	0.928098	0.989752	0.0729391	0.0353413	0.20142	0.00405098	0.00268593	0.0120049	0.0324062	-0.0148613	-0.0931203	27.3313	26.7231	26.8564	26.6614	26.553	27.1041	26.97	27.0867	26.7025	27.6108	27.2684	26.7722	27.255	26.6301	26.8975	27.2285	27.1426	26.907	27.2531	27.1949										12	12
Q545G3;O70548;O70549	Q545G3;O70548;O70549	Telethonin	Tcap	0.809966	1.02421	0.827045	1.0246	0.837534	0.976758	0.0915332	0.034515	0.248556	0.0824711	0.0350582	0.225766	0.0769975	-0.0339275	-0.211834	27.1245	27.026	26.9221	26.8908	27.4301	26.8906	27.481	26.9126	26.8437	26.7877	26.9209	26.9717	27.3915	27.3872	26.7652	27	26.8802	26.6879	27.0654	27.1307										14	14
Q8CIN4;Q811J8;Q5DTJ2;Q8K0Z3;B1GX80;B1GX81;Q61036;Q8BGF1;Q8BVX1;A3KGC3;A3KGC4;A3KGC5;G5E884;O88643	Q8CIN4	Serine/threonine-protein kinase PAK 2;PAK-2p27;PAK-2p34	Pak2	0.881092	1.02383	0.423221	1.369	0.258366	1.78938	0.0549786	0.033976	0.154434	0.373433	0.45312	0.843937	0.587765	0.839461	1.21678	24.7889	24.9831	25.1538	24.593	23.1732	25.0556	24.4594	24.2468	25.0601	26.2752	25.6574	24.3434	25.105	24.9095	24.9885	24.6101	25.4504	25.4126	21.6213	25.1603										8	8
Q8K1Z0;F6SFF5	Q8K1Z0;F6SFF5	Ubiquinone biosynthesis protein COQ9, mitochondrial	Coq9	0.914397	1.02366	0.29537	0.807819	0.38199	0.838844	0.0388653	0.0337368	0.11094	0.529634	-0.307896	-1.1196	0.417948	-0.253526	-0.925063	30.066	29.5161	29.69	30.1409	30.4323	29.5065	29.4768	29.6697	29.3998	29.3225	28.8329	29.7346	29.1109	29.9762	29.3274	29.2316	28.7357	29.4094	29.915	29.4382										11	11
Q8C7F9;Q8C6H4;Q542E4;Q3TWB8;P58021;E9PZ69	Q8C7F9;Q8C6H4;Q542E4;Q3TWB8;P58021	Transmembrane 9 superfamily member 2	Tm9sf2	0.95141	1.02364	0.555312	1.3125	0.280109	1.82951	0.0216323	0.0337105	0.0628733	0.255463	0.392315	0.615522	0.552673	0.871458	1.1584	23.2298	23.5437	24.6685	23.3999	22.7461	23.3129	23.8182	24.7547	24.4747	25.61	25.074	23.4882	25.3438	23.8292	23.468	25.3378	25.0806	21.5952	25.6529	23.7043										5	5
P24549	P24549	Retinal dehydrogenase 1	Aldh1a1	0.942491	1.02333	0.0241886	2.05219	0.127466	1.66704	0.0257226	0.0332783	0.0744356	1.61639	1.03717	2.77289	0.894604	0.737291	1.70045	24.4969	25.0595	25.1244	25.7844	23.5314	25.2522	24.2661	25.5212	25.9275	24.3152	25.0022	24.1908	24.9212	25.0346	23.9451	25.473	24.2994	24.6423	24.7047	26.7265						+	WT3_ir_WT3_sh			20	18
Q61102	Q61102	ATP-binding cassette sub-family B member 7, mitochondrial	Abcb7	0.898789	1.02326	0.415163	1.12043	0.675746	0.933986	0.0463422	0.0331715	0.131288	0.381781	0.164052	0.859333	0.170216	-0.0985271	-0.434013	27.6473	27.2557	27.5049	27.8161	27.0918	27.0083	27.1809	26.6614	26.9486	27.4394	27.5481	27.0727	26.5845	27.6394	27.2823	27.2235	27.129	27.5004	27.4421	27.4993										19	19
Q3UC02;Q9DB79;P62281;A0A1B0GRR3;Q9D0P6;A0A1B0GSE8;Q9CW75	Q3UC02;Q9DB79;P62281;A0A1B0GRR3;Q9D0P6;A0A1B0GSE8	40S ribosomal protein S11	Rps11	0.898311	1.02301	0.325214	1.26062	0.682243	0.920235	0.0465732	0.032814	0.131912	0.487831	0.334135	1.04812	0.166061	-0.119926	-0.424705	26.6335	26.58	26.2665	26.1847	25.0192	25.8109	25.4449	26.4311	26.4903	26.273	26.5079	25.5824	26.5829	25.6807	26.0529	26.5395	26.4976	26.4536	26.6808	25.6615										11	11
H3BJ97;Q99JR5;Q4FJX7;H3BKM8	H3BJ97;Q99JR5;Q4FJX7	Tubulointerstitial nephritis antigen-like	Tinagl1	0.942284	1.02294	0.519069	0.847326	0.439356	0.789809	0.0258182	0.032719	0.0747047	0.284775	-0.239011	-0.674395	0.357184	-0.340425	-0.813712	26.0135	26.396	24.7235	26.9301	26.2561	26.1136	26.5099	27.1238	25.9546	26.1405	26.4071	26.0243	26.0171	25.2277	25.2656	25.9123	26.5973	25.9044	26.6572	25.5108										10	10
Q9WV96;D3YVK5;A0A1B0GSU2;D3YVK4;A0A1B0GRP8;A0A1B0GRJ5;D6RG99	Q9WV96;D3YVK5;A0A1B0GSU2;D3YVK4	Mitochondrial import inner membrane translocase subunit Tim10 B	Timm10b	0.952896	1.02219	0.179846	1.52151	0.741451	0.9073	0.0209543	0.0316689	0.0609471	0.745099	0.6055	1.46968	0.129918	-0.140349	-0.341601	23.0484	23.5318	22.4648	22.2877	22.4043	23.3669	23.5071	22.8566	21.5685	22.1549	23.3262	21.9616	23.7278	22.9956	22.6231	23.7708	24.0422	22.4229	23.378	22.6639										5	5
Q9CZN8	Q9CZN8	Glutamyl-tRNA(Gln) amidotransferase subunit A, mitochondrial	Qrsl1	0.959141	1.02206	0.986649	1.00677	0.456541	0.774083	0.0181173	0.0314819	0.0528576	0.00583749	0.00973854	0.0172642	0.34052	-0.369439	-0.782347	25.251	24.7121	24.9624	24.9753	24.3122	24.5117	24.9895	23.0861	23.2777	24.493	25.5936	24.9922	22.6991	24.3115	25.613	24.8507	25.0751	24.683	24.9142	24.9908										9	9
B9EK92;Q3U0S6;A0JNY4;Q9D0D0;Q8CCF1	B9EK92;Q3U0S6;A0JNY4	Ras-interacting protein 1	Rasip1	0.892182	1.02194	0.32935	0.824179	0.617096	0.911623	0.0495465	0.0313129	0.13992	0.482343	-0.27897	-1.03862	0.209647	-0.133492	-0.52007	24.9145	24.5198	24.4751	24.29	24.1762	24.3003	23.9077	24.3496	24.3936	24.5127	23.8334	24.7045	23.9043	24.8493	25.4155	24.3871	24.3847	25.0012	24.2445	24.8661										10	10
P60335	P60335	Poly(rC)-binding protein 1	Pcbp1	0.914	1.02165	0.628594	1.09467	0.851167	1.02854	0.0390536	0.030899	0.111456	0.201629	0.130499	0.502886	0.0699852	0.0405991	0.193794	28.696	28.5217	28.6944	27.7446	27.7474	27.7082	28.1476	28.3499	28.9679	28.3151	28.6241	28.5381	28.6472	28.4739	28.6653	28.4941	28.6824	28.5576	28.2969	28.6542										14	14
Q9D7J9	Q9D7J9	Enoyl-CoA hydratase domain-containing protein 3, mitochondrial	Echdc3	0.89273	1.02159	0.445097	1.12436	0.938937	1.00992	0.0492796	0.0308163	0.139203	0.351545	0.169105	0.803141	0.0273634	0.0142426	0.0790462	27.5228	27.4301	27.708	27.5084	27.5873	26.8838	27.2984	27.4675	27.6737	27.0954	27.6526	26.766	27.8949	27.4734	27.4716	27.5497	27.3608	27.6903	27.3744	26.9152										8	8
P61971;Q3U8H8;A0A1D5RLR1	P61971;Q3U8H8	Nuclear transport factor 2	Nutf2	0.928549	1.021	0.946966	1.01365	0.98058	1.00639	0.0321951	0.0299831	0.0925339	0.0236658	0.0195633	0.0686337	0.00851701	0.00918808	0.0251131	27.799	28.6548	27.6925	27.9575	27.7646	27.5988	27.7846	27.7029	28.6078	28.741	28.6207	28.5373	27.9968	28.3476	28.5003	28.1691	28.7817	29.0809	28.1286	29.0653										5	5
Q9D967	Q9D967	Magnesium-dependent phosphatase 1	Mdp1	0.873504	1.02089	0.14533	1.24407	0.461138	1.10351	0.0587352	0.0298229	0.164387	0.837645	0.315067	1.61336	0.336169	0.142095	0.774091	27.967	27.7614	27.8096	27.5483	27.3792	28.0827	27.9317	27.0342	27.8664	27.6866	28.0378	28.0881	28.5951	27.7888	27.8979	27.8856	27.9254	27.6225	27.8174	27.9322										6	6
P56480	P56480	ATP synthase subunit beta, mitochondrial	Atp5b	0.702716	1.02053	0.694928	1.03287	0.71417	0.977292	0.15322	0.0293228	0.395634	0.15806	0.0466629	0.406649	0.146198	-0.033139	-0.379531	36.2885	36.3299	36.3244	36.4706	36.5478	36.3671	36.712	36.0297	36.0759	36.1675	36.4833	36.4286	36.3446	36.3925	36.286	36.3741	36.3241	36.4239	36.2508	36.3758										40	40
D3YTP0;A0A0R4J1G9;E9QN92;Q8CI59;Q924Z2	D3YTP0;A0A0R4J1G9;E9QN92;Q8CI59	Metalloreductase STEAP3	Steap3	0.943214	1.01978	0.312894	1.46494	0.751494	1.09414	0.0253897	0.028257	0.0734981	0.504602	0.550841	1.07697	0.124074	0.129802	0.327776	23.2049	22.4855	21.4912	23.1047	22.6412	22.6906	22.6053	23.014	22.9536	22.8054	22.615	20.2704	23.7102	23.0863	22.2938	22.4333	22.9597	22.6711	22.3044	22.6544										5	5
Q5SQB0;Q5U438;Q5SQB7;Q3U536;Q61937;Q9DAY9;Q5SQB5;Q3UDA7;Q8BSZ3;Q5BL09	Q5SQB0;Q5U438;Q5SQB7;Q3U536;Q61937;Q9DAY9;Q5SQB5;Q3UDA7;Q8BSZ3;Q5BL09	Nucleophosmin	Npm1	0.9332	1.01961	0.0388458	1.27255	0.314958	1.27537	0.0300253	0.0280174	0.0864934	1.41066	0.347721	2.46776	0.501747	0.350912	1.07208	26.8428	26.55	27.7478	27.8722	26.8836	27.2449	27.1391	26.893	27.5817	26.9874	27.2095	26.827	26.2579	27.5797	27.2276	26.9413	27.1166	27.132	27.2787	27.7026						+	WT3_ir_WT3_sh			5	5
D3Z0F5;Q3UIT2;O88545;F6QK86	D3Z0F5;Q3UIT2;O88545;F6QK86	COP9 signalosome complex subunit 6	Cops6	0.975993	1.01897	0.31425	0.502105	0.191025	0.478061	0.0105535	0.027108	0.0310471	0.502724	-0.99394	-1.07375	0.71891	-1.06473	-1.42843	25.4771	24.8312	22.3776	25.017	25.0161	21.9872	25.0106	25.3538	24.2213	24.6373	24.4158	21.9117	23.8923	24.9956	25.8265	22.1557	24.694	24.8899	23.0261	21.9304										8	8
Q9DAR7;Q3TBW9;D6RFQ0	Q9DAR7;Q3TBW9	m7GpppX diphosphatase	Dcps	0.931409	1.01896	0.662051	0.880581	0.174822	0.764271	0.0308596	0.0270954	0.088819	0.179109	-0.183472	-0.45377	0.757403	-0.387844	-1.48896	24.7629	25.7173	25.3575	24.1348	23.8363	24.213	25.1897	24.8207	25.4781	25.6069	24.9985	25.3372	24.8248	24.5341	25.6518	25.1119	25.1442	25.338	25.4024	25.0098										8	8
Q3TDG9;Q9ER00;Q3TIL5	Q3TDG9;Q9ER00;Q3TIL5	Syntaxin-12	Stx12	0.940355	1.01893	0.505118	0.897642	0.907064	0.969675	0.026708	0.0270607	0.0772063	0.296607	-0.155788	-0.697726	0.0423619	-0.0444267	-0.120492	25.2978	24.4364	24.9447	25.4368	24.2584	24.6254	25.0894	24.8211	24.9673	25.2038	24.9475	24.7961	23.4997	24.301	25.3209	24.78	24.8576	24.5913	24.5639	25.0178										7	7
Q64521;A2AQR0	Q64521;A2AQR0	Glycerol-3-phosphate dehydrogenase, mitochondrial;Glycerol-3-phosphate dehydrogenase	Gpd2	0.938629	1.01881	0.629344	1.11357	0.553706	0.901479	0.027506	0.0268883	0.0794463	0.201112	0.155193	0.501771	0.256721	-0.149634	-0.618082	27.1291	27.5168	27.0731	27.879	26.4629	27.5642	26.9524	26.8307	26.3813	27.2028	27.4802	26.5715	26.7375	26.4785	27.3748	27.3146	27.0761	27.2049	27.2982	26.5875										21	21
B2CY77;P14206;A0A1L1SUK3;A0A1L1SRW0	B2CY77;P14206	40S ribosomal protein SA	Rpsa	0.883782	1.01848	0.108425	1.24661	0.125067	1.20848	0.0536549	0.0264187	0.150911	0.964872	0.318007	1.80677	0.902857	0.273194	1.71299	29.6487	30.0674	29.9404	29.7758	29.3821	30.2818	29.8906	29.8741	30.0255	29.5704	30.0149	29.6744	30.2866	29.4512	29.9044	30.2219	30.2068	29.3165	29.8383	29.918										16	16
Q1XH17	Q1XH17	Tripartite motif-containing protein 72	Trim72	0.904949	1.01837	0.329143	1.14148	0.850844	0.973726	0.0433759	0.0262642	0.12325	0.482615	0.190912	1.0391	0.0701499	-0.0384129	-0.194221	31.4805	31.3442	31.5832	30.5715	30.6198	31.0132	31.3218	31.0136	31.4459	31.0467	31.4642	31.484	31.4593	31.267	31.4858	31.4142	31.5144	31.3611	31.4203	31.6074										35	35
O35459;F7B227	O35459;F7B227	Delta(3,5)-Delta(2,4)-dienoyl-CoA isomerase, mitochondrial	Ech1	0.757462	1.01784	0.46179	0.922114	0.976491	0.997539	0.120639	0.0255051	0.319595	0.335555	-0.116982	-0.772926	0.0103318	-0.00355492	-0.0304024	30.193	30.4458	30.443	30.3762	30.7617	30.1605	29.9837	30.6783	30.1895	30.0049	30.3947	30.3847	30.3638	30.501	30.2794	30.2783	30.3105	30.5408	30.5061	30.1581										22	22
Q3TRJ1;Q9EQH3;Q3TKU6;Q3TJ43;Q3UQJ1;Q3TUV7	Q3TRJ1;Q9EQH3;Q3TKU6;Q3TJ43;Q3UQJ1	Vacuolar protein sorting-associated protein 35	Vps35	0.890892	1.01742	0.598163	1.04526	0.350152	1.14247	0.0501751	0.0249096	0.141607	0.223181	0.063868	0.548737	0.455744	0.192154	0.992214	27.911	28.1923	27.7306	28.4191	27.8245	28.1494	27.524	28.2595	27.9567	28.0773	27.9771	27.8254	28.4012	27.8701	27.9805	28.3332	28.1509	27.769	28.054	27.7093										28	28
Q9ME04;Q7JCY6;A0A141CM24;P03911;W0TGY1;F1JVR2;A0A141CM50;A0A075DCI1;Q3UPP3;Q3UQ59	Q9ME04;Q7JCY6;A0A141CM24;P03911;W0TGY1;F1JVR2;A0A141CM50;A0A075DCI1;Q3UPP3	NADH-ubiquinone oxidoreductase chain 4	ND4;mt-Nd4;Mtnd4	0.935562	1.0174	0.343861	1.23849	0.806925	1.02963	0.0289272	0.0248867	0.0834262	0.463617	0.308577	1.00602	0.0931667	0.0421318	0.252628	31.9749	32.3193	31.82	32.6339	31.4003	32.616	32.1222	31.5628	32.3326	32.3607	32.2339	31.6668	31.8305	31.1016	31.8659	32.1154	32.1898	31.8908	32.0061	32.0497										12	12
Q8CJ53	Q8CJ53	Cdc42-interacting protein 4	Trip10	0.974247	1.01716	0.329999	0.66088	0.430708	1.37734	0.011331	0.0245502	0.0333055	0.481487	-0.59754	-1.03714	0.365817	0.461883	0.829814	21.6588	22.6021	24.0304	23.6164	24.0854	23.499	22.7474	23.4456	23.4289	23.7682	20.9621	23.4722	21.4611	24.3191	23.7347	23.3092	22.7056	22.8612	23.4621	23.8275										10	10
E9Q4M2;P54310;Q9CTW2;A0A0U1RNR0	E9Q4M2;P54310;Q9CTW2	Hormone-sensitive lipase	Lipe	0.901726	1.01692	0.793729	0.925506	0.110451	1.25094	0.0449252	0.0242046	0.127454	0.100328	-0.111686	-0.270358	0.95683	0.323008	1.79466	24.6615	25.2867	25.5699	25.3069	26.6264	25.8228	25.4628	24.7446	25.2628	26.2015	25.46	25.6303	25.7725	24.9948	24.7472	25.8512	25.6009	25.4631	25.0235	25.2624										6	6
Q9JKS4	Q9JKS4	LIM domain-binding protein 3	Ldb3	0.780739	1.01692	0.872835	0.989024	0.221248	1.0929	0.107494	0.024202	0.287903	0.0590678	-0.0159229	-0.165265	0.65512	0.128164	1.32663	32.0598	31.7089	31.8342	31.8273	32.2693	31.9411	31.9021	32.0562	31.9207	31.8215	31.8288	31.7928	32.2346	32.0271	31.904	32.0464	31.9749	31.7592	31.8142	32.0141										34	34
A2AJI1;A8Y5P4;A2AJI0;F6WF36	A2AJI1;A8Y5P4;A2AJI0;F6WF36	MAP7 domain-containing protein 1	Map7d1	0.97713	1.01584	0.0805746	0.429755	0.167219	0.527534	0.0100474	0.02267	0.029575	1.0938	-1.21841	-1.99953	0.776714	-0.922664	-1.51911	23.2917	24.2376	24.1463	23.6814	23.7782	21.7977	24.5668	25.0084	21.6096	24.6013	24.2443	23.7308	22.2879	23.9142	23.472	22.9326	21.0974	23.8848	23.2443	23.3988										6	6
Q62048;D3Z375	Q62048;D3Z375	Astrocytic phosphoprotein PEA-15	Pea15;Pea15a	0.978291	1.01578	0.747382	0.902008	0.979587	0.986128	0.00953187	0.0225819	0.0280736	0.126457	-0.148788	-0.333428	0.00895704	-0.0201534	-0.0263975	26.6521	25.8112	26.8395	25.8285	25.3281	24.5674	25.7003	25.9181	26.546	25.8965	26.5606	25.606	23.1033	25.8098	26.5959	25.1169	25.9174	25.885	24.7658	27.0249										5	5
Q8BXK9;Q9CYD1;Q8BHB9	Q8BXK9	Chloride intracellular channel protein 5	Clic5	0.920584	1.01539	0.280997	1.26751	0.201427	1.19402	0.0359364	0.0220314	0.102888	0.551298	0.341992	1.1561	0.695881	0.25583	1.3919	25.516	25.2306	26.0393	25.7177	24.9388	25.2193	25.8808	25.4595	25.9884	25.5331	26.1229	25.7154	26.1562	26.2007	26.3671	26.1927	26.2122	26.0639	25.8637	25.7086										9	8
Q8BW75;E9Q3X6;E9PVL9	Q8BW75	Amine oxidase [flavin-containing] B	Maob	0.894147	1.01495	0.886454	1.01464	0.617155	1.0773	0.0485908	0.021405	0.137351	0.0523438	0.0209625	0.147412	0.209606	0.10742	0.519982	28.067	28.8447	28.4825	28.6812	28.2572	28.3089	27.9912	28.7977	28.3686	28.599	28.439	28.1266	28.4339	28.3725	28.3307	28.7271	28.7549	28.3825	28.5006	27.9705										25	25
P05202	P05202	Aspartate aminotransferase, mitochondrial	Got2	0.976876	1.01452	0.610865	1.21666	0.940775	0.968352	0.0101606	0.0208027	0.0299044	0.214055	0.282924	0.529452	0.0265143	-0.0463966	-0.0766622	33.0234	33.3998	32.3576	34.4896	34.0248	34.4447	34.2497	33.2528	33.0839	32.8594	33.69	31.9312	34.1132	31.9137	33.0184	33.3689	34.0106	33.1885	32.9758	31.6342										60	60
Q52KG9;Q3TIX8;Q3TI05;P80317;Q3TW97;Q3TI62;Q8VEI1;Q497N0;Q61390;Q8BVT1;B1AT05	Q52KG9;Q3TIX8;Q3TI05;P80317;Q3TW97;Q3TI62;Q8VEI1	T-complex protein 1 subunit zeta	Cct6a	0.898571	1.01448	0.77268	1.04457	0.117276	1.17434	0.0464476	0.0207355	0.131573	0.112001	0.0629063	0.298837	0.930792	0.23185	1.75534	28.0443	27.9287	28.2197	28.0475	27.8671	28.191	27.837	27.8685	28.1641	28.2042	27.8595	28.8183	28.6643	28.4924	27.8737	28.2395	27.9739	27.9368	28.144	28.1446										16	16
Q6PE15;F6X5P5	Q6PE15;F6X5P5	Mycophenolic acid acyl-glucuronide esterase, mitochondrial	Abhd10	0.964963	1.0144	0.295724	1.66886	0.125956	1.91834	0.0154892	0.0206337	0.0453196	0.529114	0.738864	1.11872	0.899781	0.939857	1.70832	23.1208	23.9914	24.3956	24.5867	23.5759	23.9271	24.6154	22.0285	24.9284	24.1299	25.1727	23.307	24.5475	24.912	24.9855	22.781	24.151	23.9215	21.476	24.1435										5	5
Q6XLQ8;Q3TL33	Q6XLQ8;Q3TL33		Calu	0.978476	1.01353	0.817491	1.10461	0.10177	1.99756	0.00944997	0.0193947	0.0278349	0.0875169	0.143541	0.238497	0.992379	0.99824	1.84812	23.4896	24.0711	25.7706	24.8781	26.1272	24.4524	23.9914	24.4784	24.5124	24.198	23.9952	25.2498	24.5472	26.6225	24.0266	25.2151	23.327	24.082	24.2694	26.3717										12	12
Q9QZD8	Q9QZD8	Mitochondrial dicarboxylate carrier	Slc25a10	0.960683	1.01351	0.914568	1.03364	0.811621	1.06857	0.01742	0.0193638	0.0508616	0.0387839	0.0477325	0.110717	0.0906467	0.0956825	0.246341	21.7785	21.6123	23.2282	22.1803	23.3155	21.9223	22.1599	22.2478	22.0615	21.5838	21.9874	20.7874	20.9589	21.8392	21.4386	21.8014	21.7908	21.786	21.8936	21.5504										5	5
K3W4R6;Q3TH80;Q54AB6;K3W4R7;Q6P3Z7;J3QQ13;P50752;Q3TQ90;A0A087WRX3;A0A087WQP1	K3W4R6;Q3TH80;Q54AB6;K3W4R7;Q6P3Z7;J3QQ13;P50752;Q3TQ90;A0A087WRX3	Troponin T, cardiac muscle	Tnnt2	0.903779	1.01334	0.130142	0.868121	0.99723	1.00037	0.0439376	0.0191132	0.124776	0.885583	-0.204032	-1.68671	0.0012048	0.000532532	0.003582	32.7044	33.1376	33.2183	33.2633	33.1842	32.842	33.2336	33.0736	32.8838	33.3268	32.8505	33.3568	32.7645	33.4097	33.1444	33.0796	32.7783	32.8873	33.1957	33.1369										24	24
G5E850;Q544Z9;P56395;E0CY88	G5E850;Q544Z9;P56395	Cytochrome b5	Cyb5a	0.937935	1.01316	0.295574	0.789115	0.114416	1.35187	0.0278271	0.018861	0.0803464	0.529334	-0.341693	-1.11909	0.941513	0.434961	1.77155	24.5449	24.227	24.6186	25.0289	25.7743	24.2679	23.5371	25.1176	24.4522	24.5885	24.3415	24.8777	24.3553	25.1151	24.1993	24.6722	24.0459	24.1341	24.3253	24.8943										5	5
Q9QYJ0;Q3TFF0	Q9QYJ0;Q3TFF0	DnaJ homolog subfamily A member 2	Dnaja2	0.94487	1.01154	0.788026	1.03408	0.644264	1.08593	0.0246277	0.0165554	0.0713503	0.103459	0.0483456	0.278048	0.190936	0.11893	0.479724	28.5199	27.7478	28.4927	27.9318	28.1093	27.7096	27.4261	27.9525	28.3111	27.9008	27.7745	28.222	27.6501	28.5336	27.841	27.9385	27.8318	28.0832	27.9784	28.4437										20	20
Q3UAF7;B2RRX1;P60710;Q3U5R4;Q4KL81;P63260;Q3UGS0;Q3UA89;Q3U939;Q3U804;Q3TSB7;Q3TIJ9;Q61276;Q3UAF6;Q3UAA9;Q3UCF8;E9Q1F2;E9Q5F4;Q3UD81;G3UZ07;B1ATY1;Q99NC5;E9Q606;A1E281;G3UYG0;E9Q2D1;F8WGM8;O89054;F6WX90;Q6IWE2;Q7M0E4;V9GXQ2	Q3UAF7;B2RRX1;P60710;Q3U5R4;Q4KL81;P63260;Q3UGS0;Q3UA89;Q3U939;Q3U804;Q3TSB7;Q3TIJ9;Q61276;Q3UAF6;Q3UAA9;Q3UCF8;E9Q1F2;E9Q5F4;Q3UD81;G3UZ07	Actin, cytoplasmic 1;Actin, cytoplasmic 1, N-terminally processed;Actin, cytoplasmic 2;Actin, cytoplasmic 2, N-terminally processed	Actb;Actg1	0.937693	1.01133	0.937635	0.990784	0.507703	1.08034	0.0279394	0.0162563	0.0806611	0.027966	-0.0133579	-0.0807357	0.29439	0.111483	0.693372	31.118	31.0573	31.4829	31.5549	31.2467	30.7388	30.9827	31.4104	31.6019	31.2601	31.2916	31.0884	31.0176	31.5097	31.492	31.2888	30.9328	31.3726	31.4241	31.524										34	13
M0QWP1;Z4YK85;A2ASQ1;Q6PCM6;Q5EBX5;Q8K326;Z4YJS5;Q52L98;Q80V56;Q91XS3;O08860;Q99KT4	M0QWP1;Z4YK85;A2ASQ1;Q6PCM6;Q5EBX5	Agrin;Agrin N-terminal 110 kDa subunit;Agrin C-terminal 110 kDa subunit;Agrin C-terminal 90 kDa fragment;Agrin C-terminal 22 kDa fragment	Agrn	0.962793	1.01132	0.471408	1.32557	0.226509	1.16624	0.0164673	0.0162399	0.0481299	0.326603	0.406612	0.755848	0.644914	0.221863	1.31015	24.6569	24.4003	24.5081	24.4133	22.614	25.4308	24.6925	25.1784	25.1958	24.8453	24.8339	24.3952	24.6087	24.2607	24.4276	23.7724	25.2365	24.2238	24.492	24.8083										15	15
Q6P069	Q6P069	Sorcin	Sri	0.94961	1.01048	0.409856	1.20218	0.0850874	1.25412	0.0224547	0.0150448	0.0652058	0.387368	0.265652	0.869588	1.07013	0.32668	1.96432	25.1919	24.9916	24.9652	25.0343	25.5416	25.1898	24.7394	25.5805	25.8224	24.3607	25.5576	24.6612	25.718	25.01	24.8889	24.7813	25.3722	25.146	24.734	25.3466										10	10
Q99L13;A0ZNJ2	Q99L13;A0ZNJ2	3-hydroxyisobutyrate dehydrogenase, mitochondrial;3-hydroxyisobutyrate dehydrogenase	Hibadh	0.940563	1.01022	0.307802	1.13187	0.454305	0.923867	0.0266121	0.0146671	0.0769369	0.511729	0.178713	1.08916	0.342653	-0.114243	-0.786382	29.7401	29.6617	29.7721	29.7621	29.2219	29.5191	29.6019	29.5031	29.2748	29.3467	29.6691	29.3451	29.1105	29.4851	29.7385	30.1007	29.8261	29.7252	29.9644	29.6514										16	16
Q2YDW1;Q3UGC7;Q66JS6;Q66JW9;Q99JK5	Q2YDW1;Q3UGC7;Q66JS6;Q66JW9	Eukaryotic translation initiation factor 3 subunit J-A;Eukaryotic translation initiation factor 3 subunit J-B	Eif3j;Eif3j1;Eif3j2	0.954532	1.00954	0.188538	2.06172	0.162531	1.3399	0.0202096	0.0137009	0.0588283	0.724602	1.04385	1.43742	0.789065	0.422126	1.53832	23.5541	24.143	24.0904	23.565	24.8328	24.0228	23.2961	22.2408	23.2846	21.9134	23.9561	23.8198	23.934	24.3778	20.9553	23.3401	23.6014	23.3945	22.5513	23.859										8	8
Q99N15;Q9CYT3;A2AFQ2;O08756	Q99N15;Q9CYT3;A2AFQ2;O08756	3-hydroxyacyl-CoA dehydrogenase type-2	Hsd17b10	0.893014	1.0093	0.420224	1.0755	0.00560333	0.898937	0.0491417	0.0133564	0.138832	0.37652	0.105004	0.849639	2.25155	-0.153708	-3.7526	31.6875	31.8466	31.644	31.5851	31.187	31.3263	31.705	31.5392	31.5442	31.6312	31.8053	31.3464	31.5434	31.3979	31.5733	31.7285	31.6119	31.6882	31.7102	31.4845								+	AOX3_ir_AOX3_sh	22	22
Q4FK36;Q9R0P5	Q4FK36;Q9R0P5	Destrin	Dstn	0.967853	1.00875	0.931603	0.989751	0.41069	1.17877	0.0141905	0.0125729	0.0415791	0.030769	-0.0148624	-0.0885667	0.386486	0.237278	0.867971	27.3976	27.6353	27.8676	26.7719	27.7123	27.2418	27.6169	27.8878	27.877	27.5667	28.0733	27.8969	28.1511	27.9809	27.7016	27.518	27.7529	27.6895	27.2283	28.2104										13	12
Q3TPZ5;Q99KJ8;Q8BW43	Q3TPZ5;Q99KJ8	Dynactin subunit 2	Dctn2	0.963266	1.00862	0.744549	1.04616	0.788415	1.04726	0.0162538	0.0123898	0.0475171	0.128107	0.0651054	0.337329	0.103245	0.0666252	0.277523	28.1708	28.0131	28.0145	28.5516	27.92	28.5041	28.1618	27.9153	27.9335	28.1979	28.0348	27.6857	27.3476	27.5495	28.2621	28.2845	28.347	28.1721	27.5174	28.1076										15	15
P27612;F7D1R5	P27612	Phospholipase A-2-activating protein	Plaa	0.959183	1.00742	0.539029	0.892667	0.303116	1.1019	0.0180987	0.0106651	0.0528043	0.268388	-0.163805	-0.641678	0.518392	0.14	1.10052	26.2536	26.085	26.4065	25.9263	26.9996	26.5378	25.7944	26.0268	25.7791	26.0876	26.4647	26.636	26.4467	26.6031	26.2968	25.8429	26.3104	26.2567	26.1912	26.1911										18	18
Q545L9;F7D432;E9PWE0;E0CYV0;P23506;Q8BPI6;F6V9F1;F6TXE3;E0CYF2	Q545L9;F7D432;E9PWE0;E0CYV0;P23506;Q8BPI6;F6V9F1	Protein-L-isoaspartate O-methyltransferase;Protein-L-isoaspartate(D-aspartate) O-methyltransferase	Pcmt1	0.963694	1.00724	0.491904	1.16615	0.457244	0.902302	0.0160606	0.0104095	0.0469623	0.30812	0.221749	0.720203	0.339852	-0.148317	-0.781081	28.3682	28.5052	28.5364	27.7248	27.2375	28.0712	28.3937	27.6881	28.6526	28.5028	28.4717	28.2775	28.1163	27.9791	28.783	28.4229	28.54	28.4462	28.6778	28.7321										16	16
Q9CYW4	Q9CYW4	Haloacid dehalogenase-like hydrolase domain-containing protein 3	Hdhd3	0.968438	1.00714	0.326161	1.36155	0.612295	0.906434	0.0139283	0.01026	0.0408227	0.486568	0.445245	1.04594	0.213039	-0.141726	-0.527294	25.1295	25.4564	25.1754	26.0897	24.088	26.082	25.8839	25.0598	25.5699	26.0727	25.4006	24.2531	25.5422	25.038	25.6949	25.3041	25.0542	26.2603	25.4244	25.5845										5	5
A0A1D5RLS1;Q60902	A0A1D5RLS1;Q60902	Epidermal growth factor receptor substrate 15-like 1	Eps15l1	0.991745	1.00664	0.740997	0.842664	0.714325	0.85193	0.00359988	0.00954628	0.0106736	0.130183	-0.246971	-0.342227	0.146104	-0.231192	-0.379314	23.0485	23.2311	23.1937	21.0754	23.4551	23.1183	24.2853	22.6718	24.3524	23.5617	20.4698	23.4668	23.1773	24.1337	23.7094	23.5558	23.9306	22.8896	23.379	24.3006										9	9
J3QMN4;A0A0U1RPV8;A0A0U1RQA4;J3QMQ8;A0A0M3HEQ0;Q9JLT4;D3Z0K8;A0A0M3HEP9;A0A0U1RPC6;Q9D8I4;A0A0U1RPS1;A0A0U1RPY5	J3QMN4;A0A0U1RPV8;A0A0U1RQA4;J3QMQ8;A0A0M3HEQ0;Q9JLT4;D3Z0K8;A0A0M3HEP9;A0A0U1RPC6	Thioredoxin reductase 2, mitochondrial	Txnrd2	0.986854	1.00645	0.666532	0.851983	0.252706	0.689851	0.00574698	0.00927238	0.0169983	0.176179	-0.231103	-0.447284	0.597384	-0.535644	-1.23263	27.153	27.4409	25.7988	27.6129	27.8515	27.2717	27.9682	27.6422	26.5789	26.8085	27.7282	25.8043	27.3674	25.5553	27.1832	27	27.4862	27.0145	27.2822	25.9151										15	15
Q7JCZ1;A0A075DC90;P00405	Q7JCZ1;A0A075DC90;P00405	Cytochrome c oxidase subunit 2	mt-Co2;COX2;Mtco2	0.964084	1.00531	0.0197671	1.5617	0.811213	0.974608	0.0158852	0.00764008	0.0464583	1.70406	0.643117	2.9041	0.0908652	-0.0371056	-0.246887	34.0252	34.2328	33.9916	34.4777	33.072	34.4584	34.2318	32.9636	34.0862	33.5811	34.2796	33.8446	33.9482	33.8179	33.745	33.7798	34.0905	34.406	33.7499	33.9521						+	WT3_ir_WT3_sh			10	10
Q9CWJ9;B0LAC5	Q9CWJ9	Bifunctional purine biosynthesis protein PURH;Phosphoribosylaminoimidazolecarboxamide formyltransferase;IMP cyclohydrolase	Atic	0.979513	1.00472	0.740934	1.05753	0.742096	1.05209	0.00898971	0.00678825	0.0264928	0.130221	0.0807034	0.342315	0.12954	0.0732555	0.340711	26.0701	26.4346	25.9186	26.358	26.4678	25.8354	26.3932	26.8309	26.5572	26.1141	26.6873	25.7537	27.0415	26.2345	26.2846	26.5402	26.5813	26.296	26.3283	25.9891										22	22
Q8R2Z5	Q8R2Z5	von Willebrand factor A domain-containing protein 1	Vwa1	0.977433	1.00423	0.263114	0.869835	0.996572	0.999232	0.00991289	0.00608559	0.0291834	0.579856	-0.201187	-1.20369	0.00149116	-0.00110893	-0.00443192	26.2005	25.5366	25.3624	25.3481	25.6028	25.3361	26.114	25.7893	25.6675	25.8785	25.7944	26.2777	26.244	25.9457	26.1538	25.9525	25.7904	25.2551	25.6259	25.9816										9	9
Q8R010;Q8R3V2	Q8R010;Q8R3V2	Aminoacyl tRNA synthase complex-interacting multifunctional protein 2	Aimp2	0.988145	1.00357	0.323274	1.17563	0.471425	1.15492	0.0051795	0.00513802	0.0153297	0.490429	0.23344	1.0526	0.326588	0.20779	0.755818	26.7352	26.3878	26.1856	26.0754	26.2204	26.1429	26.2155	26.3746	26.9157	26.4869	27.1646	26.3322	27.4487	26.0427	26.3796	26.695	26.8933	26.4585	26.1506	26.3835										8	8
Q8VDK4;Q9WTR5;Q8CE18;Q8BS79;Q8BT28	Q8VDK4;Q9WTR5;Q8CE18;Q8BS79	Cadherin-13	Cdh13	0.978407	1.00328	0.292713	0.928096	0.6386	0.934744	0.00948047	0.00472679	0.0279238	0.533558	-0.107655	-1.12624	0.194771	-0.0973576	-0.488064	28.2121	28.8796	28.6914	28.5827	28.5516	28.5575	28.7643	28.5684	28.3573	28.6063	28.7704	28.9099	27.9777	28.632	28.7124	28.4931	28.8767	28.8868	28.5781	28.7055										17	17
Q3TM70;Q9EQP2;Q3TWP9;Q1MWP9;Q1MWP8;Q91VL7;Q3TQ74	Q3TM70;Q9EQP2;Q3TWP9;Q1MWP9;Q1MWP8;Q91VL7;Q3TQ74	EH domain-containing protein 4	Ehd4	0.961765	1.00322	0.116773	1.15815	0.0747476	1.1344	0.0169312	0.00464325	0.0494609	0.932657	0.211816	1.75816	1.1264	0.181932	2.04793	28.9621	29.1749	29.3271	29.3241	29.0416	29.2952	29.1798	28.961	29.6331	29.3668	29.4933	29.1611	29.5282	29.1299	29.3819	29.42	29.4348	29.3356	29.4328	29.3806										35	32
P52480;A0A1L1SU37;A0A1L1SQV8;A0A1L1SSN6;A0A1L1STV8;A0A1L1SUV0;A0A1L1ST52;A0A1L1SVH2;P53657	P52480;A0A1L1SU37	Pyruvate kinase PKM	Pkm	0.988497	1.00301	0.336669	0.90599	0.501556	0.867579	0.00502486	0.00433578	0.0148746	0.472796	-0.142433	-1.02204	0.299681	-0.204933	-0.703748	32.8596	32.8678	33.0055	31.6176	32.5645	32.5858	32.6524	32.6275	32.6928	32.8125	32.9582	33.1474	32.6984	32.4713	33.0308	32.7625	33.114	32.9918	33.1452	33.0566										40	40
Q3U878;Q3UGB5;Q9JII5;D3Z4J1	Q3U878;Q3UGB5;Q9JII5;D3Z4J1	DAZ-associated protein 1	Dazap1	0.988372	1.00296	0.0445801	0.779421	0.136578	0.736393	0.00507969	0.00426178	0.015036	1.35086	-0.359525	-2.37951	0.864618	-0.441453	-1.65471	23.6703	24.2159	24.1041	23.8392	23.9008	23.6385	24.0223	24.034	23.6213	24.0354	24.1158	23.8886	23.2869	23.4775	24.0001	23.208	22.8335	24.3337	24.0474	24.0187						+	WT3_ir_WT3_sh			4	4
Q3TN26;Q3TP13;Q544D7;Q60714;A0A1D5RLC0;Q91VE0	Q3TN26;Q3TP13;Q544D7;Q60714	Long-chain fatty acid transport protein 1	Slc27a1	0.986976	1.0029	0.257706	0.874044	0.116918	0.73563	0.00569326	0.00417328	0.0168404	0.588876	-0.194223	-1.21861	0.932118	-0.442948	-1.75735	25.9931	26.4973	25.7193	25.765	25.5675	25.895	26.2999	26.0207	25.6425	25.8236	25.7293	25.9331	25.9767	25.1013	25.8025	25.8083	25.8943	25.9822	25.6394	24.8419										17	17
Q8VE95;Q9D1W4	Q8VE95	UPF0598 protein C8orf82 homolog		0.984909	1.00272	0.952545	0.991755	0.229636	1.10928	0.00660409	0.00391884	0.0195146	0.0211144	-0.0119438	-0.0614023	0.63896	0.149626	1.30051	26.6777	26.4959	26.3172	26.4507	26.5482	26.7049	26.3084	26.7248	26.1208	26.332	26.4553	26.7052	26.6362	27.1908	26.5943	26.3731	26.8178	26.3872	26.247	26.6427										7	7
E0CZE0;Q3UK27;Q8VBW6;Q3TS59	E0CZE0;Q3UK27;Q8VBW6;Q3TS59	NEDD8-activating enzyme E1 regulatory subunit	Nae1	0.986494	1.00254	0.331743	0.834861	0.0491304	1.3184	0.00590561	0.00366669	0.0174644	0.479198	-0.260392	-1.03317	1.30865	0.39879	2.31724	23.2162	23.3446	23.3601	23.2975	24.0859	23.3382	23.1324	24.5417	23.9028	23.2059	23.5386	23.8089	24.151	23.9791	23.8445	23.4262	23.4885	23.3531	23.163	23.9061								+	AOX3_ir_AOX3_sh	6	6
Q8K2C6;Q5M8R0	Q8K2C6;Q5M8R0	NAD-dependent protein deacylase sirtuin-5, mitochondrial	Sirt5	0.987111	1.00248	0.920796	0.986628	0.890773	0.985992	0.00563392	0.00356827	0.016666	0.0358365	-0.0194218	-0.102612	0.050233	-0.0203518	-0.141762	27.5179	27.4269	27.2273	27.3205	27.3116	27.4735	27.155	27.6141	26.8224	27.3876	27.8683	27.2987	27.7181	27.3659	27.1578	27.1426	27.4612	27.2281	27.4644	26.9634										16	16
A2RT28;Q499X9	A2RT28;Q499X9	Methionine--tRNA ligase, mitochondrial	Mars2	0.992185	1.00239	0.295328	1.24977	0.3492	1.35868	0.00340732	0.00344963	0.0101049	0.529695	0.321663	1.1197	0.456925	0.44221	0.99429	25.155	25.8325	25.7573	25.805	24.9877	26.0735	26.4098	25.2616	26.3209	25.6444	25.6433	26.3349	27.0591	26.1942	26.1739	25.7791	26.2575	24.6009	25.8189	25.1491										13	13
Q8BTQ1;Q8BW03;Q8BVF8;Q8BM84;P70372;Q3TT05;Q3UFF9	Q8BTQ1;Q8BW03;Q8BVF8;Q8BM84;P70372;Q3TT05;Q3UFF9	ELAV-like protein;ELAV-like protein 1	Elavl1	0.993753	1.00205	0.998818	1.00032	0.953718	0.988723	0.00272136	0.00295258	0.00807687	0.000513808	0.000463104	0.00152882	0.02058	-0.0163624	-0.0598826	25.0377	25.0445	24.8683	24.1144	24.7132	24.9854	24.9063	25.0118	24.5253	25.5502	25.2322	24.8515	25.5885	24.3198	24.7186	25.785	24.8883	24.6936	25.2622	25.403										9	9
F8WJI3;Q8R3Q6;E9Q4B5	F8WJI3;Q8R3Q6;E9Q4B5	Coiled-coil domain-containing protein 58	Ccdc58	0.99285	1.00194	0.330535	1.32306	0.791179	0.958043	0.00311657	0.00279884	0.00924569	0.480783	0.403883	1.03592	0.101725	-0.0618378	-0.273794	25.6004	25.2491	25.4626	25.5691	25.0358	26.1534	25.9994	24.7665	25.3726	25.489	25.6415	24.0366	25.2967	24.5316	25.6531	25.3013	25.7861	25.486	24.9886	24.8999										4	4
A0A0N4SUH8;Q9QZ23;D3Z285	A0A0N4SUH8;Q9QZ23	NFU1 iron-sulfur cluster scaffold homolog, mitochondrial	Nfu1	0.993635	1.00188	0.58335	1.13721	0.663594	0.926507	0.0027732	0.00270729	0.00823025	0.234071	0.185498	0.57151	0.178098	-0.110126	-0.451535	25.8552	25.6573	25.566	26.1051	25.3869	25.6541	25.9637	26.1714	25.649	25.5838	26.437	24.8819	25.9437	24.9638	25.7879	26.0356	26.165	25.6318	26.1957	24.9732										8	8
Q9D3C4;Q7TPD9;P59999;Q8BVW6;Q3TX55;E9PWA7	Q9D3C4;Q7TPD9;P59999;Q8BVW6;Q3TX55;E9PWA7	Actin-related protein 2/3 complex subunit 4	Arpc4	0.99503	1.00141	0.137918	1.55383	0.0301434	1.34445	0.00216377	0.00202904	0.00642608	0.860378	0.635828	1.64823	1.52081	0.427018	2.63074	26.1494	26.7096	26.7568	27.0969	26.0899	27.0332	26.4269	25.419	26.9539	26.9264	27.1103	26.1276	26.5514	25.7968	26.6455	27.4934	27.2837	26.4479	26.5286	26.7089								+	AOX3_ir_AOX3_sh	6	6
Q8VDN2;Q3TXF9;Q8R3M4;Q3UCH8;Q8K2R2;Q3UF49;Q8CGD9;Q91WH7;E9QNX7;Q64436	Q8VDN2;Q3TXF9;Q8R3M4;Q3UCH8	Sodium/potassium-transporting ATPase subunit alpha-1	Atp1a1	0.988456	1.00138	0.4423	0.927858	0.642781	1.04081	0.00504271	0.00198822	0.0149271	0.354283	-0.108025	-0.808279	0.191937	0.0577103	0.481905	31.0246	31.2575	31.2826	31.4448	31.4047	31.3796	31.0835	31.6873	31.0032	31.1419	31.2771	31.0366	31.0998	31.2702	31.2625	31.0627	31.3637	31.1693	31.1794	30.812										55	55
P97450;E9QAD6;Q812D0	P97450;E9QAD6	ATP synthase-coupling factor 6, mitochondrial	Atp5j	0.99609	1.00104	0.971262	0.993391	0.42039	1.14472	0.00170145	0.00149536	0.00505572	0.0126636	-0.00956612	-0.0371677	0.376347	0.194993	0.849322	30.4764	31.0952	31.7456	30.7482	31.3607	30.748	30.7329	31.0237	30.5267	30.4692	31.1146	31.1267	30.5618	31.7399	30.9737	30.7769	30.7992	30.7696	30.8646	31.0587										9	9
Q9Z266;V9GXI0;Q3UY32;V9GXT7	Q9Z266;V9GXI0;Q3UY32	SNARE-associated protein Snapin	Snapin	0.998346	1.00098	0.527563	1.57196	0.863238	0.896526	0.00071908	0.00140839	0.0021391	0.277726	0.652562	0.66038	0.0638694	-0.157583	-0.177881	26.646	25.8926	25.9994	24.2017	22.9252	24.8214	25.7855	22.5501	25.5054	25.6164	23.3802	26.0312	25.5002	26.0512	26.208	26.8356	25.5342	22.2427	26.8219	25.3653										3	3
A0A1B0GT92;Q9Z1E4;A0A1B0GR90	A0A1B0GT92;Q9Z1E4	Glycogen [starch] synthase, muscle	Gys1	0.995775	1.00091	0.354735	1.20679	0.985533	1.00368	0.00183861	0.00131531	0.00546242	0.450096	0.27117	0.982273	0.00632897	0.00530281	0.0187074	27.3796	28.184	28.2154	27.9025	27.6873	28.096	28.3254	28.0487	27.8403	27.1801	28.3975	27.8777	28.6077	27.7438	28.5383	28.6103	28.3679	28.0396	28.7394	27.601										23	23
Q5SUD5;Q5SUC9;Q3TJT6	Q5SUD5;Q5SUC9;Q3TJT6	Protein SCO1 homolog, mitochondrial	Sco1	0.997606	1.00087	0.780559	0.930849	0.929488	0.979579	0.00104078	0.00125923	0.00309493	0.107595	-0.103381	-0.288147	0.0317564	-0.0297665	-0.0913146	25.4894	25.3425	24.7521	25.6042	24.8823	25.0301	25.0748	24.628	24.5562	25.3645	25.3839	25.7715	24.5066	24.2397	25.008	25.9274	24.4978	24.5196	24.866	25.783										8	8
Q545H3;Q3UBR8;Q9Z0V7;A2AES1	Q545H3;Q3UBR8;Q9Z0V7	Mitochondrial import inner membrane translocase subunit Tim17-B	Timm17b	0.998719	1.00086	0.630984	0.801029	0.841237	1.08408	0.000556474	0.00123444	0.00165569	0.199982	-0.320074	-0.499335	0.0750819	0.116466	0.206927	23.7912	23.0697	23.4846	23.8873	23.1882	20.7571	21.5911	23.8315	23.5479	23.4918	23.929	23.622	21.6955	24.2912	23.6251	23.633	23.7356	23.6763	23.4538	23.3615										4	4
E9PYH2;Q91V12	E9PYH2;Q91V12	Cytosolic acyl coenzyme A thioester hydrolase	Acot7	0.997761	1.00079	0.702447	1.08964	0.113094	0.628324	0.000973597	0.00114632	0.00289538	0.153387	0.123849	0.396014	0.946559	-0.670419	-1.77916	25.9317	27.1032	26.5004	25.7751	25.134	26.4393	27.0074	25.9752	26.3399	26.0434	25.7677	25.918	25.811	25.0901	26.2091	26.2619	26.7827	26.8409	26.3736	25.0354										6	6
Q4V9T8;P48024;Q3UBT8;A0A1L1SSA3;J3QPZ8;Q9CXU9;J3QN87	Q4V9T8;P48024;Q3UBT8	Eukaryotic translation initiation factor 1	Eif1	0.999171	1.00037	0.673541	0.918864	0.741015	0.887698	0.000360306	0.000533295	0.00107227	0.171636	-0.122077	-0.437182	0.130173	-0.171859	-0.342202	27.125	26.9819	27.505	25.9712	27.2657	26.8454	27.6653	26.4999	26.9327	27.6038	27.3467	27.7539	28.8002	27.752	27.6301	27.2661	26.6863	27.9377	27.295	27.1828										7	7
Q922Z3;Q3UPJ8;Q3TSG8;Q3TK29;Q9CQN1;Q922R9	Q922Z3;Q3UPJ8;Q3TSG8;Q3TK29;Q9CQN1;Q922R9	Heat shock protein 75 kDa, mitochondrial	Trap1	0.999361	1.00014	0.691331	0.95827	0.747747	1.05485	0.0002777	0.000201035	0.000826513	0.160314	-0.061496	-0.411754	0.126245	0.077037	0.332926	27.7934	28.289	28.5564	28.3183	28.2224	28.0227	27.6675	28.1902	27.5285	27.9829	28.1364	27.8791	27.4411	28.2465	28.1996	28.2324	28.1539	27.9439	28.0886	27.698										28	28
Q3TWZ9;Q3TJ95;Q6IRU5;A2VCP8;F7BHJ0	Q3TWZ9;Q3TJ95;Q6IRU5;A2VCP8;F7BHJ0	Clathrin light chain B	Cltb	0.999351	1.00012	0.43145	1.19224	0.114242	1.76307	0.000281926	0.000179291	0.000839088	0.36507	0.253674	0.828424	0.942174	0.818087	1.77255	24.1937	24.4298	24.9834	25.1532	25.3601	24.5704	22.4149	25.1866	24.7972	24.1504	24.7649	24.2893	24.8556	25.6629	24.566	25.0255	24.6449	24.87	24.8228	25.1847										5	5
Q5DTH1;O08759;Q3TPQ9;A0A0J9YUK0	Q5DTH1;O08759;Q3TPQ9	Ubiquitin-protein ligase E3A	Ube3a	#VALUE!	1	0.058469	0.298601	#VALUE!	1	NaN	0	NaN	1.23307	-1.74371	-2.20573	NaN	0	NaN	20.9966	21.8473	20.8702	21.346	24.3031	23.8326	22.3582	22.084	21.1229	22.4873	22.2811	25.0678	22.5503	20.8138	24.2745	21.4479	21.4841	21.1681	20.438	21.7727										4	4
Q61344	Q61344		Tpm2	#VALUE!	1	0.662331	0.740513	0.186906	0.433814	NaN	0	NaN	0.178925	-0.433402	-0.453363	0.728376	-1.20485	-1.44337	21.1462	22.1484	21.289	22.4284	23.2775	23.4373	24.3693	22.4302	21.4377	20.9594	20.7762	25.476	22.4256	23.2485	21.3313	22.4078	21.5818	25.1302	24.2807	23.3258										25	2
Q3U9G2;P20029;Q3TWF2;Q9DC41;Q3TKF8;Q3TI47;Q3U7T8;Q3U6V3;Q3UEM8;Q3TUS2	Q3U9G2;P20029;Q3TWF2;Q9DC41;Q3TKF8;Q3TI47;Q3U7T8;Q3U6V3;Q3UEM8	78 kDa glucose-regulated protein	Hspa5	0.998974	0.99991	0.449429	1.09839	0.00980313	1.22866	0.000445928	-0.000130463	-0.00132695	0.347339	0.135393	0.795228	2.00864	0.29708	3.36879	30.4404	30.4582	30.7991	30.5537	31.1383	30.6397	30.4248	30.673	30.5979	30.2359	30.6476	30.4958	30.7571	30.8742	30.2879	30.7486	30.4649	30.3265	30.3721	30.9326								+	AOX3_ir_AOX3_sh	43	43
Q8C140;Q9QXX4;Q91YK1	Q8C140;Q9QXX4;Q91YK1	Calcium-binding mitochondrial carrier protein Aralar2	Slc25a13	0.995562	0.999718	0.930841	1.00441	0.0773804	0.925358	0.00193171	-0.000407028	-0.00573843	0.0311245	0.00634613	0.0895568	1.11137	-0.111917	-2.02563	32.3074	32.1635	32.0227	32.1721	31.953	31.963	32.2519	32.1356	32.1986	32.2212	32.21	32.0271	32.1442	31.9894	32.1452	32.1527	32.212	32.1823	32.1662	31.9607										49	49
Q9CRA7	Q9CRA7	ATP synthase subunit s, mitochondrial	Atp5s	0.998078	0.999243	0.678943	1.12966	0.302529	0.786173	0.000835628	-0.00109215	-0.00248547	0.168166	0.175891	0.429427	0.519233	-0.347082	-1.10195	25.6588	26.2332	25.9274	25.4737	24.6679	25.4061	26.2264	25.3679	25.3897	25.8394	26.678	25.5091	25.5439	24.8201	26.1591	26.1289	26.6409	26.0362	25.9982	24.8315										7	7
Q3U1N3;P10833;A0A1B0GRG1	Q3U1N3;P10833	Ras-related protein R-Ras	Rras	0.996803	0.998537	0.914563	0.967623	0.870037	0.949182	0.00139065	-0.0021122	-0.00413367	0.0387865	-0.0474834	-0.110724	0.0604623	-0.075243	-0.16894	25.3994	26.3787	26.3447	24.351	25.7148	26.7225	25.9621	25.0469	26.0733	25.6834	26.087	26.8236	25.6602	25.6191	26.39	24.9193	26.5069	26.1435	25.9031	26.5477										7	7
G3X9J1;P70414;G5E8Y0;O35157;Q68FL0;Q27PY9;Q8BXB3;Q9ET74;Q91ZJ7;Q9ET73;Q8R505	G3X9J1;P70414;G5E8Y0;O35157;Q68FL0;Q27PY9;Q8BXB3	Sodium/calcium exchanger 1	Slc8a1	0.988505	0.998437	0.634282	0.955578	0.884592	0.973677	0.00502104	-0.00225639	-0.0148633	0.197718	-0.0655548	-0.494445	0.0532568	-0.038485	-0.14985	26.8943	27.2094	27.3064	27.8957	27.2673	27.6703	28.1253	27.406	27.2419	27.6688	27.3713	27.6752	27.4425	27.7271	27.7889	27.4678	27.6154	27.9309	27.4995	27.2071										16	16
Q60597;Z4YJV4;Q5SVY0;Q5SVY1	Q60597;Z4YJV4	2-oxoglutarate dehydrogenase, mitochondrial	Ogdh	0.9823	0.998378	0.278327	1.07743	0.991997	1.0005	0.00775606	-0.00234146	-0.0228889	0.555444	0.107594	1.16304	0.00348983	0.000720978	0.0103486	33.8272	33.863	33.6822	33.9459	33.5382	33.5593	33.8226	33.7821	33.8376	33.6594	34.018	33.723	33.7998	33.7494	33.8291	33.9056	33.9806	33.748	33.7938	33.6497										86	86
G3UXT7;Q8CFQ9;Q564D0;Q3USY4;Q3UK30;P56959;F6QCI0;Q3TLE4;Q8BQ46;G3UZD2;Q91VQ2	G3UXT7;Q8CFQ9;Q564D0;Q3USY4;Q3UK30;P56959	RNA-binding protein FUS	Fus	0.996579	0.998206	0.254097	0.593812	0.377895	1.44029	0.00148816	-0.00259056	-0.00442303	0.595001	-0.751922	-1.22871	0.422629	0.526362	0.933461	21.9737	23.9973	23.4901	24.0719	25.3549	24.2458	21.5126	24.1306	23.7002	23.8634	23.9957	24.2857	23.7457	24.2154	23.6784	21.3964	23.5643	23.6775	23.7477	22.6685										5	5
B2RSC8;P46935;Q3TUU1;Q3V335;V9GWV8;V9GXK3;Q8BNU7;A0JNZ0	B2RSC8;P46935	E3 ubiquitin-protein ligase NEDD4	Nedd4	0.985956	0.996974	0.0920572	1.35393	0.357618	1.17127	0.00614267	-0.00437279	-0.0181605	1.03594	0.437151	1.91333	0.44658	0.228072	0.976068	27.2995	26.6716	26.6632	26.6186	26.2968	27.0293	26.5792	27.1158	27.321	26.9863	27.5029	26.316	27.4041	26.607	26.5582	26.9986	27.4855	26.6566	27.0898	27.2655										17	17
Q5SXR6;Q68FD5;Q80U89;Q3UPJ3;Q3U0H2;Q3TYQ2;Q3TAN1;Q8K2I5;Q3TJ98;F6Z1R4	Q5SXR6;Q68FD5;Q80U89;Q3UPJ3	Clathrin heavy chain;Clathrin heavy chain 1	Cltc;mKIAA0034	0.97118	0.996892	0.0465403	1.22037	0.0268528	1.17793	0.0127002	-0.00449028	-0.0372736	1.33217	0.287322	2.35194	1.57101	0.236253	2.7053	30.5415	30.6949	30.7505	30.9188	30.3822	30.8599	30.8387	30.5274	31.2433	30.6646	30.9826	30.7627	30.8701	30.6958	30.7347	30.7267	30.8029	30.6817	30.5478	31.1435						+	WT3_ir_WT3_sh	+	AOX3_ir_AOX3_sh	83	83
Q80Y35;E9Q7G0;A0A1B0GSW3;Q3TH77;A0A1B0GT61;Q3UNM2;F6ZQA3;Q91W16;Q99KG8	Q80Y35;E9Q7G0		Numa1	0.989812	0.99675	0.366577	1.5732	0.482596	1.34014	0.00444742	-0.00469589	-0.0131739	0.435835	0.653706	0.957027	0.316417	0.422388	0.736268	22.9832	25.014	24.0393	23.5997	21.83	23.0334	21.9152	22.0635	23.8804	24.3415	24.0045	23.5029	24.4656	24.9661	24.9241	24.0462	23.5395	24.4319	23.4507	24.2628										15	15
Q7TNG5;E9QK48;D6RGM3;A0A0U1RQ42;A0A0U1RPM7	Q7TNG5;E9QK48;D6RGM3	Echinoderm microtubule-associated protein-like 2	Eml2	0.990838	0.996625	0.902725	0.981993	0.619119	0.848932	0.00399751	-0.00487785	-0.0118472	0.0444445	-0.0262154	-0.126151	0.208226	-0.236279	-0.517034	25.6338	25.0454	25.1952	24.1116	25.4875	25.8571	26.3122	25.143	25.2509	25.2098	24.7853	25.5537	26.1803	25.674	25.4493	25.145	25.9786	24.8668	26.0109	25.2222										16	16
Q5EBQ6;A0A140T8T4;P51410;D3Z629;A0A0G2JES3;Q5M9J5;D3YZT0;A0A0G2JFQ3;S4R1R7	Q5EBQ6;A0A140T8T4;P51410;D3Z629;A0A0G2JES3;Q5M9J5;D3YZT0	60S ribosomal protein L9	Rpl9	0.988023	0.996622	0.828464	1.04511	0.998487	0.999573	0.00523293	-0.00488205	-0.0154869	0.0817265	0.0636547	0.223878	0.000657585	-0.000616837	-0.0019563	25.1922	25.8099	25.6351	24.861	25.6085	25.6483	25.8815	26.3504	26.1897	26.0074	25.5606	25.0132	26.1732	25.3501	25.196	25.7451	26.4428	25.6118	25.977	25.3573										7	7
Q3UM45;A0A087WRA7;F6TGJ2	Q3UM45	Protein phosphatase 1 regulatory subunit 7	Ppp1r7	0.978228	0.996499	0.818123	1.01749	0.908562	1.01659	0.00955987	-0.00505981	-0.0281552	0.0871812	0.0250076	0.237653	0.0416457	0.0237431	0.118541	27.2001	27.3631	27.327	26.7189	27.316	27.3363	27.6881	27.1252	27.1863	27.258	27.194	27.3834	27.5171	27.6763	27.3994	27.2142	27.4779	27.3167	26.895	27.5409										15	15
P51125;Q8CE80;Q921U7;Q8CB83;Q8C281;Q8CE04;Q3TTN2;Q8BS37	P51125;Q8CE80;Q921U7;Q8CB83;Q8C281;Q8CE04	Calpastatin	Cast	0.988108	0.996438	0.840301	0.939669	0.902702	1.01618	0.0051955	-0.0051487	-0.0153767	0.0755652	-0.0897751	-0.208167	0.0444558	0.0231495	0.126182	26.6528	26.2339	26.1215	26.8848	25.5611	26.597	26.2278	27.1487	25.5918	26.1326	26.9278	27.2237	26.2729	26.99	26.263	25.7735	25.9842	26.222	26.4022	26.5911										15	15
Q542F1;Q3TIP8;Q9Z1Q5	Q542F1;Q3TIP8;Q9Z1Q5	Chloride intracellular channel protein;Chloride intracellular channel protein 1	Clic1	0.993828	0.996397	0.260009	1.43878	0.187807	1.86127	0.00268876	-0.00520782	-0.00798044	0.585011	0.524849	1.21222	0.726288	0.896287	1.44008	26.3962	25.8791	27.6139	25.0443	27.1306	26.1435	26.4578	25.5219	27.5093	26.9525	27.4957	27.385	27.8891	27.66	26.8112	27.6169	27.4001	27.1079	26.0768	28.4518										10	10
Q4FJK0;Q9CQ62	Q4FJK0;Q9CQ62	2,4-dienoyl-CoA reductase, mitochondrial	Decr1	0.976616	0.996326	0.21999	1.2281	0.140105	0.87401	0.0102762	-0.00531044	-0.0302407	0.657598	0.296426	1.33062	0.853548	-0.194278	-1.63777	32.317	32.2517	32.1764	32.07	31.1515	31.7288	31.982	31.7306	32.175	31.6046	32.163	32.0541	31.8636	31.6531	32.093	32.3961	32.2709	32.2354	32.2748	31.7085										26	26
Q542H7;P04117;A0A0A6YW05;A0A0A6YXB9;A0A0A6YXI2;P24526;O08716	Q542H7;P04117	Fatty acid-binding protein, adipocyte	Fabp4	0.966875	0.995784	0.829638	1.02563	0.269634	1.11166	0.0146296	-0.00609474	-0.0428449	0.0811115	0.0365112	0.222317	0.569226	0.152713	1.18604	31.0037	30.6769	31.0248	30.6745	30.7636	30.4919	30.3912	30.8421	30.9811	30.413	30.9954	30.8665	30.7265	31.0981	31.1202	30.6214	30.7082	30.7548	30.5673	31.0235										14	14
Q9CWG8;Q78HN8;A2VCR6	Q9CWG8	NADH dehydrogenase [ubiquinone] complex I, assembly factor 7	Ndufaf7	0.982268	0.995556	0.558279	0.887287	0.776727	0.955068	0.00777015	-0.00642548	-0.0229301	0.253149	-0.172527	-0.610805	0.109732	-0.0663254	-0.293342	24.9017	24.5468	24.3158	25.118	25.1553	24.7515	25.2573	25.0106	24.4835	24.3817	24.5766	24.7881	24.6105	25.5749	24.9736	24.0603	24.7187	24.8832	24.1572	24.6516										8	8
E9Q986;D3Z7H6;E9Q906;E9Q907;E9Q905;E9Q8Z4;E9Q8Z9;D3Z2H2;E9Q903;E9Q901;E9Q904;G3X9V2;E9Q8Z5;E9Q8Z6;E9Q8Z8;P30999;Q3TPD1;D3Z2H7;Q3UF77	E9Q986;D3Z7H6;E9Q906;E9Q907;E9Q905;E9Q8Z4;E9Q8Z9;D3Z2H2;E9Q903;E9Q901;E9Q904;G3X9V2;E9Q8Z5;E9Q8Z6;E9Q8Z8;P30999;Q3TPD1;D3Z2H7	Catenin delta-1	Ctnnd1	0.986371	0.994584	0.418866	1.42553	0.894865	1.03466	0.00595969	-0.00783463	-0.0176232	0.377925	0.5115	0.852232	0.0482426	0.0491623	0.136413	24.5654	25.7529	25.2417	24.5804	23.6235	25.4979	25.2011	23.4795	24.5224	25.0173	25.3631	25.1805	24.4916	24.4232	26.138	26.1898	25.5623	25.3071	24.8848	26.0813										16	16
[truncated: 1,290 more rows]
[truncated: 367 more columns]
