# Supplementary material for: Respiratory chain signalling is essential for adaptive remodelling following cardiac ischaemia
Source: J Cell Mol Med. 2020 Feb 10;24(6):3534–48. doi: 10.1111/jcmm.15043 (PMC7131948; doi:10.1111/jcmm.15043)
Supplement: Supplementary file 2 [file JCMM-24-3534-s002.xlsx]

## Sheet: Online Table II
Supplentary Table II: Quantitative proteome statistics, comparison 9 weeks after ischemia-reperfusion (I/R) or SHAM (SH) operation in wildtype (WT) and AOX expressing (AOX) mice (n=5)
				9 weeks IR		9 week IR/SH													AOX9_ir	WT9_ir	AOX9_sh	WT9_sh	WT9_sh	WT9_sh	WT9_ir	WT9_ir	AOX9_sh	AOX9_sh	AOX9_ir	AOX9_ir	WT9_sh	WT9_sh	WT9_ir	WT9_ir	AOX9_sh	AOX9_sh	AOX9_ir	AOX9_ir
Protein IDs	Majority protein IDs	Protein names	Gene names	students t-test p value AOX/WT	fold change AOX/WT	students t-test p value WT IR/SH	fold change WT IR/SH	students t-test p value AOX IR/SH	fold change AOX IR/SH	-Log Student's T-test p-value AOX9_ir_WT9_ir	Student's T-test Difference AOX9_ir_WT9_ir	Student's T-test Test statistic AOX9_ir_WT9_ir	-Log Student's T-test p-value WT9_ir_WT9_sh	Student's T-test Difference WT9_ir_WT9_sh	Student's T-test Test statistic WT9_ir_WT9_sh	-Log Student's T-test p-value AOX9_ir_AOX9_sh	Student's T-test Difference AOX9_ir_AOX9_sh	Student's T-test Test statistic AOX9_ir_AOX9_sh	log2 LFQ intensity LD-143	log2 LFQ intensity LD-146	log2 LFQ intensity LD-153	log2 LFQ intensity LD-155	log2 LFQ intensity LD-198	log2 LFQ intensity LD-199	log2 LFQ intensity LD-200	log2 LFQ intensity LD-201	log2 LFQ intensity LD-202	log2 LFQ intensity LD-203	log2 LFQ intensity LD-204	log2 LFQ intensity LD-205	log2 LFQ intensity LD-216	log2 LFQ intensity LD-217	log2 LFQ intensity LD-218	log2 LFQ intensity LD-219	log2 LFQ intensity LD-220	log2 LFQ intensity LD-221	log2 LFQ intensity LD-222	log2 LFQ intensity LD-223	Only identified by site	Reverse	Potential contaminant	Student's T-test Significant AOX9_ir_WT9_ir	Student's T-test significant	Student's T-test Significant WT9_ir_WT9_sh	Student's T-test significant_	Student's T-test Significant AOX9_ir_AOX9_sh	Student's T-test significant__	Peptides	Razor + unique peptides
E9PXB9;Z4YN86;Q9CQ85	E9PXB9;Z4YN86;Q9CQ85	Mitochondrial import inner membrane translocase subunit Tim22	Timm22	0.016277	4.51082	0.0207918	0.241149	0.887541	1.12245	1.78842	2.17339	3.03131	1.68211	-2.05201	-2.87116	0.0518118	0.166649	0.14599	24.6998	22.258	23.2006	22.0601	22.342	25.1423	22.0517	22.25	20.3981	25.0605	22.8562	25.4383	24.6706	24.8318	21.2362	20.9909	24.6203	25.5411	21.8978	24.7617				+	AOX9_ir_WT9_ir	+	WT9_ir_WT9_sh			2	2
B7ZNL3;E9Q448;A2RRI1	B7ZNL3;E9Q448		Tpm1	0.0344179	3.96065	0.222555	0.458291	0.0839079	2.83626	1.46322	1.98574	2.54544	0.652563	-1.12566	-1.32251	1.0762	1.50399	1.97335	22.925	21.8199	24.0664	21.4258	22.7022	22.2478	23.1283	22.914	22.3517	20.4758	22.6717	24.7061	24.3042	23.9628	21.7494	19.4029	23.1997	21.3298	24.2289	24.4115				+	AOX9_ir_WT9_ir					31	2
Q80UY2;A0A0N4SV15;A0A0U1RNG8	Q80UY2;A0A0N4SV15	E3 ubiquitin-protein ligase KCMF1	Kcmf1	0.0383446	3.13299	0.666316	0.775608	0.33194	0.824102	1.4163	1.64754	2.47609	0.17632	-0.366601	-0.447596	0.478941	-0.279105	-1.03272	24.2691	22.9254	23.8819	22.6485	23.4958	22.8307	24.88	21.6309	24.4786	25.0762	24.3089	24.7613	24.3612	21.2909	21.2659	22.092	24.2078	24.7829	23.8349	23.8577				+	AOX9_ir_WT9_ir					4	4
Q9D7P6;D3Z7W0;D3Z0K9	Q9D7P6;D3Z7W0;D3Z0K9	Iron-sulfur cluster assembly enzyme ISCU, mitochondrial	Iscu	0.0366655	2.41061	0.0920308	0.530847	0.0338019	2.1835	1.43574	1.2694	2.50482	1.03607	-0.913631	-1.91352	1.47106	1.12664	2.55705	24.5159	23.7206	23.4135	23.7624	23.5393	24.4994	23.9689	23.2266	22.24	22.7099	23.4405	24.2755	23.822	24.0723	21.4284	22.7827	24.441	23.0365	24.8676	24.3747				+	AOX9_ir_WT9_ir			+	AOX9_ir_AOX9_sh	7	7
Q8BRF7;Q6ZQ26	Q8BRF7	Sec1 family domain-containing protein 1	Scfd1	0.04851	2.30242	0.286907	0.666052	0.123708	2.56726	1.31417	1.20315	2.32538	0.542259	-0.586293	-1.14091	0.907603	1.36023	1.7202	25.4238	23.9175	26.7599	25.6318	24.567	24.6793	25.4649	23.1734	25.1606	22.5261	25.44	26.646	25.5055	25.4603	25.597	24.7596	24.5938	23.0867	25.5032	25.9152				+	AOX9_ir_WT9_ir					10	10
Q9QZD8	Q9QZD8	Mitochondrial dicarboxylate carrier	Slc25a10	0.0119864	1.79028	0.847503	1.037	0.00231752	1.79678	1.92131	0.840187	3.23392	0.0718588	0.0524124	0.198636	2.63498	0.845413	4.39001	22.7228	21.4591	21.5882	22.0376	21.8782	22.079	21.398	21.6907	21.8145	21.9519	23.301	22.4405	21.0554	21.7331	22.3207	22.1768	21.7225	21.9421	22.2491	22.5328				+	AOX9_ir_WT9_ir			+	AOX9_ir_AOX9_sh	5	5
Q3UTI7;Q9QUR7	Q3UTI7;Q9QUR7	Peptidyl-prolyl cis-trans isomerase NIMA-interacting 1	Pin1	0.0311431	1.63209	0.325167	1.23365	0.00047557	2.4509	1.50664	0.70672	2.60973	0.487894	0.302937	1.04823	3.32279	1.29331	5.66056	25.0439	23.4828	24.1296	23.8558	23.5111	23.5723	24.9555	24.2341	23.4752	23.1757	24.4989	24.9723	24.2223	24.3587	24.1144	24.248	23.3511	23.9703	24.7501	25.3033				+	AOX9_ir_WT9_ir			+	AOX9_ir_AOX9_sh	4	4
Q8BNF3;Q3U2Z6;Q3TDY6;O89023	Q8BNF3;Q3U2Z6;Q3TDY6;O89023	Tripeptidyl-peptidase 1	Tpp1	0.00188867	1.62698	0.724596	1.08478	0.0764456	1.66593	2.72384	0.702196	4.54422	0.139904	0.117398	0.364968	1.11665	0.736327	2.03346	26.6536	26.2711	26.427	26.1458	25.9983	25.5974	25.6189	25.8593	25.653	25.6266	26.7123	26.5281	26.1319	24.5811	25.7639	25.5282	24.5968	26.5674	26.2363	26.4221				+	AOX9_ir_WT9_ir					5	5
B2RSN3;Q9CWF2;Q99J49;Q62363;G3UZR1	B2RSN3;Q9CWF2;Q99J49	Tubulin beta-2B chain	Tubb2b;Tubb2a	0.0479492	1.54106	0.0796119	1.34637	0.01595	1.65553	1.31922	0.623919	2.33283	1.09902	0.42907	2.00729	1.79724	0.727293	3.04466	27.9313	26.6568	26.6661	26.2662	25.9696	26.6652	27.4511	26.8754	26.9756	26.9213	26.7363	27.8174	26.6338	26.8647	26.8522	26.7094	26.8737	26.5912	27.862	27.3174				+	AOX9_ir_WT9_ir			+	AOX9_ir_AOX9_sh	28	6
Q8C3X2	Q8C3X2	Coiled-coil domain-containing protein 90B, mitochondrial	Ccdc90b	0.00271615	1.52945	0.270063	0.844326	0.101499	1.23053	2.56605	0.61301	4.27218	0.568534	-0.244128	-1.18489	0.993537	0.299276	1.84985	28.4932	27.9777	28.6379	27.7556	27.6751	28.127	28.1398	27.4404	28.0518	27.8535	28.487	28.1288	28.0006	28.6048	27.6281	27.7565	28.1244	27.8436	28.3783	28.5201				+	AOX9_ir_WT9_ir					14	14
Q9DCU6;A0A1L1SSY9;A0A1L1SRY8;A0A1L1SU24;A0A1L1STN5;A0A1L1SV70	Q9DCU6;A0A1L1SSY9;A0A1L1SRY8	39S ribosomal protein L4, mitochondrial	Mrpl4	0.0373343	1.50896	0.0823154	0.763971	0.832347	0.971463	1.42789	0.593554	2.49322	1.08452	-0.388411	-1.98573	0.0796955	-0.0417694	-0.218717	26.9375	26.4799	26.7323	26.2818	26.0272	26.2333	25.3699	25.7273	26.4476	26.3714	26.4479	26.2943	26.3693	26.2831	25.669	26.0064	26.1105	26.7674	26.5023	26.0383				+	AOX9_ir_WT9_ir					9	9
Q9DCN2;Q9CY59;F2Z456;A0A0A0MQM3	Q9DCN2;Q9CY59;F2Z456;A0A0A0MQM3	NADH-cytochrome b5 reductase 3;NADH-cytochrome b5 reductase 3 membrane-bound form;NADH-cytochrome b5 reductase 3 soluble form;NADH-cytochrome b5 reductase	Cyb5r3	0.0203425	1.3866	0.935695	1.01601	0.0505912	1.27877	1.6916	0.471557	2.88539	0.0288655	0.0229191	0.0832535	1.29593	0.354756	2.29847	28.9796	28.4071	29.1065	28.3896	27.6094	28.5198	28.8319	28.7728	28.4211	28.4338	28.8521	29.2059	28.8622	28.9487	28.0944	28.3382	28.5153	28.5516	29.0644	28.7001				+	AOX9_ir_WT9_ir					15	15
Q3UZG4;P31230;Q8C2U7;A0A0G2JDW6;A0A0G2JDH0;Q3TUZ1;A0A0G2JEU9;A0A0G2JDV0	Q3UZG4;P31230;Q8C2U7	Aminoacyl tRNA synthase complex-interacting multifunctional protein 1;Endothelial monocyte-activating polypeptide 2	Aimp1	0.0419363	1.31404	0.680745	1.06421	0.00169349	1.5876	1.37741	0.394012	2.41868	0.167016	0.0897762	0.426848	2.77122	0.66685	4.62753	26.9614	26.8928	26.5997	26.395	27.1377	26.5538	26.5921	27.1349	26.0479	26.38	27.3926	27.202	26.2365	26.7818	26.3212	26.6127	26.422	26.7398	26.9731	26.9947				+	AOX9_ir_WT9_ir			+	AOX9_ir_AOX9_sh	10	10
Q8C3V7;Q544X6;P22315;Q4QRK2;Q91W09;Q3UC49	Q8C3V7;Q544X6;P22315;Q4QRK2;Q91W09;Q3UC49	Ferrochelatase;Ferrochelatase, mitochondrial	Fech	0.0350662	1.25016	0.242296	1.14484	0.0258705	1.29372	1.45511	0.322117	2.53346	0.615654	0.195149	1.26259	1.58719	0.371529	2.72938	28.2403	27.5226	27.3095	27.306	27.734	27.9469	27.5926	27.882	27.7342	27.9231	28.2722	28.0384	27.6276	27.4481	28.0769	27.9641	27.8935	27.9309	27.9086	28.1894				+	AOX9_ir_WT9_ir			+	AOX9_ir_AOX9_sh	19	19
Q9CR24;D3Z5H8	Q9CR24;D3Z5H8	Nucleoside diphosphate-linked moiety X motif 8, mitochondrial	Nudt8	0.0367976	1.23933	0.0474042	0.768554	0.725674	0.953782	1.43418	0.30956	2.50251	1.32418	-0.379781	-2.34016	0.139259	-0.0682686	-0.363467	26.5522	25.7354	26.2232	26.3522	26.2001	26.8798	26.1315	26.1827	26.6064	26.7227	26.5904	26.3773	26.6996	26.4295	26.3612	26.2516	26.005	26.9941	26.4507	26.2396				+	AOX9_ir_WT9_ir	+	WT9_ir_WT9_sh			9	9
Q545L9;F7D432;E9PWE0;E0CYV0;P23506;Q8BPI6;F6V9F1;F6TXE3;E0CYF2	Q545L9;F7D432;E9PWE0;E0CYV0;P23506;Q8BPI6;F6V9F1	Protein-L-isoaspartate O-methyltransferase;Protein-L-isoaspartate(D-aspartate) O-methyltransferase	Pcmt1	0.0336073	1.2299	0.818211	1.02816	0.0244385	1.24982	1.47357	0.298536	2.56076	0.0871346	0.0400661	0.237536	1.61193	0.321724	2.76623	28.6824	28.4562	28.7324	28.5011	28.4885	28.0975	28.768	28.591	28.4014	28.5643	28.9783	29.1787	28.681	29.0809	28.5399	28.6943	28.5881	28.6473	29.0454	28.6573				+	AOX9_ir_WT9_ir			+	AOX9_ir_AOX9_sh	16	16
Q0PD66;Q9D1G1;Q3V3C2	Q0PD66;Q9D1G1;Q3V3C2	Ras-related protein Rab-1B	Rab1b	0.0378681	1.22984	0.00556477	1.31762	0.00507598	1.74469	1.42173	0.298468	2.48411	2.25455	0.397935	3.75743	2.29448	0.802971	3.8219	26.9146	26.6751	26.3706	26.5432	26.162	26.2608	26.8778	26.8919	26.053	26.2835	26.8538	27.1124	26.5098	26.6691	26.7526	26.9372	26.968	25.937	27.3753	27.371				+	AOX9_ir_WT9_ir	+	WT9_ir_WT9_sh	+	AOX9_ir_AOX9_sh	9	5
Q921T2;J3QQ40;Q3UE61;E9PWW2;D3YXF8	Q921T2;J3QQ40;Q3UE61;E9PWW2	Torsin-1A-interacting protein 1	Tor1aip1	0.0283685	1.22516	0.249039	1.89215	0.140164	1.33771	1.54716	0.292967	2.66986	0.603732	0.920028	1.24306	0.853364	0.419762	1.63749	24.4897	24.3226	24.3797	23.3956	20.9336	23.6121	24.6725	24.3617	24.5954	23.5579	24.7086	24.9657	25.1805	24.7016	24.439	24.6278	24.2224	25.0342	24.908	24.8164				+	AOX9_ir_WT9_ir					8	8
P11983;W0TYI4;F2Z483;Q9QZ34;Q6LBL9;Q62289;Q9QZ36;Q9QZ35;Q62290;Q9QZ33;Q62291	P11983	T-complex protein 1 subunit alpha	Tcp1	0.0390425	1.21655	0.392822	1.05905	0.211469	1.15674	1.40846	0.282793	2.46452	0.405804	0.0827648	0.903163	0.674753	0.210067	1.35817	27.4723	26.875	26.9326	26.6777	27.141	26.8546	26.8635	26.9715	26.6164	27.0036	27.0671	27.0038	26.694	26.8333	27.0511	26.8534	27.1784	27.2473	27.0189	27.4664				+	AOX9_ir_WT9_ir					22	22
Q8R2U8;Q8BFP9;Q8BFP4;Q4FJR4;Q3V250;Q922H2	Q8R2U8;Q8BFP9	[Pyruvate dehydrogenase (acetyl-transferring)] kinase isozyme 1, mitochondrial	Pdk1	0.0225317	0.879953	0.702065	0.975561	0.00576594	0.81505	1.64721	-0.184501	-2.81891	0.153622	-0.035696	-0.396552	2.23913	-0.295039	-3.73263	28.4823	28.808	29.0272	28.5304	28.8234	28.9986	28.7637	28.805	28.9064	28.751	28.4634	28.6009	28.7867	29.0255	28.7705	28.8389	28.9687	28.8853	28.761	28.7559				+	AOX9_ir_WT9_ir			+	AOX9_ir_AOX9_sh	23	23
Q9DBG5;Q2XSQ4;Q3V4D2	Q9DBG5;Q2XSQ4	Perilipin-3	Plin3	0.0238244	0.878315	0.249112	1.12253	0.538832	0.93184	1.62298	-0.18719	-2.78272	0.603606	0.166756	1.24286	0.268547	-0.101846	-0.641997	29.2632	29.6745	29.7387	29.1537	29.0554	29.4211	29.6169	29.5091	29.1515	29.1012	29.255	29.3634	29.5039	29.7651	29.5017	29.4308	29.8463	29.4685	29.3774	29.538				+	AOX9_ir_WT9_ir					17	17
A0A0A6YX73;Q8K1M3;P12367;A0A0A6YY28;Q9CYV3;Q3V2X9;H3BK84;P31324	A0A0A6YX73;Q8K1M3;P12367;A0A0A6YY28	cAMP-dependent protein kinase type II-alpha regulatory subunit	Prkar2a	0.0102093	0.860016	0.913202	0.994068	0.00167828	0.750818	1.991	-0.217564	-3.34144	0.0394334	-0.00858345	-0.112496	2.77514	-0.413465	-4.63446	27.9322	28.2035	28.5726	28.0249	28.0383	28.1747	28.0356	28.2299	28.2518	28.0842	27.7967	27.8495	28.065	28.3322	28.1537	27.9696	28.3244	28.3388	27.8833	28.0427				+	AOX9_ir_WT9_ir			+	AOX9_ir_AOX9_sh	12	12
P55264;Q8BMC5;Q3TZR1;Q8BWS6;Q99PB8	P55264;Q8BMC5	Adenosine kinase	Adk	0.0289201	0.816732	0.000902901	1.31566	0.811045	1.01968	1.5388	-0.292065	-2.65744	3.04436	0.395783	5.12385	0.0909548	0.0281178	0.247111	29.1107	29.1131	28.8094	28.8965	28.4888	28.6879	29.0208	29.2261	28.6342	28.8891	28.797	28.644	28.8011	28.6587	29.0566	29.0953	28.7283	28.8501	28.5355	28.9644				+	AOX9_ir_WT9_ir	+	WT9_ir_WT9_sh			21	21
Q76MZ3;Q8C2E1;Q7TMX2;G3UWL2;G3UXQ1;H3BJ83;H3BK50	Q76MZ3;Q8C2E1;Q7TMX2	Serine/threonine-protein phosphatase 2A 65 kDa regulatory subunit A alpha isoform	Ppp2r1a	0.0142018	0.814447	0.308196	1.08518	0.010997	0.82421	1.84766	-0.296107	-3.12125	0.511173	0.117939	1.08821	1.95873	-0.278917	-3.29153	30.4719	30.4974	30.6237	30.4368	30.5284	30.7992	30.5964	30.7007	30.8744	30.559	30.4676	30.2975	30.6844	30.3522	30.9289	30.6673	30.5674	30.6802	30.1777	30.4954				+	AOX9_ir_WT9_ir			+	AOX9_ir_AOX9_sh	34	34
Q3UVD6;A2AKD7;Q61234	Q3UVD6;A2AKD7;Q61234	Alpha-1-syntrophin	Snta1	0.0373784	0.812894	0.0986589	1.20103	0.685649	0.94401	1.42738	-0.298861	-2.49246	1.00586	0.264269	1.86834	0.163898	-0.0831261	-0.419843	26.937	27.351	27.4094	27.5027	27.3722	27.1972	27.6734	27.402	27.1293	27.2534	27.2833	27.0663	27.1328	26.8102	27.2791	27.6309	26.6951	27.7706	27.0989	27.4567				+	AOX9_ir_WT9_ir					15	15
E9QQ25;Q62407;A0A087WSE3;D3Z7T0;A0A0R4J1J0	E9QQ25;Q62407;A0A087WSE3	Striated muscle-specific serine/threonine-protein kinase	Speg	0.0272714	0.801009	0.77825	1.02518	0.00363392	0.753018	1.56429	-0.32011	-2.69531	0.108881	0.0358715	0.291276	2.43962	-0.409244	-4.0599	27.9892	27.905	27.9902	28.0308	28.2978	28.3465	27.9838	28.3452	28.4441	28.3171	27.8643	27.6706	27.9878	28.077	28.3799	28.3054	28.3552	28.2584	27.7753	28.0193				+	AOX9_ir_WT9_ir			+	AOX9_ir_AOX9_sh	56	56
A0A087WPL5;E9QNN1;O70133;Q3UR42;A0A0R4J2C3;Q3TF92;Q05BR6;A0A087WRT3;Q3TEB2	A0A087WPL5;E9QNN1;O70133;Q3UR42	ATP-dependent RNA helicase A	Dhx9	0.044981	0.793604	0.518901	0.946094	0.14637	0.749378	1.34697	-0.333508	-2.37377	0.284915	-0.079945	-0.674673	0.834547	-0.416234	-1.6086	26.112	26.4489	27.1204	26.3579	26.0961	26.2752	26.2937	26.3442	26.2918	26.3158	25.7886	25.9297	26.3076	26.3052	25.904	25.9515	25.96	25.6678	25.8693	25.5751				+	AOX9_ir_WT9_ir					18	18
P06801;Q99LF5;Q921S3;Q61829	P06801;Q99LF5;Q921S3	NADP-dependent malic enzyme;Malic enzyme	Me1	0.0432563	0.791651	0.691998	0.961244	0.0179139	0.783132	1.36395	-0.337064	-2.39882	0.159895	-0.0570248	-0.410806	1.74681	-0.352672	-2.96843	27.5519	28.2571	28.2791	28.3538	27.7796	28.163	28.0728	28.1614	28.014	28.0679	27.5085	27.9152	28.3554	28.2189	27.793	28.3012	28.22	28.0825	28.0671	27.8574				+	AOX9_ir_WT9_ir			+	AOX9_ir_AOX9_sh	22	22
Q8BP40	Q8BP40	Lysophosphatidic acid phosphatase type 6	Acp6	0.0208728	0.750743	0.149286	1.19456	0.0321407	0.800273	1.68042	-0.413609	-2.86863	0.825981	0.256485	1.59542	1.49294	-0.321435	-2.58945	26.8808	27.5307	27.4617	27.3637	26.9274	26.917	27.378	27.2605	27.1275	27.1428	26.6047	26.6695	26.6473	27.0878	27.1822	26.8742	27.0124	27.0203	26.8653	27.1373				+	AOX9_ir_WT9_ir			+	AOX9_ir_AOX9_sh	14	14
Q3UGS9;Q3URM1;Q3U3U6;Q8CCN6;Q60649;Q3TXD4;E9PY58;Q9DA85	Q3UGS9;Q3URM1;Q3U3U6;Q8CCN6;Q60649;Q3TXD4;E9PY58	Caseinolytic peptidase B protein homolog	Clpb	0.0380092	0.723615	0.6026	0.898122	0.00031877	0.572708	1.42011	-0.466705	-2.48173	0.219971	-0.155016	-0.541975	3.49652	-0.804128	-6.01293	25.8727	26.0599	26.4271	25.6587	25.905	26.9552	25.5963	26.4448	26.4741	26.8709	25.7674	25.4404	26.4942	26.5647	26.511	26.1905	26.3543	26.3633	25.5037	25.8849				+	AOX9_ir_WT9_ir			+	AOX9_ir_AOX9_sh	15	15
Q60951;Q3UBT1;P62960;Q71V06;Q810K5;A2BGG7;Q60950;Q8BRJ5;Q9Z2C8;Q9CTL4	Q60951;Q3UBT1;P62960;Q71V06;Q810K5;A2BGG7;Q60950	Nuclease-sensitive element-binding protein 1	Ybx1	0.0294926	0.713459	0.00137975	1.7164	0.591139	1.10916	1.53029	-0.487098	-2.6448	2.8602	0.779383	4.78616	0.22831	0.149473	0.559496	25.2561	25.4901	25.0732	25.33	25.0851	24.5457	25.9313	25.9825	24.5484	25.2047	25.2535	24.7446	25.0846	24.9305	25.5861	25.8828	25.8879	24.9756	25.5735	25.6096				+	AOX9_ir_WT9_ir	+	WT9_ir_WT9_sh			13	13
Q3URE1;A0A1D5RMC8	Q3URE1;A0A1D5RMC8	Acyl-CoA synthetase family member 3, mitochondrial	Acsf3	0.0228814	0.686612	0.489297	0.928303	0.00829234	0.509344	1.64052	-0.542434	-2.80891	0.310427	-0.107333	-0.724681	2.08132	-0.973288	-3.48224	26.3302	26.9212	28.1986	26.6466	27.1155	27.1117	27.0691	27.1671	26.8503	27.0403	26.5357	25.8795	27.0603	26.9714	26.6931	26.5183	27.1423	27.2916	26.1526	26.7586				+	AOX9_ir_WT9_ir			+	AOX9_ir_AOX9_sh	19	19
Q9Z1Q2;G3UX11	Q9Z1Q2	Abhydrolase domain-containing protein 16A	Abhd16a	0.0177296	0.675321	0.293445	1.18723	0.685192	1.19002	1.7513	-0.566355	-2.97521	0.532473	0.247605	1.1244	0.164188	0.250984	0.420494	24.1245	24.387	24.4433	23.6734	24.238	24.3321	24.4109	24.6754	24.5226	21.2973	23.6391	23.7412	23.8143	24.3934	23.7078	24.5081	23.8989	23.4404	23.5871	23.7655				+	AOX9_ir_WT9_ir					9	9
Q91YM4;E9PUT1;Q5SWP1;Q5SWP0	Q91YM4;E9PUT1	Protein TBRG4	Tbrg4	0.027216	0.665855	0.0644463	1.3321	0.696825	0.929107	1.56518	-0.586721	-2.69662	1.1908	0.413701	2.14328	0.156876	-0.106084	-0.40396	26.1594	26.811	25.8932	26.2535	26.6392	26.9298	27.1125	26.4089	26.7608	26.3217	26.6745	26.0889	26.3411	26.1053	27	27.0049	26.0684	26.8901	25.7784	26.7025				+	AOX9_ir_WT9_ir					18	18
Q8R050;Q8CCV1;Q3UL02;Q8BPH0;Q149F3;Q3UZ36;F7CE88	Q8R050;Q8CCV1;Q3UL02;Q8BPH0	Eukaryotic peptide chain release factor GTP-binding subunit ERF3A	Gspt1	0.0202223	0.638947	0.0866269	1.44737	0.194958	0.813924	1.69417	-0.646232	-2.88925	1.06235	0.533432	1.95272	0.710059	-0.297035	-1.41442	26.7291	27.6398	27.1275	26.56	26.605	27.5184	27.3278	26.8952	26.8717	26.921	26.7344	25.9545	26.1713	26.3759	27.1857	26.8491	26.3759	26.8555	26.8947	26.3538				+	AOX9_ir_WT9_ir					10	10
Q4FE56;P70398;E9PWA9;Q8C7T5;Q91XW2;F8VPU6;G3UZS3;Q8BS89;Q8BR77	Q4FE56;P70398	Ubiquitin carboxyl-terminal hydrolase;Probable ubiquitin carboxyl-terminal hydrolase FAF-X	Usp9x	0.0362083	0.637733	0.57018	0.929279	0.0819935	0.660764	1.44119	-0.648977	-2.51288	0.243988	-0.105816	-0.592029	1.08622	-0.597793	-1.98826	26.0328	26.1512	26.172	26.2585	26.3452	26.9197	26.7057	26.553	26.0686	26.9209	25.2726	25.8697	26.3617	26.4684	25.9646	26.45	25.776	26.631	26.2716	25.1329				+	AOX9_ir_WT9_ir					25	25
W6PPR4;S4R1S2;G5E8K2;G5E8K3;S4R2S8;W6PPA1;G5E8K5;S4R2K9;S4R236;Q9QXH1;G3X971;S4R1X7;S4R2C1;S4R187;S4R2F5;S4R2J6;S4R165;A0A087WNU5;S4R278;S4R229;W4VSQ0;Q8C1X5;Q3UVY0;S4R208;S4R1U4;S4R162;A0A087WRP9	W6PPR4;S4R1S2;G5E8K2;G5E8K3;S4R2S8;W6PPA1;G5E8K5;S4R2K9;S4R236;Q9QXH1;G3X971;S4R1X7;S4R2C1;S4R187;S4R2F5;S4R2J6;S4R165	Ankyrin-3	Ank3	0.0151219	0.625415	0.0626972	1.24475	0.0439947	0.657076	1.82039	-0.677114	-3.07978	1.20275	0.315853	2.16094	1.3566	-0.605867	-2.38797	26.582	26.6637	27.2235	25.9702	26.5134	26.657	26.8065	27.0502	26.4327	26.6791	26.4163	26.1617	26.5541	26.58	26.7383	26.5955	26.3954	26.7672	25.8897	25.4189				+	AOX9_ir_WT9_ir			+	AOX9_ir_AOX9_sh	24	18
A4GE64;Q65CL1;Q14DP5;A4GE65	A4GE64;Q65CL1;Q14DP5;A4GE65	Catenin alpha-3	Ctnna3	0.0441048	0.622548	0.41297	0.826492	0.00531627	0.506661	1.35551	-0.683744	-2.38637	0.384082	-0.274928	-0.86356	2.27439	-0.980907	-3.78941	28.5793	28.8528	29.2163	28.1916	29.086	29.6963	28.1072	28.4423	29.1847	28.4368	27.9414	27.7505	29.0777	28.8128	28.755	29.3323	29.3285	28.8092	27.4654	28.3343				+	AOX9_ir_WT9_ir			+	AOX9_ir_AOX9_sh	31	30
P42232;Q9JIA0;B2C3G8;P42230;Q6PHA0;Q9R0X9;Q3UZ79	P42232;Q9JIA0;B2C3G8;P42230	Signal transducer and activator of transcription 5B;Signal transducer and activator of transcription;Signal transducer and activator of transcription 5A	Stat5b;Stat5a	0.0449963	0.576	0.899689	1.02368	0.219831	0.63666	1.34682	-0.79586	-2.37355	0.0459074	0.0337635	0.130113	0.657911	-0.651405	-1.33113	25.074	25.0297	25.6797	24.5676	24.6455	25.3213	25.0686	25.3702	24.8015	24.1553	24.3567	24.8412	25.7529	25.6631	25.3009	25.3497	26.1462	24.6143	24.6628	23.2052				+	AOX9_ir_WT9_ir					6	6
E9PYJ9	E9PYJ9		Ldb3	0.0419346	0.561055	0.938952	0.979161	0.0263377	0.593404	1.37743	-0.833786	-2.41871	0.0273566	-0.0303825	-0.0790273	1.57942	-0.752914	-2.71781	22.6314	23.7515	24.0783	24.3561	23.8497	23.2843	23.5173	24.3941	24.0673	24.128	23.1097	22.8888	25.2358	24.0501	24.3206	24.6405	24.0841	23.862	24.1235	23.7017				+	AOX9_ir_WT9_ir			+	AOX9_ir_AOX9_sh	28	2
Q3TJD0;P61620;Q3TTK6;A2ATT9	Q3TJD0;P61620;Q3TTK6;A2ATT9	Protein transport protein Sec61 subunit alpha isoform 1	Sec61a1;Sec61a2	0.00604872	0.441473	0.108782	2.07688	0.0509729	0.565433	2.21834	-1.1796	-3.6993	0.963443	1.05442	1.80462	1.29266	-0.822573	-2.29366	21.7562	23.4212	23.5447	23.7508	22.0951	21.2131	24.2994	23.7984	23.6114	22.9372	22.3226	22.4694	22.1421	24.2103	23.7926	23.3719	24.0417	22.7633	22.852	23.3855				+	AOX9_ir_WT9_ir					4	4
Q8BU78;Q8BMN7;Q8CFB4	Q8BU78;Q8BMN7;Q8CFB4	Guanylate-binding protein 5	Gbp5	0.0479166	0.440534	0.583689	1.2731	0.993851	1.00297	1.31951	-1.18267	-2.33327	0.233819	0.348341	0.570985	0.00267866	0.00427742	0.00795054	22.7749	23.1974	22.4517	23.5755	24.1025	24.2613	24.3162	24.1238	23.2948	21.8962	21.5811	22.0981	23.3491	21.3185	23.9993	22.7119	21.5194	23.2516	23.9134	22.0676				+	AOX9_ir_WT9_ir					3	3
Q8CD57;Q61160	Q8CD57;Q61160	FAS-associated death domain protein	Fadd	0.0252472	0.424225	0.568059	1.23246	#VALUE!	1	1.59779	-1.2371	-2.74516	0.245607	0.301543	0.595359	NaN	0	NaN	23.0495	23.1171	22.6158	21.8642	23.4122	23.8059	22.2426	23.3743	22.5909	21.0358	22.3278	21.2762	21.9259	23.6378	23.8015	23.6182	21.033	23.0008	22.2089	21.1059				+	AOX9_ir_WT9_ir					3	3
Q5SUH7;Q3UPG6;Q3UGL3;Q5SUH6;Q99KN9;Q3TJF5	Q5SUH7;Q3UPG6;Q3UGL3;Q5SUH6;Q99KN9	Clathrin interactor 1	Clint1	0.0327007	0.407198	0.0691746	1.32093	0.230789	0.602838	1.48544	-1.2962	-2.57834	1.16005	0.401558	2.09779	0.636784	-0.730159	-1.29699	23.2555	23.2811	23.3953	23.1243	22.5891	23.5913	23.6985	23.219	22.7472	22.0105	21.1344	21.7803	23.1679	23.0253	23.5983	23.7089	23.5685	22.954	23.5011	21.3534				+	AOX9_ir_WT9_ir					5	5
Q8K3C3;B1AS04	Q8K3C3	Protein LZIC	Lzic	0.0489164	0.392279	0.249328	1.64058	0.105416	0.46943	1.31055	-1.35005	-2.32004	0.603229	0.71421	1.24224	0.977093	-1.09102	-1.82516	22.0203	24.4525	24.0821	24.7298	22.7901	22.6761	25.3792	25.2445	24.6646	24.5938	22.161	24.5499	24.5204	25.0814	24.1697	24.1228	25.2593	23.4737	23.8444	24.0429				+	AOX9_ir_WT9_ir					4	4
Q9ERD7;Q9CRT0;D5MR34;A0A1D5RM76	Q9ERD7;Q9CRT0	Tubulin beta-3 chain	Tubb3	0.0340027	0.341	0.074965	2.99224	0.250777	0.589774	1.46849	-1.55216	-2.55324	1.12514	1.58123	2.04606	0.600712	-0.761766	-1.2381	22.3089	24.4127	24.4788	21.0427	22.6324	23.9839	25.2216	24.3037	24.2332	22.4729	22.0258	22.9416	21.6469	21.5976	22.7554	22.1162	22.0088	21.664	21.7569	22.0156				+	AOX9_ir_WT9_ir					16	2
Q3UUI3;Q3USX4	Q3UUI3	Acyl-coenzyme A thioesterase THEM4	Them4	0.0082126	0.330271	0.864802	1.0768	0.00140276	0.233606	2.08552	-1.59828	-3.48882	0.0630835	0.106755	0.175824	2.85302	-2.09785	-4.77325	21.4256	24.1017	24.6986	24.374	24.0138	21.4588	24.0117	24.2107	24.2487	24.6693	23.4935	21.4688	24.3436	24.1228	23.6684	22.8544	23.5446	24.1834	21.9334	22.5341				+	AOX9_ir_WT9_ir			+	AOX9_ir_AOX9_sh	4	4
A0A087WSS1;G3X9J4;E9QM90;Q148V7;A0A087WRM8;Q8CAN3;Q9D743	A0A087WSS1;G3X9J4;E9QM90;Q148V7	LisH domain and HEAT repeat-containing protein KIAA1468	2310035C23Rik;Kiaa1468	0.0156353	0.278051	0.0119764	4.41422	0.3339	0.574605	1.80589	-1.84658	-3.05777	1.92168	2.14216	3.23448	0.476383	-0.799356	-1.02828	22.0365	24.6768	24.2638	20.7144	22.1554	22.7118	24.7193	25.3187	25.0268	22.8549	23.2035	21.4695	21.2606	23.2394	23.2276	22.8501	21.3291	22.0816	23.1933	21.6568				+	AOX9_ir_WT9_ir	+	WT9_ir_WT9_sh			8	8
Q61344	Q61344		Tpm2	0.0280817	0.205466	0.0237636	5.152	0.0438908	0.252099	1.55158	-2.28303	-2.67641	1.62409	2.36513	2.78437	1.35763	-1.98794	-2.38949	20.4254	25.1067	25.6171	20.0725	21.1899	22.2225	24.5748	24.8589	22.5454	21.8374	20.9932	22.0634	21.3074	21.3322	21.9282	21.4815	21.9544	24.5204	20.848	22.205				+	AOX9_ir_WT9_ir	+	WT9_ir_WT9_sh	+	AOX9_ir_AOX9_sh	25	2
Q9D820	Q9D820	Prolyl-tRNA synthetase associated domain-containing protein 1	Prorsd1	0.0075169	0.191487	0.858284	0.906916	0.0219754	0.273582	2.12396	-2.38468	-3.54932	0.0663688	-0.140958	-0.184405	1.65806	-1.86995	-2.83515	22.3367	24.1515	24.7488	25.6605	22.363	24.3649	25.5884	24.5336	23.4514	24.1928	20.5037	21.1038	24.3475	24.4103	22.184	23.9838	23.874	21.6007	22.1168	22.4569				+	AOX9_ir_WT9_ir			+	AOX9_ir_AOX9_sh	5	5
Q8C1L8;Q8VCN6;Q4L2A3;Q4L2A0	Q8C1L8;Q8VCN6;Q4L2A3;Q4L2A0	CD99 antigen	Cd99	0.0345733	0.134331	0.0713484	4.22117	#VALUE!	1	1.46126	-2.89613	-2.54255	1.14662	2.07764	2.07789	NaN	0	NaN	22.9319	25.2706	20.1239	21.9316	22.9358	22.4311	27.2528	25.5683	20.844	22.3489	22.0759	21.6321	24.7074	21.5674	22.6341	23.2357	22.038	23.932	23.696	19.1449				+	AOX9_ir_WT9_ir					2	2
Q8C166;Q3U893;A3KGK7;B7ZCP4;B7ZCP7;B7ZCP6;B7ZCP5;E9Q806;Q571A1;V9GX86;B7ZCP8;V9GWY2;F6R587;V9GXM6	Q8C166;Q3U893;A3KGK7;B7ZCP4;B7ZCP7;B7ZCP6;B7ZCP5;E9Q806;Q571A1	Copine-1	Cpne1	0.0271841	0.0727259	0.0618409	6.49794	0.188737	3.98815	1.56568	-3.78139	-2.69738	1.20872	2.69998	2.16977	0.724144	1.99572	1.43669	22.6542	29.2424	22.1319	27.8573	23.4451	26.1274	28.3246	28.1774	21.4372	22.0767	27.4957	27.7579	21.9628	27.8353	26.8777	28.1058	22.9269	23.2696	21.4002	22.5129				+	AOX9_ir_WT9_ir					7	6
Q3TVJ8;Q9D8L3;Q62186;Q9D6F7;Q9DC94	Q3TVJ8;Q9D8L3;Q62186;Q9D6F7;Q9DC94	Translocon-associated protein subunit delta	Ssr4	0.236828	13.7914	0.575294	3.16118	0.065997	52.5234	0.625567	3.7857	1.27876	0.24011	1.66046	0.58403	1.18048	5.71489	2.12801	30.5223	30.7255	20.1439	21.4698	22.9126	21.6725	22.1778	21.8958	30.792	22.7009	31.1657	31.8753	22.2914	30.6969	21.346	31.2005	21.4585	22.6043	31.1128	21.5979										6	6
P16015	P16015	Carbonic anhydrase 3	Ca3	0.199169	7.57349	0.9261	0.901178	0.0800277	11.6282	0.700779	2.92096	1.39969	0.0333421	-0.150116	-0.0957163	1.09676	3.53956	2.00393	22.677	22.5787	22.0892	23.2672	21.0121	21.4144	26.7106	20.8348	21.1412	21.8131	22.5047	28.9663	20.5593	26.5207	20.8379	21.061	22.076	21.8105	30.234	22.2459										16	16
Q5H8C4;Q6P6M9;Q8CDS8;A1ILI5;A1ILI2;A1ILI1	Q5H8C4;Q6P6M9;Q8CDS8	Vacuolar protein sorting-associated protein 13A	Vps13a	0.139555	7.45093	0.833354	0.787711	0.00940174	22.8633	0.855255	2.89742	1.64038	0.0791705	-0.344262	-0.21738	2.02679	4.51496	3.39702	27.3989	22.3372	20.9151	22.4581	22.6011	22.8652	27.6544	21.0496	21.7091	21.2642	20.7739	27.3467	21.4776	27.5174	22.3075	21.8494	21.2946	21.9275	27.8845	26.2811								+	AOX9_ir_AOX9_sh	8	8
Q9D7A8	Q9D7A8	Armadillo repeat-containing protein 1	Armc1	0.0914077	5.25673	0.371264	0.400171	0.445993	0.827827	1.03902	2.39417	1.91792	0.430317	-1.32131	-0.947204	0.350672	-0.272598	-0.801501	27.1213	22.7802	27.9644	26.2771	23.329	26.8756	26.4594	26.0507	26.2339	27.119	27.3075	26.8749	26.4247	26.417	20.5315	26.8952	27.0154	27.7179	26.3819	27.0022										7	7
D3Z0L8;D3Z761	D3Z0L8;D3Z761		Actn4	0.135282	4.32505	0.51134	0.593592	0.0184751	6.91867	0.868759	2.11272	1.66104	0.29129	-0.752456	-0.687272	1.73341	2.7905	2.94825	22.435	21.8865	20.9322	23.0665	24.1029	23.792	26.2838	24.6753	24.4399	22.4284	25.6785	26.3362	23.4099	24.3019	20.5898	21.4755	20.947	22.7745	25.3011	25.7236								+	AOX9_ir_AOX9_sh	14	2
Q924T2;Q8BQ99	Q924T2;Q8BQ99	28S ribosomal protein S2, mitochondrial	Mrps2	0.132826	3.97687	0.320692	1.87676	0.278551	3.35033	0.876717	1.99163	1.6732	0.493912	0.908245	1.05861	0.555095	1.7443	1.16246	26.1038	23.9173	20.9798	22.227	22.6437	21.9572	21.5967	21.4996	25.7365	21.5698	21.7018	25.7957	21.3953	22.7217	25.8908	22.5817	26.8876	21.5489	25.473	26.37										5	5
A9JR55	A9JR55		Mybpc3	0.234097	3.65066	0.39162	0.37992	0.47474	2.27715	0.630604	1.86816	1.28695	0.407135	-1.39623	-0.905571	0.323544	1.18723	0.749985	23.116	22.1427	20.6378	22.3744	27.5926	27.3637	25.369	26.6375	27.8305	26.7256	28.2589	27.4204	28.0748	25.4858	27.6026	22.1582	24.9715	27.1495	27.5528	26.9029										113	1
Q8VC94;E9PYL9;Q9CXW4;A2BH06;E9PZB3	Q8VC94;E9PYL9;Q9CXW4;A2BH06;E9PZB3	60S ribosomal protein L11	Rpl11;Gm10036;Gm5093	0.148974	3.63049	0.23845	0.37487	0.411691	1.3138	0.82689	1.86016	1.59682	0.622603	-1.41554	-1.27393	0.385428	0.393747	0.866032	26.0841	26.6755	25.9925	25.9326	25.8654	26.231	23.4429	20.9253	26.3936	26.4793	27.9661	26.4404	26.2984	26.2183	25.8683	26.5559	25.1688	26.7656	26.02	26.2581										5	5
G3UW70;Q9D1L9	G3UW70;Q9D1L9	Ragulator complex protein LAMTOR5	Lamtor5	0.101022	3.61218	0.648526	0.807238	0.181917	2.77395	0.995582	1.85287	1.85292	0.188072	-0.308935	-0.473473	0.740127	1.47194	1.46187	21.5451	22.5495	20.7912	22.7479	23.8124	23.1811	22.3122	24.2912	24.0127	23.0057	25.6378	23.6723	22.8062	21.581	20.8838	22.5471	23.1744	23.5046	26.3703	24.6228										3	3
E9QAS4;E9QAS5;Q5DTP7;Q6PDQ2;Q3U582;Q8BM83;Q3UFM8;Q3ULG0;Q99JM0;E9PYU4;E9PYL1;A2A8L1;Q8K0T3;Q4QQN1	E9QAS4;E9QAS5;Q5DTP7;Q6PDQ2	Chromodomain-helicase-DNA-binding protein 4	Chd4	0.191641	3.30746	0.926177	0.915708	0.251397	2.78494	0.717511	1.72572	1.42621	0.0333062	-0.127041	-0.0956168	0.599639	1.47764	1.23634	26.4761	25.3315	22.5076	22.273	21.7401	26.0834	25.4875	22.2351	26.1898	24.8126	25.1348	25.3122	21.4259	25.4676	21.1901	22.1107	22.7518	21.3334	26.1747	21.8856										7	7
Q6PJ18	Q6PJ18		Tpm2	0.14047	3.12653	0.344832	0.428619	0.49322	1.94128	0.852416	1.64456	1.63603	0.462393	-1.22223	-1.00388	0.306959	0.957008	0.717946	25.1735	26.1261	25.7824	26.0442	22.8664	28.3998	25.4759	23.2488	24.888	23.2467	27.8712	26.7375	25.0558	25.5633	25.3149	21.6526	29.1757	22.1633	24.8801	25.3788										25	10
Q9EQ79;Q8JZS4;Q3TQ02;Q3TJD3;B7XGA6;P09242;E9Q7P8;B1AXF5	Q9EQ79;Q8JZS4;Q3TQ02;Q3TJD3;B7XGA6;P09242;E9Q7P8	Alkaline phosphatase;Alkaline phosphatase, tissue-nonspecific isozyme	Alpl	0.0629493	3.1117	0.138404	0.471627	0.0970479	1.81036	1.20101	1.6377	2.15837	0.858852	-1.08428	-1.64589	1.01301	0.856278	1.87905	25.887	25.2177	24.6989	24.3317	23.9506	24.1287	22.7448	21.9169	24.1746	23.6758	25.3845	23.789	24.2494	24.7115	24.1265	21.9445	23.917	23.3913	24.0503	25.0282										5	5
D3YY50;Q9D8X1;Q9D725;F8WHX2	D3YY50;Q9D8X1;Q9D725;F8WHX2	Copper homeostasis protein cutC homolog	Cutc	0.116139	2.98285	0.0103177	0.144526	0.15721	0.606474	0.935021	1.57669	1.76174	1.98642	-2.7906	-3.33433	0.803519	-0.721482	-1.56073	25.3704	21.5518	24.8518	25.7471	24.6768	26.1163	24.3313	21.2565	25.485	25.5287	23.359	23.656	26.4784	25.4133	25.144	22.1952	25.0554	25.0488	24.4076	25.5693						+	WT9_ir_WT9_sh			4	4
Q7TMH5;Q9D1P0;F7CXG9;Q05CB9;G5E909	Q7TMH5;Q9D1P0;F7CXG9	39S ribosomal protein L13, mitochondrial	Mrpl13	0.103712	2.94193	0.230905	0.463103	0.0906837	1.27547	0.98417	1.55676	1.83579	0.636567	-1.1106	-1.29663	1.04247	0.351029	1.92308	25.8403	25.4844	25.0551	24.93	24.8011	24.8387	22.4224	25.5261	25.0816	25.0568	25.4813	25.4101	24.7135	25.6905	24.5852	21.4025	24.7266	25.5293	25.0206	25.4523										7	7
A0A0U1RP13;Q8VDP6;A0A0U1RP60;A0A0U1RNI6;A0A0U1RPV3;A0A0U1RQ57	A0A0U1RP13;Q8VDP6	CDP-diacylglycerol--inositol 3-phosphatidyltransferase	Cdipt	0.0952576	2.88929	0.40346	0.607127	0.309469	1.37803	1.0211	1.53071	1.89115	0.3942	-0.71993	-0.882076	0.509383	0.462607	1.08515	24.3545	23.776	23.2559	23.4505	21.9461	22.9268	21.5194	24.4966	23.3625	24.6236	24.5657	23.7839	23.441	23.4343	20.6609	21.1461	22.9791	22.7183	23.4158	23.1326										3	3
Q9WVH9	Q9WVH9	Fibulin-5	Fbln5	0.262907	2.84852	0.424614	2.01564	0.0168498	3.71848	0.580198	1.51021	1.20426	0.372006	1.01124	0.841296	1.77341	1.89471	3.00859	26.7975	21.1615	25.3662	24.2896	23.3977	24.1017	28.1562	24.3954	24.2963	25.5877	25.2864	28.123	25.1617	23.0194	25.9765	25.3366	24.0808	23.7726	26.8681	25.5022								+	AOX9_ir_AOX9_sh	13	13
Q8JZN7;H3BKJ1;Q8R581;H3BKL2;H3BL14	Q8JZN7	Mitochondrial Rho GTPase 2	Rhot2	0.325352	2.74949	0.953431	1.05228	0.458351	1.8579	0.487646	1.45916	1.0478	0.0207109	0.0735134	0.060255	0.338802	0.89367	0.77909	26.1783	21.7658	22.5757	21.0808	22.7524	22.33	23.8965	25.9052	22.8572	23.0032	26.0597	21.2008	25.5436	21.7113	21.5112	20.7071	22.7798	25.3972	25.2682	22.3744										8	7
Q7TNS2	Q7TNS2	MICOS complex subunit Mic10	Minos1	0.386714	2.72231	0.0550684	0.172186	0.644712	0.610041	0.412611	1.44483	0.915458	1.2591	-2.53796	-2.24414	0.190634	-0.713022	-0.479067	25.2643	21.2738	25.57	26.0712	26.1123	26.4395	22.0639	23.5488	27.8298	22.5625	27.7284	21.2	27.3435	26.5786	25.8518	27.1169	27.612	27.0703	26.5802	26.3066										3	3
Q542P5;P08074;F6YNX9	Q542P5;P08074;F6YNX9	Carbonyl reductase [NADPH] 2	Cbr2	0.241244	2.70234	0.703954	1.31971	0.251249	2.53681	0.617543	1.43421	1.26567	0.152456	0.400216	0.393888	0.599895	1.34302	1.23676	24.5595	21.4599	24.9956	22.0191	23.5872	22.5462	24.9505	22.3421	23.2262	21.2436	21.4332	26.4533	20.7851	24.8951	24.929	22.1522	24.3308	22.4935	25.7166	24.8423										8	8
Q3TX57;Q3TU64;Q01149;Q3TP88;Q3TUE2;Q91VL4;E0CXI2	Q3TX57;Q3TU64;Q01149;Q3TP88;Q3TUE2	Collagen alpha-2(I) chain	Col1a2	0.0900371	2.69832	0.690551	0.78241	0.0862514	2.7153	1.04558	1.43206	1.92772	0.160804	-0.354002	-0.412862	1.06423	1.44111	1.95553	24.918	22.0306	24.1534	24.9225	22.0246	22.7435	24.327	24.2075	22.6093	21.2418	22.3963	24.466	25.038	22.0053	22.1335	22.2653	23.8329	23.0814	25.4084	24.9356										5	5
Q5SV64;Q3UH59;Q61879;Q80T68;Q8BLI1;Q8BLI3;Q8BWI3;Q4KMN4;Q6PB65;Q8BXF2	Q5SV64;Q3UH59;Q61879;Q80T68;Q8BLI1;Q8BLI3	Myosin-10	Myh10	0.316432	2.64243	0.819259	0.835157	0.0664186	7.42978	0.49972	1.40187	1.0686	0.0865787	-0.25988	-0.236138	1.17771	2.89332	2.12392	25.4349	23.9909	24.6691	24.7789	22.9061	25.9428	27.172	21.6221	22.7231	20.2223	26.4276	27.2362	23.7731	24.8282	22.7782	25.3665	25.3243	20.5335	26.5818	22.2586										39	20
O70591;F8WJ30	O70591;F8WJ30	Prefoldin subunit 2	Pfdn2	0.0637113	2.60956	0.0755975	0.390557	0.773933	1.15625	1.19578	1.38381	2.15064	1.12149	-1.3564	-2.04065	0.111297	0.20945	0.297135	24.7554	21.6915	24.3539	24.3147	21.9946	24.7239	22.3104	21.8863	24.2545	24.0279	22.1549	24.2726	24.1546	24.1675	24.2746	22.4106	24.2777	21.5311	24.2329	24.0766										3	3
Q8C076;P59016;S4R1H4;S4R227	Q8C076;P59016;S4R1H4	Vacuolar protein sorting-associated protein 33B	Vps33b	0.144378	2.55321	0.221207	0.473365	0.1003	3.83049	0.8405	1.35231	1.61775	0.6552	-1.07898	-1.32676	0.9987	1.93753	1.8576	25.2593	22.105	22.5637	24.8666	25.6855	25.1813	25.7363	25.5167	21.8408	25.3647	26.5956	25.3787	25.6084	25.5437	22.6032	25.5293	21.9437	26.8515	25.3314	25.6872										3	3
Q7M703;Q7M702;Q7M6Z8;Q7M701;Q7M6Z7;Q7M6Z9;Q7M700;Q7M6Z6;O88447	Q7M703;Q7M702;Q7M6Z8;Q7M701;Q7M6Z7;Q7M6Z9;Q7M700;Q7M6Z6;O88447	Kinesin light chain 1	Klc1	0.160483	2.53198	0.941191	1.05913	0.132294	2.75464	0.794571	1.34027	1.54686	0.0263223	0.0828827	0.0761226	0.878459	1.46186	1.67585	25.6072	21.9435	25.4297	24.779	23.3014	21.2859	26.0628	22.2673	25.1877	22.5779	24.4606	26.1636	24.6922	25.2495	24.0985	25.3503	24.695	21.2242	25.3007	24.8917										10	10
Q5F285	Q5F285	Transmembrane protein 256	Tmem256	0.284081	2.51608	0.549191	0.59047	0.288976	1.80304	0.546558	1.33118	1.14814	0.260276	-0.760065	-0.6253	0.539139	0.850431	1.13566	25.7022	25.7967	25.5051	24.8795	25.2243	22.3756	24.8712	21.1373	24.4104	25.4809	23.5339	24.8428	24.4116	25.3074	20.944	25.6488	23.0131	22.3923	25.3977	25.5774										4	4
Q99LB6;E0CYU5	Q99LB6	Methionine adenosyltransferase 2 subunit beta	Mat2b	0.217949	2.503	0.291473	0.454161	0.65627	1.10288	0.661645	1.32366	1.33714	0.535401	-1.13872	-1.12935	0.182917	0.14128	0.462168	25.9773	25.6772	25.7276	25.9806	24.2564	24.5838	25.439	25.361	24.7502	24.6729	25.2381	24.4852	25.4209	25.123	21.2679	21.926	25.3295	25.1028	25.27	25.3187										8	8
Q8BM38;Q3V1Y6;G3X9E8	Q8BM38;Q3V1Y6;G3X9E8		Ppp2r3a	0.175451	2.48406	0.201146	0.408928	0.309627	2.04425	0.755843	1.3127	1.48652	0.69649	-1.29008	-1.39287	0.509161	1.03157	1.08477	22.9876	21.5121	20.5694	22.4845	25.0683	25.14	25.0732	22.6473	23.6582	23.9118	24.3149	25.4452	24.9551	25.5051	25.1656	22.3045	25.534	24.4349	25.0191	25.4994										4	4
Q3U5K7;Q9EPX9;P21460;A2APX3	Q3U5K7;Q9EPX9;P21460;A2APX3	Cystatin-C	Cst3	0.237493	2.44	0.352885	0.5574	0.808436	1.12925	0.624349	1.28688	1.27677	0.452367	-0.843216	-0.986274	0.0923544	0.175361	0.250605	22.0961	20.5827	22.6995	24.1241	23.6411	24.1754	21.53	24.585	24.3442	24.8469	24.8108	25.3093	24.2904	23.206	24.4881	24.0351	23.9603	24.9275	24.8639	24.5751										4	4
Q5EBK8;Q9DAS3;A1E5T5;P51807	Q5EBK8;Q9DAS3;A1E5T5;P51807	Dynein light chain Tctex-type 1	Dynlt1	0.16296	2.42519	0.491488	1.49166	0.268463	1.84989	0.787918	1.2781	1.53653	0.308487	0.576916	0.720917	0.571116	0.887442	1.18919	25.0801	23.4393	24.0674	21.3121	21.9026	22.4851	24.6718	22.4142	21.6993	22.5658	24.2507	24.349	21.128	23.8043	20.8886	22.1029	24.5258	22.6117	21.9383	24.2892										2	2
Q3U292;Q149Z9;P43277	Q3U292;Q149Z9;P43277	Histone H1.3	Hist1h1d	0.478431	2.39863	0.546269	0.486002	0.619597	1.67856	0.320181	1.26221	0.743522	0.262594	-1.04096	-0.629991	0.207891	0.747228	0.516319	27.2452	20.9362	22.6354	25.1761	27.5335	26.0008	27.2612	26.8227	27.5836	26.4104	26.6195	28.1264	27.6892	21.8539	25.7476	22.2808	23.5728	25.4213	21.6352	25.7334										9	3
Q8R2K3;Q9CYR0;D3Z3Y3	Q8R2K3;Q9CYR0;D3Z3Y3	Single-stranded DNA-binding protein;Single-stranded DNA-binding protein, mitochondrial	Ssbp1	0.0520597	2.33944	0.585023	0.744378	0.0446389	3.6249	1.2835	1.22617	2.28014	0.232827	-0.425893	-0.568922	1.35029	1.85794	2.37866	24.4649	23.1364	24.0622	22.128	22.363	24.0786	23.9853	23.527	24.4311	20.679	25.1671	23.469	24.8888	24.8226	21.5234	23.9795	21.448	22.3723	24.3399	24.8414								+	AOX9_ir_AOX9_sh	7	7
Q99NB8;A0A0A6YXU5	Q99NB8	Ubiquilin-4	Ubqln4	0.210728	2.28215	0.373128	0.62366	0.976949	1.02334	0.676278	1.19039	1.36062	0.428142	-0.681168	-0.943322	0.010128	0.033287	0.0298093	22.1403	22.1373	25.0914	24.4329	24.1402	21.8772	24.1265	22.4462	24.9089	20.4287	21.5684	24.9543	22.7459	22.1582	20.9885	22.25	24.2486	23.0566	24.4239	24.8137										6	6
Q8K1J6;A0A0N4SV41;A0A0N4SUW4	Q8K1J6	CCA tRNA nucleotidyltransferase 1, mitochondrial	Trnt1	0.182587	2.24827	0.85343	0.907476	0.124222	2.04888	0.73853	1.16881	1.45936	0.0688323	-0.140068	-0.190808	0.905801	1.03484	1.71747	26.5929	24.3471	25.2957	25.143	23.0066	24.0966	25.0641	21.5354	23.5633	23.3518	25.35	24.199	23.8044	23.5148	23.1956	24.7229	23.9754	23.3488	24.6571	23.9101										7	7
Q922I0;Q3KQM4;Q505Q1;Q80XR5;P26369	Q922I0;Q3KQM4;Q505Q1;Q80XR5;P26369	Splicing factor U2AF 65 kDa subunit	U2af2	0.208158	2.24671	0.840131	0.869117	0.951772	1.01824	0.681607	1.16782	1.36914	0.0756528	-0.202377	-0.208391	0.0214672	0.0260742	0.0624044	25.7241	25.7027	25.9463	24.4579	24.7944	22.4174	26.0279	21.7396	25.6994	25.128	26.5228	26.3534	25.6765	25.8015	24.2552	24.4103	25.6516	25.4192	24.7502	24.6243										5	5
P11930	P11930	Nucleoside diphosphate-linked moiety X motif 19, mitochondrial	Nudt19	0.368221	2.23542	0.40742	1.96423	0.453811	1.61603	0.433892	1.16055	0.953572	0.389958	0.973967	0.874328	0.343125	0.692451	0.787276	26.0475	21.1717	23.3329	20.5473	22.6287	22.9143	22.3386	26.0798	22.4202	22.494	24.3604	25.4207	22.0728	22.7183	21.0873	25.0737	25.5457	24.2989	22.6768	23.0486										6	6
G5E8R4;Q922D4	G5E8R4;Q922D4	Serine/threonine-protein phosphatase 6 regulatory subunit 3	Ppp6r3	0.103824	2.22864	0.184616	0.485521	0.31805	1.57079	0.983702	1.15616	1.83509	0.733731	-1.04239	-1.45181	0.497505	0.651491	1.06479	24.8401	22.7708	24.9616	24.9917	24.0437	22.3326	24.1096	23.9554	22.8759	21.8966	24.1244	23.4568	24.5653	23.3347	21.5474	21.6729	22.9232	23.9222	23.0493	24.3663										5	5
A0A0U1RNJ1;Q3UHT6;P19096;Q3TB22;O89060	A0A0U1RNJ1;Q3UHT6;P19096;Q3TB22	Fatty acid synthase;[Acyl-carrier-protein] S-acetyltransferase;[Acyl-carrier-protein] S-malonyltransferase;3-oxoacyl-[acyl-carrier-protein] synthase;3-oxoacyl-[acyl-carrier-protein] reductase;3-hydroxyacyl-[acyl-carrier-protein] dehydratase;Enoyl-[acyl-carrier-protein] reductase;Oleoyl-[acyl-carrier-protein] hydrolase	Fasn	0.522652	2.21188	0.689197	1.42345	0.166418	5.48391	0.281787	1.14527	0.668466	0.161657	0.509389	0.414788	0.778801	2.4552	1.52236	23.0743	23.1578	23.7267	23.2587	22.6626	24.143	27.4064	22.9512	21.7421	22.4222	22.419	28.8474	21.3384	26.6705	23.0071	24.0978	24.7264	21.4532	28.9656	23.0403										32	32
Z4YJU8;Q5DTL1;E9PUQ5;Q921M4;A2AN46;A2AN45;A2AN48	Z4YJU8;Q5DTL1;E9PUQ5;Q921M4;A2AN46	Golgin subfamily A member 2	Golga2	0.0900589	2.20547	0.643087	0.808738	0.312548	1.34591	1.04547	1.14109	1.92756	0.191731	-0.306255	-0.481455	0.505083	0.428581	1.07779	22.5444	21.001	23.1293	21.6863	21.4251	21.4594	23.2136	19.9828	23.1895	22.0685	22.8773	23.027	22.0911	23.1467	21.8098	22.27	21.8692	21.5832	23.4107	22.1233										4	4
B0QZL1;B1ARR6;A0A0N4SUW8	B0QZL1	Enolase	Eno1	0.412271	2.1936	0.917997	1.11217	0.988165	1.01296	0.384817	1.1333	0.86491	0.0371586	0.153381	0.106253	0.00517058	0.0185806	0.0153034	26.2997	22.7632	22.5722	22.673	26.0143	21.3064	26.4384	26.3019	26.2736	27.1778	22.3183	26.9429	25.5356	26.8465	21.7695	25.8697	25.5423	27.1504	26.7622	26.4861										12	1
P13541;A2AQP0;Q1WNQ4	P13541	Myosin-3	Myh3	0.60236	2.17941	0.487096	0.405893	0.892666	0.84526	0.220144	1.12394	0.542339	0.312385	-1.30083	-0.728476	0.0493108	-0.242533	-0.139287	28.0652	21.2873	27.2744	27.7274	22.6567	26.872	21.9725	27.957	26.1625	28.4141	28.245	27.5533	27.6497	27.8711	27.6312	27.4247	23.0691	28.185	20.6352	27.3937										64	8
Q8BJI6;E9PY51;E9PWG2;Q69ZT3	Q8BJI6;E9PY51;E9PWG2;Q69ZT3		Trappc8	0.171037	2.17904	0.588746	0.77216	0.494802	1.2799	0.76691	1.12369	1.50382	0.230072	-0.373029	-0.563178	0.305568	0.356032	0.71524	25.1045	24.1234	25.1995	23.0995	23.8072	24.1013	23.8682	24.0269	23.5797	23.7788	24.6208	23.1373	23.7909	23.2744	20.74	23.4496	23.5413	23.9471	25.1644	23.7995										4	4
Q545K0;O35683	Q545K0;O35683	NADH dehydrogenase [ubiquinone] 1 alpha subcomplex subunit 1	Ndufa1	0.485375	2.13825	0.799975	1.30155	0.528247	0.602546	0.313922	1.09643	0.73145	0.0969238	0.380232	0.261955	0.277163	-0.730857	-0.659257	25.8871	20.6592	25.6086	25.584	25.6866	21.9185	25.0802	26.2563	26.6378	26.341	27.4873	24.7444	24.5914	21.3432	26.4457	22.5834	24.3593	27.2146	21.7591	26.6291										2	2
Q6IR34;A2AIV3;Q8R0E6;F6SX81	Q6IR34;A2AIV3;Q8R0E6;F6SX81	G-protein-signaling modulator 1	Gpsm1	0.144925	2.13225	0.930405	1.06934	0.14998	2.2385	0.838856	1.09238	1.61522	0.0313278	0.0967209	0.0901225	0.823968	1.16253	1.59231	25.6979	22.2014	25.2976	25.6679	24.2334	21.4794	25.407	25.3365	22.6826	22.0165	25.1743	25.1028	22.8899	25.9418	22.8965	24.8546	24.8019	25.5466	24.9941	25.1888										4	4
V9GXI7;Q9CQL4;V9GX65;Q91YJ4	V9GXI7;Q9CQL4;V9GX65;Q91YJ4	39S ribosomal protein L20, mitochondrial	Mrpl20	0.188273	2.11639	0.449128	0.625508	0.884881	1.10258	0.725212	1.08161	1.43838	0.34763	-0.6769	-0.795777	0.0531152	0.140878	0.149472	23.4903	23.1895	24.6017	24.6113	21.5831	23.8663	20.6898	22.8766	23.0824	24.2828	24.8997	23.5836	20.6657	23.1228	21.7599	21.9489	20.5409	22.6606	22.707	21.1921										4	4
G3UYV7;Q059I1;P62858;J3QNN8	G3UYV7;Q059I1;P62858	40S ribosomal protein S28	Rps28	0.286168	2.11576	0.297595	0.493762	0.7715	0.926076	0.543379	1.08118	1.1428	0.526375	-1.01811	-1.11408	0.112664	-0.110798	-0.300442	26.6134	27.2166	26.8209	26.8662	26.73	26.4786	26.9844	22.2862	26.6508	26.7093	26.6606	27.3228	26.6193	27.1722	26.6132	25.6754	27.9343	26.6204	27.5532	26.0317										4	4
A2AUR3;Q60866;A2AUR5	A2AUR3;Q60866;A2AUR5	Phosphotriesterase-related protein	Pter	0.400702	2.10458	0.65189	1.53833	0.461286	2.0792	0.397178	1.07354	0.887503	0.185826	0.621362	0.468554	0.336029	1.05603	0.773826	25.4323	22.8033	26.0308	20.6505	21.4739	21.9936	21.6636	22.149	21.5766	22.3407	21.4545	25.3632	25.6023	25.1014	25.9588	25.3538	26.3948	21.6731	26.3227	24.7235										4	4
O08583;Q4KL64;G3X9I4;D9J342;Q9JJW6	O08583;Q4KL64;G3X9I4;D9J342;Q9JJW6	THO complex subunit 4;Aly/REF export factor 2	Alyref;Alyref2;Refbp2	0.387529	2.10241	0.981387	0.982181	0.831406	1.15377	0.411695	1.07204	0.913807	0.00815974	-0.0259396	-0.0240692	0.0801868	0.20636	0.219967	25.3242	22.0688	23.9784	23.5698	24.6922	24.7048	24.8846	24.5862	24.2468	23.6378	24.8347	24.6966	20.7105	21.6785	22.3769	21.3094	23.9986	23.6929	20.4247	25.306										6	6
Q52KR3;Q8CA96;Q3TMI5;F8QPD5	Q52KR3;Q8CA96	Protein prune homolog 2	Prune2	0.323732	2.08707	0.25061	2.26007	0.171673	2.79232	0.489815	1.06148	1.05154	0.601001	1.17637	1.23858	0.765298	1.48146	1.5013	25.7341	22.3054	23.4061	21.4712	24.195	20.7582	22.2066	24.5571	20.8625	22.6721	21.9257	24.5608	19.146	21.7885	21.992	22.1797	21.7689	22.4312	25.0574	21.2701										10	10
Q9CPZ8;Q9CVE7;A0A1L1SUP3	Q9CPZ8;Q9CVE7	COX assembly mitochondrial protein homolog	Cmc1	0.0868232	2.07247	0.0947648	0.525076	0.517337	1.15287	1.06136	1.05135	1.95126	1.02335	-0.929401	-1.89452	0.286227	0.205233	0.677271	24.2479	24.5968	24.569	24.5611	24.8249	23.8899	22.1054	22.7061	24.0617	24.2602	24.6561	24.4608	23.9583	24.6312	23.8303	23.9798	24.2986	24.2595	25.4522	23.6582										4	4
Q6PAM0;D6RG50;Q7TQI6;D6RH98	Q6PAM0;D6RG50	5-AMP-activated protein kinase subunit beta-2	Prkab2	0.28358	2.06412	0.462882	0.625646	0.363432	1.25886	0.547324	1.04552	1.14943	0.334529	-0.676582	-0.770974	0.439577	0.332124	0.963672	26.9974	27.0513	26.6996	25.84	26.1507	26.5985	26.3595	26.3279	26.3822	26.401	25.669	26.0225	26.1636	25.8966	22.1523	25.3754	25.6387	25.7119	26.8176	26.9875										9	9
Q8BTX9;A0A1D5RLG0;A0A1D5RM62	Q8BTX9;A0A1D5RLG0	Inactive hydroxysteroid dehydrogenase-like protein 1	Hsdl1	0.127205	2.04501	0.795675	0.853394	0.186748	1.84323	0.895494	1.03211	1.7018	0.0992645	-0.228716	-0.267738	0.728745	0.882233	1.44395	23.9714	21.3218	21.7188	21.2094	23.1713	24.6448	24.0681	24.2543	24.606	22.57	24.7154	23.8962	24.1563	24.4392	22.6488	24.1843	23.6199	24.7121	24.2167	24.8382										6	6
Q8C5M4;P12815;Q3UGE5	Q8C5M4;P12815;Q3UGE5	Programmed cell death protein 6	Pdcd6	0.190673	2.02889	0.552326	0.709212	0.233821	1.62737	0.719711	1.02069	1.42969	0.257805	-0.495712	-0.620284	0.631116	0.702541	1.28778	24.2463	21.4573	23.849	24.4091	21.9116	23.8809	22.0089	22.2439	23.2649	23.6639	22.2642	24.7135	22.052	24.3333	24.1525	24.2456	23.0512	21.87	24.1945	23.7932										7	7
A0A0R4J0I1;P07759;Q03734;E9Q499;Q4V9W0;F2Z405;Q14AS7;Q3U0Y1;P29621;Q5I2A0;Q3UE77;Q3UDB3;Q80X76	A0A0R4J0I1;P07759;Q03734	Serine protease inhibitor A3K;Serine protease inhibitor A3M	Serpina3k;Serpina3m	0.181035	1.99675	0.959526	0.974493	0.194294	1.53057	0.742237	0.997656	1.46518	0.0179433	-0.0372761	-0.0523596	0.711542	0.614073	1.41677	22.6579	23.3145	23.4822	21.5064	21.6187	22.6025	23.7004	21.3271	22.0202	22.9782	24.0838	22.9151	23.5272	23.3116	23.183	20.8551	22.802	23.0154	23.1553	24.5563										6	6
Q8BTE5	Q8BTE5	Protein CEBPZOS	Cebpzos	0.387432	1.98222	0.411867	0.528822	0.752452	1.27498	0.411805	0.987118	0.914005	0.385243	-0.919147	-0.865692	0.123521	0.350472	0.326462	25.4096	22.849	26.1227	25.3235	21.9081	22.1723	21.7606	21.6541	22.1289	23.7853	23.4992	25.0372	25.6138	24.9096	25.4265	23.6413	23.7864	22.6915	25.2785	21.0426										2	2
Q9JLN9;Q3T9E1	Q9JLN9;Q3T9E1	Serine/threonine-protein kinase mTOR	Mtor	0.399797	1.98046	0.543691	0.561519	0.517477	1.67503	0.39816	0.985836	0.88929	0.264647	-0.832592	-0.634141	0.286109	0.74419	0.677038	25.3668	24.6242	25.6408	25.7587	21.4943	21.8275	24.2215	20.9697	21.3095	24.2487	24.6822	24.622	25.2585	26.0276	21.3668	25.0216	24.5299	21.683	24.9936	21.4681										12	12
Q571D6;Q8BPU7;F6YXR3;Q8BHL5	Q571D6;Q8BPU7;F6YXR3;Q8BHL5	Engulfment and cell motility protein 1;Engulfment and cell motility protein 2	Elmo1;Elmo2	0.130037	1.9784	0.683838	0.825776	0.034722	1.63082	0.885932	0.984335	1.68725	0.165047	-0.276178	-0.422427	1.45939	0.705596	2.53979	23.0289	20.2291	22.5831	22.3938	20.7565	22.6199	23.7099	21.7774	21.4604	22.4107	22.2414	22.8482	22.2319	21.9324	21.2796	21.5577	21.419	22.0742	22.5051	22.8518								+	AOX9_ir_AOX9_sh	2	2
Q3TLA1;Q62176;D3Z4I3;G3UWQ8;G3UXN1;G3UWX7;G3UXG4	Q3TLA1;Q62176;D3Z4I3;G3UWQ8	RNA-binding protein 38;RNA-binding protein 24	Rbm38;Rbm24	0.286223	1.96515	0.71365	0.780352	0.624782	1.20662	0.543295	0.974643	1.14266	0.146515	-0.357804	-0.38026	0.204272	0.270971	0.508565	24.3253	24.1875	23.6682	22.8097	23.951	24.1053	21.0456	24.2118	23.5873	24.1688	24.0283	22.9581	21.5496	22.956	23.7175	20.4201	21.5602	24.1165	23.5397	23.6044										6	6
Q545I9;P14069	Q545I9;P14069	Protein S100;Protein S100-A6	S100a6	0.46522	1.96116	0.529677	0.529662	0.992824	1.00613	0.332342	0.971709	0.766809	0.275989	-0.916857	-0.656914	0.00312785	0.00881386	0.00927903	22.3006	21.7709	23.1669	25.7513	26.4041	26.389	25.3294	22.1704	26.1343	25.6399	25.7737	26.4916	21.4565	26.4993	26.3511	26.2942	25.969	25.8203	26.2727	25.9358										5	5
A0A1L1SUB2;Q8CBQ2;B2RSH3;Q08091;A0A1L1SRV0;A0A1L1SRL1	A0A1L1SUB2;Q8CBQ2;B2RSH3;Q08091;A0A1L1SRV0;A0A1L1SRL1	Calponin;Calponin-1	Cnn1	0.501581	1.9533	0.275112	2.67223	0.122954	5.03798	0.299659	0.965912	0.703706	0.560491	1.41805	1.17148	0.910256	2.33285	1.72423	25.6904	21.7364	26.2766	22.4932	21.7632	21.4275	25.0003	21.9438	21.5186	22.4866	25.8794	26.9297	25.6446	22.1145	26.058	25.7947	21.2133	22.2035	25.6747	21.1887										4	4
Q8C1T5;D3Z4B2;Q9CWZ7	Q8C1T5;D3Z4B2;Q9CWZ7	Gamma-soluble NSF attachment protein	Napg	0.208113	1.94767	0.227194	0.542114	0.696709	0.936385	0.681701	0.961752	1.36929	0.643602	-0.883332	-1.30803	0.156949	-0.0948269	-0.404125	23.3498	23.7513	23.8166	23.7983	23.4967	23.3333	24.3989	21.7488	23.4013	23.7098	24.2235	23.7339	23.3054	23.3995	20.704	22.3135	23.4085	23.8633	22.9399	23.4783										3	3
Q9CXJ1;Q6ZPF8;Q8C143	Q9CXJ1	Probable glutamate--tRNA ligase, mitochondrial	Ears2	0.317781	1.94316	0.114685	0.394033	0.349669	0.622432	0.497872	0.958401	1.06542	0.940493	-1.34361	-1.77001	0.456343	-0.684011	-0.993266	22.2026	21.7163	25.5129	25.2277	23.4221	25.2393	23.6853	24.611	25.449	25.239	25.2912	24.6193	25.3373	25.1533	25.2753	22.3737	25.7702	23.9026	24.6692	25.6712										9	9
Q9D0T1;E9PZS4	Q9D0T1	NHP2-like protein 1;NHP2-like protein 1, N-terminally processed	Nhp2l1	0.309771	1.92963	0.374088	0.582247	0.60449	1.15318	0.508959	0.948327	1.08443	0.427026	-0.780297	-0.941329	0.218611	0.205619	0.539103	22.9437	22.2929	23.8636	23.5803	24.2999	23.7478	25.4337	23.4964	23.9913	24.4532	24.195	25.1865	23.8836	24.9068	24.401	20.8928	24.0321	23.8901	24.4321	24.5013										5	5
Q8K009;D3Z6B9;A0A0N4SVT2	Q8K009;D3Z6B9	Mitochondrial 10-formyltetrahydrofolate dehydrogenase	Aldh1l2	0.23535	1.92501	0.0697205	0.600218	0.643309	1.27156	0.628286	0.944869	1.28318	1.15664	-0.736441	-2.09274	0.19158	0.346596	0.481128	26.0625	22.701	23.612	23.2888	22.6063	23.6658	22.7335	23.3523	22.7036	22.5434	22.6889	23.4482	23.0431	23.6722	22.1645	21.6427	22.9535	23.7729	22.2536	22.8651										10	10
O08807;B1AZS9	O08807;B1AZS9	Peroxiredoxin-4	Prdx4	0.517275	1.9215	0.950972	0.941383	0.869694	1.19783	0.286278	0.942234	0.677373	0.0218325	-0.087146	-0.0634414	0.0606334	0.260428	0.169391	26.8847	25.2782	28.4928	27.0044	22.8744	25.015	26.3202	21.7304	26.3083	21.5823	26.5176	26.2629	26.5938	22.2083	23.055	26.8763	26.3068	23.9791	26.6402	21.666										7	5
Q3TF02;Q3TDF8;Q8BWY3;Q3TL10;P70199	Q3TF02;Q3TDF8;Q8BWY3;Q3TL10;P70199	Eukaryotic peptide chain release factor subunit 1	Etf1	0.140963	1.9164	0.173215	0.508605	0.753899	0.948063	0.850894	0.938402	1.6337	0.761415	-0.975383	-1.49524	0.122687	-0.0769459	-0.324476	25.2985	25.2155	25.5177	25.8824	24.57	25.0079	25.5761	24.8927	25.9041	25.1675	25.8569	25.445	24.7552	26.4474	22.9451	23.1565	25.0525	25.2209	25.1143	24.7632										7	7
A0A1L1SSC0;A0A0G2JGZ1;A0A0G2JDR6;A0A0G2JEF6	A0A1L1SSC0			0.104372	1.90926	0.00630444	0.409227	0.317021	1.4556	0.981415	0.933015	1.83165	2.20035	-1.28903	-3.67055	0.498911	0.54161	1.06721	23.5609	21.7722	22.9325	23.2294	23.3095	22.3332	22.1636	21.1139	22.2258	21.5112	22.1885	21.5736	23.8369	23.439	22.023	22.6302	22.2643	22.7261	23.0369	24.0081						+	WT9_ir_WT9_sh			8	8
Q8C671;Q62093;Q06477	Q8C671;Q62093	Serine/arginine-rich splicing factor 2	Srsf2	0.0952106	1.90802	0.111274	0.563664	0.472408	1.27715	1.02131	0.932078	1.89147	0.953607	-0.827093	-1.7898	0.325683	0.352923	0.754085	24.1862	23.4039	23.8602	23.3166	23.9088	23.7553	23.0658	22.6856	23.5824	21.8105	23.1099	23.9758	23.6921	23.8847	23.9704	21.2963	23.9405	24.1242	24.1659	23.6447										3	3
Q8C2N7;A0A0G2JEK2;P63254;Q6P3B4	Q8C2N7;A0A0G2JEK2;P63254;Q6P3B4	Cysteine-rich protein 1	Crip1	0.339794	1.90707	0.94829	1.03835	0.441336	1.55919	0.468785	0.931361	1.01505	0.0230589	0.0542957	0.0669172	0.355231	0.6408	0.810055	24.6629	22.1858	23.3673	23.1617	24.7931	25.3952	25.9923	24.618	25.9611	25.5973	24.8893	27.8341	25.3105	24.3237	26.036	24.4236	24.0048	25.778	25.7052	24.8211										4	4
Q3UF30;Q3TC45;P08207	Q3UF30;Q3TC45;P08207	Protein S100-A10	S100a10	0.085332	1.90526	0.567758	1.23269	0.0128037	2.36714	1.06889	0.929985	1.96247	0.245837	0.301812	0.595831	1.89266	1.24315	3.18998	26.6915	26.2676	26.6703	25.9063	25.4575	24.9045	27.5064	25.845	24.9787	25.66	26.4347	27.5186	26.3696	26.6555	25.0474	26.1363	26.2909	25.6369	27.8284	26.9792								+	AOX9_ir_AOX9_sh	5	5
Q7JCY9;Q3V2U3;Q3V257;Q3TKD9;P00848;A0A141CM46;A0A141CM20;A0A075DCB0	Q7JCY9;Q3V2U3;Q3V257;Q3TKD9;P00848;A0A141CM46;A0A141CM20;A0A075DCB0	ATP synthase subunit a	mt-Atp6;Mtatp6;ATP6	0.239967	1.90346	0.822556	1.13204	0.274824	1.92316	0.619848	0.928623	1.26944	0.0848346	0.178931	0.231742	0.560945	0.943476	1.17224	24.8175	20.7459	22.8782	21.9236	22.8384	21.8507	24.2811	23.8677	24.5019	22.1154	24.5148	22.9015	24.2532	22.8482	23.4357	22.2784	20.6572	24.3819	23.372	23.6461										2	2
Q545T7;P05977;Q545G5;E9PWG4;Q6PCW9;E0CZ30;A0A087WRZ7	Q545T7;P05977;Q545G5;E9PWG4;Q6PCW9;E0CZ30	Myosin light chain 1/3, skeletal muscle isoform	Myl1	0.330326	1.90069	0.594124	0.739834	0.183711	2.08056	0.481058	0.926526	1.0364	0.226123	-0.434726	-0.554915	0.735864	1.05697	1.45516	26.7396	27.0874	27.0383	28.5739	25.772	25.8453	27.5627	26.6239	25.6253	25.6869	25.7843	27.9489	26.8436	26.1444	24.3768	25.3548	26.2648	25.7381	29.326	25.8395										12	8
Q923B6	Q923B6	Metalloreductase STEAP4	Steap4	0.101952	1.88792	0.496568	1.35537	0.0654251	2.52034	0.991605	0.916795	1.84696	0.304021	0.438689	0.712226	1.18426	1.33362	2.1336	22.566	22.9121	22.1869	19.7585	22.5542	22.7484	21.5118	21.74	21.2966	22.8973	22.843	23.7999	21.8313	22.3682	22.4281	22.8621	20.3196	22.6695	24.4882	22.3411										3	3
P68134;Q61272;Q61264	P68134;Q61272;Q61264	Actin, alpha skeletal muscle	Acta1	0.0972746	1.88161	0.0463294	2.37816	0.000766654	3.46302	1.012	0.911965	1.87753	1.33414	1.24985	2.35485	3.1154	1.79203	5.25768	27.2572	25.8474	25.3745	25.0677	24.4451	25.6838	28.1335	26.606	26.3958	26.0469	26.7332	28.4145	25.4631	26.6319	26.2155	26.7385	25.6497	25.6736	27.7087	27.9871						+	WT9_ir_WT9_sh	+	AOX9_ir_AOX9_sh	40	6
Q3UWG5;P35762;A0A140LJL0	Q3UWG5;P35762;A0A140LJL0	Tetraspanin;CD81 antigen	Cd81	0.509774	1.87014	0.544209	0.572747	0.912439	1.06182	0.292622	0.903144	0.689896	0.264234	-0.804031	-0.633306	0.0397961	0.0865402	0.113489	25.761	22.0971	26.0955	25.761	27.8757	28.3172	27.9114	28.0087	28.1677	28.8784	27.8316	28.4473	28.0432	27.8945	28.4896	27.3648	26.6842	28.1287	29.0425	27.3049										3	3
Q3TTT2;E9Q7B0;Q3TN84;Q3UF16;Q60715	Q3TTT2;E9Q7B0;Q3TN84;Q3UF16;Q60715	Prolyl 4-hydroxylase subunit alpha-1	P4ha1	0.195161	1.86623	0.29039	1.4895	0.781022	1.17996	0.709606	0.900127	1.4137	0.537018	0.574828	1.13208	0.107337	0.238736	0.287519	22.7892	22.3263	24.2114	21.2907	21.95	22.7881	23.8587	22.3027	22.5545	21.0132	21.7667	23.9553	21.3321	22.0622	22.6228	21.1868	24.9424	22.8828	24.2316	24.0552										3	3
Q9D7J4	Q9D7J4	Cytochrome c oxidase protein 20 homolog	Cox20	0.105067	1.86601	0.141293	0.657774	0.784578	1.0904	0.978534	0.899957	1.82732	0.84988	-0.604335	-1.63215	0.105364	0.12486	0.282707	27.6537	27.3307	27.6562	28.1938	27.9971	28.1232	28.1355	28.092	28.7783	27.5669	27.9172	29.018	28.3932	27.9402	27.8704	26.197	28.9492	28.5506	28.1373	29.3992										5	5
P99026	P99026	Proteasome subunit beta type-4	Psmb4	0.227236	1.86561	0.460356	0.682437	0.123979	1.4401	0.643524	0.899645	1.3079	0.336906	-0.551232	-0.775492	0.906654	0.526167	1.71876	26.2837	22.6835	25.8211	25.6388	24.8328	25.846	26.6926	25.8414	25.45	24.728	26.3579	25.4609	26.2713	25.8914	25.2901	25.2165	26.2968	25.2957	26.0346	26.0852										6	6
Q3UJK6;A0A140LHL5;Q8VDQ8	Q3UJK6;A0A140LHL5;Q8VDQ8	NAD-dependent protein deacetylase sirtuin-2	Sirt2	0.198616	1.86047	0.281167	0.584084	0.457889	0.864428	0.701985	0.895668	1.40161	0.551036	-0.775753	-1.15566	0.33924	-0.210182	-0.77992	25.2621	24.8407	25.1288	25.4436	24.4442	25.2451	21.9839	23.0773	25.099	24.8996	24.8265	24.4707	24.0989	24.1896	24.2967	25.3441	24.3705	25.574	25.1546	24.3071										6	6
B1AUX2;Q61191;F6SJS2	B1AUX2;Q61191	Host cell factor 1;HCF N-terminal chain 1;HCF N-terminal chain 2;HCF N-terminal chain 3;HCF N-terminal chain 4;HCF N-terminal chain 5;HCF N-terminal chain 6;HCF C-terminal chain 1;HCF C-terminal chain 2;HCF C-terminal chain 3;HCF C-terminal chain 4;HCF C-terminal chain 5;HCF C-terminal chain 6	Hcfc1	0.0596196	1.85745	0.081455	0.546627	0.0350497	1.92536	1.22461	0.893325	2.19323	1.08908	-0.871371	-1.99252	1.45532	0.945127	2.53376	23.4203	22.7817	23.4631	23.3508	22.7942	23.4681	21.5826	23.2286	23.0984	21.6888	23.3522	23.3687	23.7923	23.1509	21.3643	23.2422	21.8366	21.8535	23.3729	23.152								+	AOX9_ir_AOX9_sh	5	5
Q3UF75;Q8C5R4;Q9EPC1	Q3UF75;Q8C5R4;Q9EPC1	Alpha-parvin	Parva	0.452044	1.85046	0.979719	0.976391	0.970563	0.990108	0.344819	0.887883	0.790475	0.00889859	-0.0344688	-0.026227	0.0129763	-0.0143417	-0.0380724	23.8919	20.9844	24.2549	23.8925	24.8715	24.6436	25.8658	25.0237	25.1395	25.0818	24.3701	25.3251	23.9699	20.8261	25.2448	20.9124	24.4155	23.6505	24.1041	24.7795										5	4
Q14C24;Q9D883;E9PWX6;E9PWM2;E9Q809;F8WH71;E9Q5Y2;E9PUZ3;E9Q1I7;E9Q5J3;G3UW94;Q8BGJ9	Q14C24;Q9D883;E9PWX6;E9PWM2;E9Q809;F8WH71;E9Q5Y2;E9PUZ3;E9Q1I7;E9Q5J3;G3UW94;Q8BGJ9	Splicing factor U2AF 35 kDa subunit;Splicing factor U2AF 26 kDa subunit	U2af1;U2af1l4	0.0549912	1.83708	0.133041	0.601713	0.888893	1.04021	1.25971	0.877414	2.24504	0.876014	-0.732852	-1.67212	0.0511505	0.0568729	0.144221	23.1012	21.6872	21.767	21.1098	22.4425	23.0759	20.4959	20.9768	21.8007	21.6607	22.7296	21.8969	22.309	21.617	21.8096	21.9204	22.8492	22.915	21.7081	21.8412										2	2
Q3TVM1;Q8K4Z5;Q8BKK2	Q3TVM1;Q8K4Z5;Q8BKK2	Splicing factor 3A subunit 1	Sf3a1	0.199002	1.81456	0.512988	0.715859	0.15274	1.89593	0.701143	0.859617	1.40027	0.289893	-0.482252	-0.684516	0.816047	0.922907	1.58009	23.6744	20.9822	21.0008	23.5853	22.9484	22.8324	22.6925	24.2231	21.8582	23.2693	23.1929	23.0699	23.6828	21.6458	23.1369	21.2487	21.6923	24.1465	23.4969	23.1474										5	5
Q9CPX4;Q3TJJ6;P29391;A0A1B0GR60;Q3UCL5;Q3THE6;Q3UL79;Q9CZE7;Q3ULW5;P49945;A0A1B0GRH4;Q9CWA4	Q9CPX4;Q3TJJ6;P29391;A0A1B0GR60;Q3UCL5;Q3THE6;Q3UL79;Q9CZE7;Q3ULW5	Ferritin;Ferritin light chain 1	Ftl1	0.144184	1.80984	0.495655	1.27245	0.0872729	5.23977	0.841082	0.85586	1.61864	0.30482	0.347611	0.713783	1.05912	2.3895	1.94791	28.6761	27.1935	27.847	26.9947	27.8417	27.0945	29.151	26.7623	27.2148	27.8727	27.7737	29.4002	27.9768	28.071	28.1997	28.4103	21.6861	27.4279	29.4694	28.6767										14	14
Q3TT90;B0R0Y8;Q3TSX2;Q3TA88;Q8R550	Q3TT90;B0R0Y8;Q3TSX2;Q3TA88;Q8R550	SH3 domain-containing kinase-binding protein 1	Sh3kbp1	0.11412	1.79397	0.490488	0.76387	0.406435	1.24936	0.942637	0.843158	1.77324	0.309372	-0.388601	-0.722634	0.391009	0.321188	0.876251	23.576	21.5769	23.1389	22.2707	22.1352	23.5375	23.3176	21.2568	22.6439	21.8031	23.5216	22.1673	21.7885	23.4315	22.0373	23.0319	22.9406	23.3038	23.1645	23.0068										3	3
Q8C297;Q9CQN6	Q8C297;Q9CQN6	Transmembrane protein 14C	Tmem14c	0.336687	1.78865	0.872811	1.05536	0.433914	0.573259	0.472774	0.838869	1.022	0.0590796	0.0777378	0.165296	0.362596	-0.802741	-0.823818	24.742	23.1424	24.6022	22.5012	22.1926	22.1926	20.9884	22.2973	25.5449	21.6374	22.4832	21.9733	21.6731	21.8782	23.1088	21.2895	24.3679	22.8821	24.5062	21.3161										2	2
Q9CY34	Q9CY34	NEDD8-conjugating enzyme UBE2F	Ube2f	0.391984	1.78606	0.266024	0.424867	0.515203	1.58316	0.406731	0.836779	0.90484	0.57508	-1.23492	-1.19577	0.288022	0.662809	0.680821	22.3294	21.6669	21.9669	26.141	24.3796	22.139	24.8713	24.666	24.2334	25.8122	24.3711	24.7297	24.649	25.1684	24.0422	21.0561	21.0757	24.0842	24.0024	25.0538										2	2
D3Z456;Q91XB2;Q99N95;F6W7C7;Q05DC5;A0A1L1SU47	D3Z456;Q91XB2;Q99N95;F6W7C7;Q05DC5;A0A1L1SU47	39S ribosomal protein L3, mitochondrial	Mrpl3	0.226513	1.78316	0.149721	0.4928	0.456544	1.23488	0.644906	0.834439	1.31014	0.824718	-1.02093	-1.59347	0.340517	0.304371	0.78234	24.477	24.2431	24.3199	24.5718	25.7175	24.865	23.6927	24.7929	24.7184	25.1077	25.3181	24.9113	24.5221	24.275	21.5306	24.5874	24.0403	23.311	23.8989	24.4136										6	6
Q6PJ87;Q3U844;H7BXB1;E9Q4G7;Q3U772;E9Q2U6;E9Q3W1;E9PWB2;Q8BK63	Q6PJ87;Q3U844;H7BXB1;E9Q4G7;Q3U772;E9Q2U6;E9Q3W1;E9PWB2;Q8BK63	Casein kinase I isoform alpha	Csnk1a1	0.673224	1.78003	0.357771	3.84968	0.455446	2.83295	0.17184	0.831904	0.437637	0.446394	1.94474	0.97574	0.341563	1.5023	0.78432	27.8602	21.4405	21.4362	21.9424	20.4801	21.2862	28.9898	28.1008	21.0435	28.021	28.331	21.5283	26.8528	26.5002	22.7657	25.4886	25.3228	27.6098	26.5459	26.6796										3	3
O35864;Q3V0K7;A0A087WQA8;A0A087WRH6;A0A087WQ60	O35864;Q3V0K7	COP9 signalosome complex subunit 5	Cops5	0.528764	1.76138	0.414563	0.50248	0.670644	1.40526	0.276738	0.816707	0.658409	0.382409	-0.992863	-0.860487	0.173508	0.490838	0.441352	26.0395	24.748	25.8626	25.1639	25.1885	25.2165	21.1019	26.2457	25.4529	25.4059	23.1871	24.4302	25.2463	24.2689	21.5703	26.4539	20.4493	24.5784	25.0135	25.533										5	5
P11087;Q99LL6;Q61022	P11087;Q99LL6	Collagen alpha-1(I) chain	Col1a1	0.486506	1.7601	0.491611	1.80804	0.049736	3.81155	0.312912	0.815656	0.729496	0.308379	0.854425	0.720705	1.30333	1.93038	2.3094	26.9166	25.6843	25.1832	25.0556	21.2966	24.4149	26.6672	25.3103	22.5109	24.2864	23.4373	26.3589	25.5007	25.1323	21.6451	26.3653	24.9645	23.1537	27.0517	25.9859								+	AOX9_ir_AOX9_sh	7	7
Q3U5Q7	Q3U5Q7	UMP-CMP kinase 2, mitochondrial	Cmpk2	0.265628	1.75655	0.758612	0.800977	0.221982	1.86388	0.575726	0.812747	1.19684	0.11998	-0.320168	-0.318021	0.653683	0.898312	1.32431	23.1393	21.6456	21.0088	22.7987	24.8791	24.1042	24.2536	23.2689	24.0038	24.0177	23.6831	23.6648	21.4918	20.8668	22.9269	20.4447	21.2381	21.8434	23.0639	23.0522										7	7
Q61599;D3YWL7;A0A0N4SVH4	Q61599	Rho GDP-dissociation inhibitor 2	Arhgdib	0.364031	1.75296	0.0805859	3.34519	0.0272755	5.08664	0.438862	0.809791	0.962403	1.09374	1.74209	1.99944	1.56423	2.34671	2.69521	25.3203	22.9856	22.1125	22.3473	22.3164	21.6174	26.3398	24.6227	21.2262	22.7471	25.1784	26.2903	21.2149	24.7864	23.1183	23.9264	25.0787	22.1437	25.4219	22.8308								+	AOX9_ir_AOX9_sh	5	5
G3X9T8;G3X8Q5;E9PZD8;Q61147;Q2F3J4;Q8BV37;G3UXG1;G3UWP5;G3UZ53;CON__ENSEMBL:ENSBTAP00000031900	G3X9T8;G3X8Q5;E9PZD8;Q61147	Ceruloplasmin	Cp	0.437258	1.74874	0.919231	0.930475	0.602079	1.20662	0.359262	0.806319	0.817598	0.0365753	-0.10396	-0.104648	0.220347	0.270972	0.542768	25.2576	25.5397	24.7914	23.5222	25.1176	25.5224	25.8206	25.1147	25.8772	25.2721	25.7788	26.7261	25.2314	24.9596	26.2385	21.1198	24.2274	26.3419	24.7863	25.3161										13	13
Q543K9;P23492;Q9D8C9	Q543K9;P23492;Q9D8C9	Purine nucleoside phosphorylase	Pnp;Pnp2	0.232003	1.7444	0.715978	1.18329	0.398358	1.3499	0.634506	0.80273	1.29329	0.145101	0.242806	0.377	0.399727	0.432849	0.892138	24.6107	23.6331	24.5956	22.6163	25.128	25.15	26.225	24.1424	25.0315	25.8482	25.0416	26.3862	24.6094	24.6302	24.9538	24.3936	24.7696	24.9524	26.6469	24.6762										12	12
E9QNH6;E9Q580;Q7TQD7;P46735;Q3UEQ4;Q3TTZ3;D3YV80;O88329;Q91ZI6;Q3TEP4	E9QNH6;E9Q580;Q7TQD7;P46735;Q3UEQ4;Q3TTZ3	Unconventional myosin-Ib	Myo1b	0.227252	1.74427	0.634859	1.27113	0.33495	1.69852	0.643493	0.802624	1.30785	0.197323	0.346113	0.493592	0.47502	0.76428	1.02591	24.6629	23.5827	24.0803	24.2299	22.9705	21.1561	23.2864	24.2351	24.2912	21.3235	24.233	24.6507	24.1694	21.9632	22.0629	23.0525	23.9033	22.8129	22.0717	24.6145										8	8
A0A0F6AIX5;Q8BVA5;A0A0F6AIX6	A0A0F6AIX5;Q8BVA5;A0A0F6AIX6	UPF0554 protein C2orf43 homolog		0.340701	1.73349	0.249461	2.54303	0.391119	0.80811	0.467626	0.793681	1.01303	0.602998	1.34655	1.24186	0.407691	-0.307376	-0.906576	24.9398	25.329	25.7438	21.2321	24.3441	23.4212	25.3919	25.489	26.0413	24.9676	26.4944	25.1879	25.5409	21.746	25.1204	21.6869	25.9351	25.8346	25.2846	25.079										7	7
E9Q7G1;D3YZZ5	E9Q7G1;D3YZZ5		Tmed7	0.202871	1.73339	0.657761	1.26504	0.190031	1.60487	0.69278	0.793593	1.38697	0.181932	0.339178	0.459999	0.721175	0.682459	1.43201	22.7288	21.954	23.0429	21.165	22.1736	23.2923	22.5575	22.0432	22.1839	21.6083	21.9128	24.1416	20.253	23.4051	23.9228	21.5074	22.7452	22.9601	23.6842	23.4855										3	3
Q8R5H1;Q3TSV9;Q3TQV7;Q3TPH3	Q8R5H1	Ubiquitin carboxyl-terminal hydrolase 15	Usp15	0.0944313	1.71915	0.165819	0.621375	0.869841	1.02896	1.02488	0.781695	1.89681	0.780367	-0.686465	-1.5248	0.06056	0.0411827	0.169198	26.1246	25.016	24.9358	26.009	24.4479	25.1588	24.2448	25.4497	25.3118	25.2868	25.2678	25.2614	25.6842	24.6957	24.4022	23.4507	25.3513	25.3802	25.0902	24.7278										11	11
Q3V4A0;A0A0A6YVS2;Q921L3	Q3V4A0;A0A0A6YVS2;Q921L3	Transmembrane and coiled-coil domain-containing protein 1	Tmco1	0.289208	1.71695	0.256171	0.562482	0.441118	0.887527	0.53879	0.779851	1.13507	0.59147	-0.830122	-1.22289	0.355446	-0.172138	-0.810458	24.8012	24.6836	24.1932	24.7628	23.9131	24.1612	23.4305	24.0841	24.4306	24.4456	23.6866	23.7973	24.1476	23.7828	23.5744	20.8443	24.0503	24.257	23.9801	24.2509										3	3
D3YX62;Q544R7;Q3U6W4;O70252;D3Z4A2;D3YXN4	D3YX62;Q544R7;Q3U6W4;O70252	Heme oxygenase 2	Hmox2	0.363007	1.7139	0.393511	0.602348	0.641877	1.13518	0.440085	0.777286	0.964573	0.405043	-0.73133	-0.901784	0.192548	0.182915	0.483234	25.6569	25.3306	25.8305	26.2404	25.2429	24.8248	25.062	25.1357	25.6275	25.5229	25.3465	25.3611	25.1219	25.3351	21.5903	25.9898	24.1191	24.9804	24.6515	25.9789										8	8
Q9CQ19	Q9CQ19	Myosin regulatory light polypeptide 9	Myl9	0.193823	1.70887	0.962183	1.01005	0.423567	1.39794	0.712594	0.77304	1.41843	0.0167424	0.0144314	0.0489195	0.373078	0.4833	0.84328	24.8599	22.5892	23.1777	22.7646	21.3683	22.3417	22.3968	21.7026	21.7749	22.4702	22.0681	22.0451	22.7072	22.3044	22.4765	22.3933	22.8722	22.712	22.9549	23.4956										9	2
Q543P7;Q9WUL7	Q543P7;Q9WUL7	ADP-ribosylation factor-like protein 3	Arl3	0.340717	1.70646	0.363914	0.580696	0.383012	1.28155	0.467606	0.771011	1.01299	0.439002	-0.784145	-0.962651	0.416787	0.357893	0.922977	24.318	23.971	24.2669	24.6368	24.719	23.0199	24.8883	24.6454	24.3658	24.4328	24.1219	23.8387	24.2935	24.284	20.7748	22.7529	23.59	22.4426	24.2207	24.3882										4	4
A0A1B0GRG3;A0A1B0GSK8;O35566	A0A1B0GRG3;A0A1B0GSK8;O35566	CD151 antigen	Cd151	0.59106	1.70062	0.546321	0.441056	0.442443	3.08089	0.228368	0.766057	0.559617	0.262552	-1.18097	-0.629907	0.354143	1.62335	0.808016	26.8797	25.4228	26.2307	26.8362	18.1225	24.371	25.5107	20.7616	24.1213	18.1586	23.8046	24.4644	25.8399	26.0317	22.1914	21.4099	24.8218	17.6776	22.5577	21.4204										2	2
Q58E35;P47955;E9Q3T0	Q58E35;P47955	60S acidic ribosomal protein P1	Rplp1	0.137092	1.69705	0.208415	0.633644	0.21322	1.28645	0.862989	0.763033	1.65222	0.68107	-0.658257	-1.36828	0.671172	0.363393	1.35243	28.6371	27.5915	28.0959	27.6329	27.4452	28.4345	27.4722	25.742	28.4272	27.5536	27.7088	28.0339	28.4259	28.2917	27.8897	28.2436	27.2003	27.6601	27.9925	28.3817										4	4
Q5SVI8;Q9QVP4	Q5SVI8;Q9QVP4	Myosin regulatory light chain 2, atrial isoform	Myl7	0.414479	1.69469	0.210729	3.52299	0.160813	4.13631	0.382497	0.761018	0.860649	0.676276	1.8168	1.36061	0.79368	2.04835	1.54548	26.8169	24.9481	28.9013	24.0994	27.7187	24.4583	27.4096	28.8673	26.4545	23.3145	27.688	30.0034	28.068	21.9044	27.616	26.4918	27.4377	22.7881	26.6606	27.969										13	13
A7VJ98;Q9CQI3;Q80X87;D3YY93;D3Z2F6;D3YY16;A7VJA4;Q9ERL7;Q3U6A4	A7VJ98;Q9CQI3;Q80X87;D3YY93;D3Z2F6;D3YY16;A7VJA4;Q9ERL7	Glia maturation factor beta;Glia maturation factor gamma	Gmfb;Gmfg	0.282007	1.68099	0.904503	1.07003	0.00562326	2.5179	0.54974	0.749314	1.15348	0.0435901	0.0976486	0.123832	2.25001	1.33222	3.75012	24.6038	22.0876	22.662	24.3721	22.1265	21.9168	24.4498	21.8546	22.2873	22.9591	23.0839	24.6252	24.1863	23.9066	24.3376	24.2669	23.5648	22.6089	24.3147	24.1155								+	AOX9_ir_AOX9_sh	4	4
Q9R0P9;Q3TCH2;I7ENE7	Q9R0P9;Q3TCH2	Ubiquitin carboxyl-terminal hydrolase isozyme L1;Ubiquitin carboxyl-terminal hydrolase	Uchl1	0.164823	1.67232	0.700531	1.12901	0.0068219	2.16751	0.782982	0.74185	1.52886	0.154573	0.175061	0.39872	2.16609	1.11604	3.61601	27.065	25.8512	25.9829	26.2314	26.4754	26.7904	27.9248	26.6562	25.6145	26.3473	26.4934	28.1319	25.6741	26.3317	26.255	25.6911	26.3387	26.2241	27.461	26.9363								+	AOX9_ir_AOX9_sh	9	9
B9EHT6;Q3TCF1;A0A087WSN6;Q3UHL6;Q3UGY5;A0A087WR50;P11276;B7ZNJ1;A0A087WS56;Q3UH17;Q3TBB4;Q3UHR1;Q3TCL7;Q3UZF9;Q8R3F3;A0A087WS99;Q4KL80;A0A087WQE0;Q99KD0	B9EHT6;Q3TCF1;A0A087WSN6;Q3UHL6;Q3UGY5;A0A087WR50;P11276;B7ZNJ1;A0A087WS56;Q3UH17;Q3TBB4;Q3UHR1;Q3TCL7	Fibronectin;Anastellin	Fn1	0.366877	1.67117	0.115912	3.11201	0.0027305	3.60529	0.43548	0.740858	0.956396	0.93587	1.63784	1.76302	2.56376	1.85012	4.26829	26.4859	23.0902	25.552	23.979	22.7823	24.8546	27.7303	25.4501	24.3493	24.4534	25.4193	26.6755	22.3887	25.31	25.5217	25.7116	23.2835	24.3195	26.6587	25.9688								+	AOX9_ir_AOX9_sh	28	28
Q6PAC1;P13020;Q3UCW8;Q3U9Q8;Q3TGJ9;A0A0J9YUQ8;CON__Q3SX14;A6PWS5;A0A0J9YUJ8	Q6PAC1;P13020;Q3UCW8;Q3U9Q8;Q3TGJ9;A0A0J9YUQ8	Gelsolin	Gsn	0.170103	1.66817	0.104645	2.10261	0.029904	2.52319	0.769289	0.738269	1.50753	0.980282	1.07218	1.82995	1.52427	1.33525	2.63588	25.0819	23.7574	24.4173	24.2271	23.8172	23.8066	25.8465	24.1585	22.4812	24.5463	24.3578	26.3296	23.9135	21.6329	24.5975	24.3985	24.1724	24.1561	25.7343	24.9459								+	AOX9_ir_AOX9_sh	15	15
E9PX70;Q60847;Q3TNZ7	E9PX70;Q60847	Collagen alpha-1(XII) chain	Col12a1	0.500933	1.65362	0.113453	2.81875	0.0272003	4.86639	0.30022	0.725624	0.704803	0.945184	1.49506	1.77709	1.56543	2.28285	2.69699	24.5608	21.7203	22.6173	21.8602	21.5445	22.0979	26.3029	21.8569	23.3119	21.9404	22.2004	25.8777	22.3902	21.8167	23.654	23.6508	19.8174	21.7116	24.5807	23.5934								+	AOX9_ir_AOX9_sh	14	14
Q3TGR2;Q8K0E8	Q3TGR2;Q8K0E8	Fibrinogen beta chain;Fibrinopeptide B;Fibrinogen beta chain	Fgb	0.355708	1.64603	0.124265	2.33954	0.016724	2.88677	0.448906	0.71899	0.980174	0.905652	1.22623	1.71724	1.77666	1.52946	3.01351	24.3558	22.6458	22.3423	21.8717	21.9922	21.1049	25.5955	22.5671	21.3333	22.0879	23.827	23.1304	21.4911	23.2357	22.1786	22.8398	22.8616	23.1495	25.1259	22.9827								+	AOX9_ir_AOX9_sh	4	4
B2RXX9;Q91Z83;B2RY26;Q1WJL6;B8JJH1;Q61934	B2RXX9;Q91Z83;B2RY26	Myosin-7	Myh7	0.34798	1.6353	0.0916751	2.28724	0.0088313	3.21832	0.458446	0.709556	0.99696	1.03775	1.19361	1.91603	2.05398	1.68631	3.43942	32.8078	30.5197	30.7624	30.8678	29.7371	30.6184	33.4734	31.0383	29.6782	30.5832	30.6193	33.1687	29.5416	30.659	31.904	30.4566	30.9935	30.4909	32.1192	32.2247								+	AOX9_ir_AOX9_sh	241	63
D3YTN4;Q99JY3;D3YWB5;D6RGS2;D3Z3F3;D3Z7Q4	D3YTN4;Q99JY3;D3YWB5	GTPase IMAP family member 4	Gimap4	0.19129	1.62576	0.29501	0.680906	0.66148	0.91473	0.718307	0.701112	1.42747	0.530163	-0.554472	-1.1205	0.179484	-0.128582	-0.454599	27.3093	26.9835	26.9446	26.5577	25.5512	27.1678	25.0889	26.7414	26.9266	26.7969	25.8317	26.6473	26.3876	26.441	25.5825	24.9367	26.2554	26.5579	26.808	26.2421										8	8
Q9DCB8	Q9DCB8	Iron-sulfur cluster assembly 2 homolog, mitochondrial	Isca2	0.139104	1.62517	0.578512	1.57879	0.603725	1.20541	0.85666	0.700588	1.64254	0.237688	0.658822	0.579017	0.219161	0.269524	0.540265	25.7754	26.0653	26.7158	26.3842	24.9446	20.9906	26.1711	25.2497	25.6594	25.5636	26.5591	26.6044	26.6118	27.0188	26.5475	25.2104	27.5211	25.9394	27.7345	26.0736										6	6
A2A7Z4;Q78IG7;Q9CQH7	A2A7Z4;Q78IG7;Q9CQH7	Transcription factor BTF3;Transcription factor BTF3 homolog 4	Btf3l4	0.604473	1.61881	0.155353	2.79843	0.880817	0.880131	0.218623	0.694932	0.539129	0.808681	1.48462	1.56871	0.0551141	-0.18421	-0.154794	25.7758	21.8128	26.6351	22.1715	21.7073	22.7264	26.0609	25.3483	22.859	22.4664	25.0887	22.3585	21.3789	21.9989	22.3161	21.8679	25.33	24.5113	21.6599	25.9978										4	4
Q9D1P4;A0A1L1SU22;A0A1L1STZ1	Q9D1P4	Cysteine and histidine-rich domain-containing protein 1	Chordc1	0.160915	1.6133	0.838539	1.05483	0.136855	1.76733	0.793402	0.690016	1.54505	0.0764768	0.0770111	0.210502	0.863738	0.821573	1.65337	25.1005	22.4055	24.4865	23.8404	23.1243	22.7105	23.8877	23.5492	22.9864	23.2419	23.3562	23.4959	23.1082	23.181	22.6189	23.8881	22.1237	22.8531	23.7079	24.139										6	6
A0A1D5RM85;P62717;A0A1D5RM79;A0A1D5RLW5;Q3THJ0;A0A1D5RMC7;A0A1D5RME4;Q05CK2;F6YJW4	A0A1D5RM85;P62717;A0A1D5RM79;A0A1D5RLW5;Q3THJ0;A0A1D5RMC7;A0A1D5RME4;Q05CK2;F6YJW4	60S ribosomal protein L18a	Rpl18a;Gm17541	0.369505	1.61325	0.999509	1.00025	0.307172	1.89908	0.432379	0.68997	0.950879	0.000213205	0.000361252	0.000634606	0.512618	0.925304	1.09068	23.4591	22.36	23.3126	22.796	24.2034	21.1465	22.1515	22.0159	21.3123	20.7841	23.6683	22.8404	21.8466	21.4156	22.7156	22.167	22.1325	22.6919	24.5605	20.3315										4	4
Q91YS7;Q63932;Q3UPM3;M0QWN2	Q91YS7;Q63932;Q3UPM3;M0QWN2	Dual specificity mitogen-activated protein kinase kinase 2	Map2k2	0.446137	1.60381	0.554504	0.700293	0.55321	1.14588	0.350531	0.681501	0.801236	0.256095	-0.513969	-0.616809	0.25711	0.196458	0.618873	25.4473	24.2339	24.223	24.5309	24.8273	24.8468	25.6407	25.1341	24.0558	24.654	24.5403	24.5705	24.5975	24.849	25.0534	21.0194	25.236	25.3378	25.221	24.7099										8	8
Q8BL66;Q05CS7;Q3TQY5	Q8BL66;Q05CS7	Early endosome antigen 1	Eea1	0.571261	1.60264	0.742027	0.785913	0.813343	0.835129	0.243165	0.680452	0.590334	0.129581	-0.347559	-0.340807	0.089726	-0.259929	-0.244038	24.4002	24.4864	25.5712	22.1594	23.8839	23.6012	25.6133	22.3075	22.8546	23.3957	24.1623	24.2694	23.9521	22.9215	22.2851	20.088	26.118	21.5426	24.2509	21.0998										12	12
Q544Q7;P97370;Q3U9D4;Q1WWL1;Q3UFH4;Q71VC6	Q544Q7;P97370;Q3U9D4	Sodium/potassium-transporting ATPase subunit beta-3	Atp1b3	0.196549	1.59937	0.319787	0.676653	0.241272	1.57128	0.70653	0.677507	1.40882	0.495139	-0.563511	-1.06072	0.617493	0.651938	1.26559	25.2905	24.9612	25.5667	25.2647	24.3682	25.2232	24.6363	24.9727	24.785	22.7567	24.8435	25.2131	25.8524	24.7754	22.7181	25.3781	25.3911	24.2947	25.1984	25.5085										12	12
P15105;D3YVK1;V9GZG5;D3Z121;V9GZP0	P15105;D3YVK1;V9GZG5	Glutamine synthetase	Glul	0.388023	1.58597	0.915524	0.947649	0.12534	1.27821	0.411142	0.665363	0.91281	0.0383304	-0.0775757	-0.109473	0.90191	0.354128	1.71156	23.8914	20.9135	23.9842	23.8484	24.0251	23.4639	24.2781	24.2573	23.8934	24.1087	23.9989	24.7083	23.7601	23.8026	24.7379	24.3253	24.2429	23.8393	24.8872	24.3533										9	9
A2AQ17;A0A0R4J081;Q9CWX2	A2AQ17;A0A0R4J081;Q9CWX2	Complex I intermediate-associated protein 30, mitochondrial	Ndufaf1	0.312978	1.58572	0.606491	0.79741	0.804261	0.910793	0.504487	0.665138	1.07677	0.217176	-0.326606	-0.536068	0.0946032	-0.134804	-0.256201	22.936	21.4518	21.329	22.1822	22.8306	21.0142	21.4065	23.9211	22.5962	22.3124	22.7855	21.1976	22.595	22.2224	21.3155	21.1164	23.25	23.7235	22.7618	22.8562										6	6
Q9D7N9	Q9D7N9	Adipocyte plasma membrane-associated protein	Apmap	0.0956181	1.5843	0.446541	0.840184	0.32257	1.28666	1.01946	0.663844	1.88869	0.350139	-0.251223	-0.800498	0.491376	0.363634	1.05424	26.5569	26.2149	27.0726	26.6356	25.705	26.5134	26.4342	25.5325	26.7844	26.8379	27.2054	27.9412	26.8954	27.0297	26.7371	26.6044	26.4031	25.9261	26.366	26.7728										10	10
P46737;A3KGA8	P46737;A3KGA8	Lys-63-specific deubiquitinase BRCC36	Brcc3	0.481291	1.58271	0.643006	0.706568	0.212716	0.564614	0.317592	0.662394	0.738535	0.191785	-0.5011	-0.481573	0.672199	-0.824662	-1.35408	22.4015	23.2499	25.5309	25.3467	25.2922	25.6515	25.2446	25.1984	25.4429	25.8221	24.8144	25.9469	24.73	21.3462	21.7118	24.4566	25.0342	25.4664	25.2106	24.7999										4	4
Q3TRG2;A2ASW6	Q3TRG2		Zak	0.260472	1.58008	0.816649	1.12943	0.183349	1.70032	0.584239	0.659999	1.21095	0.0879646	0.175592	0.239621	0.73672	0.765806	1.45651	24.4143	23.3776	25.0358	24.47	24.6925	23.7317	25.3351	24.9192	24.2686	21.9081	24.6551	24.5549	21.9218	24.1251	23.87	22.3172	24.1424	23.9351	24.7927	24.702										7	7
Q3TMP8;A0A1D5RMM9;A0A1D5RLJ0	Q3TMP8;A0A1D5RMM9;A0A1D5RLJ0	Trimeric intracellular cation channel type A	Tmem38a	0.235795	1.57632	0.388725	0.73891	0.592592	1.1697	0.627465	0.656558	1.28185	0.410357	-0.436529	-0.911393	0.227244	0.226139	0.557265	26.6234	26.6674	27.7114	27.5085	26.7179	26.7448	26.5382	27.3608	27.6752	27.4976	27.2628	28.0911	27.6126	28.0754	25.7717	28.1384	26.3532	27.3912	27.3541	28.4279										4	4
B0V2Q7;Q3UN02;B0V2Q9	B0V2Q7;Q3UN02	Lysocardiolipin acyltransferase 1	Lclat1	0.214822	1.57322	0.542659	0.760569	0.157301	2.01852	0.667921	0.653717	1.34722	0.265473	-0.394848	-0.635806	0.803269	1.0133	1.56034	23.1146	24.1377	21.6574	23.4478	21.6946	23.3481	22.8546	21.6874	23.9489	20.6923	23.8228	23.2869	23.9918	23.9506	22.1128	23.6661	23.8655	22.4966	23.5466	23.9563										9	9
Q8BVV6;Q3TQR3;P59325;Q05CM5;Q3TKY2;Q05CY6;Q3TT65;Q6PHA6;Q05C65;Q05CH7	Q8BVV6;Q3TQR3;P59325;Q05CM5;Q3TKY2	Eukaryotic translation initiation factor 5	Eif5	0.540538	1.57242	0.861655	1.12479	0.685032	1.29851	0.267174	0.652985	0.639235	0.0646665	0.169653	0.179965	0.164289	0.376855	0.420722	25.3288	20.2121	23.4446	21.0161	24.3197	21.3015	22.9587	23.6259	23.7212	24.112	20.8061	24.0951	23.4769	23.2874	23.3374	24.1158	21.3524	23.0005	24.1225	23.1623										3	3
A2A8E2;Q8BHG2;B7ZC72;B7ZC71;A2A8E4;D6REH4	A2A8E2;Q8BHG2;B7ZC72;B7ZC71	UPF0587 protein C1orf123 homolog	0610037L13Rik	0.214306	1.57062	0.683707	0.840645	0.701681	0.870336	0.668965	0.651331	1.34889	0.16513	-0.250431	-0.422614	0.15386	-0.200356	-0.397095	24.6104	24.2095	24.4225	23.4731	22.0408	24.4991	23.7019	23.2154	24.9561	24.7915	22.6281	25.09	25.1373	24.8798	24.0256	23.6256	23.8133	25.0531	24.8878	24.8184										3	3
O54962	O54962	Barrier-to-autointegration factor;Barrier-to-autointegration factor, N-terminally processed	Banf1	0.632988	1.56456	0.778302	1.37492	0.74615	1.30692	0.198605	0.645758	0.496362	0.108852	0.459352	0.291205	0.127174	0.386168	0.335124	26.7589	27.4758	27.5968	26.6101	20.6546	22.3598	25.6371	25.4355	24.8131	23.2482	26.616	22.5702	25.4898	26.4106	24.0306	21.2426	26.1834	23.2779	26.248	24.8573										5	5
Q9QXK3;Q922G9	Q9QXK3;Q922G9	Coatomer subunit gamma-2	Copg2	0.237348	1.55692	0.891418	0.94545	0.902649	1.03299	0.624614	0.638696	1.27721	0.0499186	-0.0809269	-0.140919	0.044481	0.0468246	0.12625	25.7249	25.4509	25.9718	23.779	24.9811	25.8144	25.5388	25.4067	25.585	25.8992	25.5901	26.0501	25.301	25.0403	25.048	23.0669	24.2244	25.7901	25.3697	24.9699										7	7
Q3UGK7;Q3UQ99;Q7TPN5;Q3TXX8;Q91YD9	Q3UGK7;Q3UQ99;Q7TPN5;Q3TXX8;Q91YD9	Neural Wiskott-Aldrich syndrome protein	Wasl	0.323139	1.5554	0.0686633	2.42194	0.0981376	2.60637	0.49061	0.637286	1.05292	1.16328	1.27616	2.10256	1.00816	1.38204	1.87178	22.9371	23.0528	21.959	22.383	21.2657	22.4828	23.908	23.7918	20.7391	22.3822	24.0859	24.0188	21.4065	20.4035	21.5856	21.984	21.1538	24.3643	22.269	24.1978										2	2
Q8C4S9;E9Q1L7;Q8VCE1;D3Z032	Q8C4S9;E9Q1L7;Q8VCE1	DnaJ homolog subfamily C member 28	Dnajc28	0.517396	1.55311	0.79166	0.790321	0.9387	1.05491	0.286177	0.635164	0.677173	0.101461	-0.339489	-0.273145	0.0274732	0.0771187	0.0793543	25.0337	22.3049	24.7976	20.5887	21.3384	24.8879	24.7264	24.055	21.7854	24.6969	24.7072	24.7598	25.1633	25.5455	23.7185	21.0216	25.1346	22.202	22.8244	21.677										6	6
Q9WVC3;Q924U3;Q924U4;D3Z147	Q9WVC3	Caveolin-2	Cav2	0.243868	1.55069	0.632343	0.843997	0.0981969	1.79864	0.612845	0.63291	1.258	0.199047	-0.24469	-0.497318	1.0079	0.846904	1.87139	26.2019	25.0073	25.6778	26.0366	24.6927	24.3473	25.5179	24.0579	24.9375	24.6515	25.2201	24.5589	25.0763	26.1771	24.5841	25.9393	24.5931	24.1767	25.5606	26.7296										3	3
Q3U816;Q9Z2G9;Q3UJL4	Q3U816;Q9Z2G9;Q3UJL4	Oxidoreductase HTATIP2	Htatip2	0.301853	1.54535	0.400321	1.52149	0.281391	1.31546	0.520204	0.627932	1.1036	0.397592	0.605481	0.888257	0.550689	0.395564	1.15508	24.9745	23.5658	24.1017	23.9235	22.0411	23.6856	24.0954	24.3342	24.2565	23.2887	24.2991	23.7096	21.6605	23.109	23.9626	21.4892	23.9546	23.0075	23.6791	23.9246										6	6
Q58E59;Q9D554	Q58E59;Q9D554	Splicing factor 3A subunit 3	Sf3a3	0.207438	1.54354	0.513052	1.28369	0.19043	1.55319	0.683111	0.626245	1.37154	0.289839	0.360295	0.684409	0.720264	0.635236	1.43057	24.0829	22.7913	23.4385	22.7038	21.4097	22.0755	23.8151	22.2008	22.8583	21.5502	23.8345	23.1527	23.2984	23.3521	23.7703	22.0632	23.3329	23.416	23.9739	22.7281										3	3
Q9D1C3	Q9D1C3	Protein preY, mitochondrial	Pyurf	0.218859	1.53936	0.13106	0.606973	0.752051	0.939783	0.659835	0.622331	1.33422	0.882528	-0.720296	-1.68206	0.123753	-0.0896004	-0.327012	26.428	26.0892	27.1309	26.9502	27.0162	27.6395	27.1082	26.9002	27.1952	26.897	27.0493	27.4659	27.6413	27.0429	25.2	27.3909	27.6644	27.3606	27.87	26.9871										3	3
Q2HZ94;Q61830	Q2HZ94;Q61830	Macrophage mannose receptor 1	Mrc1	0.370883	1.53635	0.734655	1.12001	0.159381	2.18405	0.430763	0.619509	0.947998	0.133917	0.163506	0.350997	0.797563	1.127	1.5515	24.488	23.7244	24.2923	24.5389	23.8339	24.5979	25.7654	23.5472	21.9849	24.8322	24.97	26.3451	24.4615	24.7691	24.6098	25.3721	24.4539	24.918	26.3482	23.9651										14	14
E9QP49;Q99MS7;G5E8Y6	E9QP49;Q99MS7	EH domain-binding protein 1-like protein 1	Ehbp1l1	0.205271	1.53588	0.320551	1.59896	0.0486382	2.48509	0.687671	0.619062	1.37882	0.494103	0.677137	1.05894	1.31302	1.3133	2.32369	23.1232	22.6232	20.9759	22.9476	21.9103	22.2421	23.3101	21.4651	20.6685	22.5727	22.6107	24.3919	19.7293	22.509	22.4389	22.8868	21.9398	23.0959	22.5928	23.1007								+	AOX9_ir_AOX9_sh	9	9
Q6ZWQ9;Q9D6E6;Q9CXD2;D3YV37	Q6ZWQ9;Q9D6E6;Q9CXD2;D3YV37		Myl12a	0.42459	1.52318	0.862708	1.06862	0.244927	2.21155	0.372031	0.607087	0.841342	0.0641362	0.0957443	0.178579	0.610964	1.14506	1.25492	24.1756	24.8771	24.5739	25.3493	22.4184	24.3298	24.798	24.1446	25.0781	23.2487	22.9496	25.1235	24.2994	24.7872	23.8844	23.9586	24.3445	21.7276	27.1312	25.3182										10	2
F6QA74;Q544Z7;P28352;D3Z124	F6QA74;Q544Z7;P28352;D3Z124	DNA-(apurinic or apyrimidinic site) lyase;DNA-(apurinic or apyrimidinic site) lyase, mitochondrial	Apex1	0.643884	1.52134	0.179461	3.03419	0.490197	2.13451	0.191193	0.605346	0.480283	0.746029	1.60131	1.47114	0.309629	1.0939	0.723133	21.4252	21.9833	20.4977	20.5955	21.8989	21.7681	25.7176	25.6167	20.9713	24.6729	25.6956	26.0855	24.8858	22.993	22.2002	24.6301	25.9703	25.5929	26.5226	23.4456										6	6
Q58EU7;Q00915	Q58EU7;Q00915	Retinol-binding protein 1	Rbp1	0.530559	1.51991	0.5126	1.46203	0.0319045	2.56869	0.275266	0.603986	0.65547	0.290222	0.54797	0.685165	1.49615	1.36103	2.59419	24.9687	21.771	22.8505	22.3537	22.6329	22.8541	25.8874	22.7119	22.0791	21.7359	22.1154	23.8972	22.5505	21.8153	23.0722	21.5037	22.3973	22.0983	24.0488	22.936								+	AOX9_ir_AOX9_sh	8	8
D9J303;F8WJI6;E9Q8P5;Q9CRA2	D9J303;F8WJI6;E9Q8P5;Q9CRA2		Pdlim5	0.203324	1.51691	0.415645	0.778515	0.227963	1.53071	0.691812	0.601138	1.38542	0.381277	-0.361204	-0.858406	0.642137	0.614202	1.30566	26.9096	25.1627	25.3384	26.4862	27.0997	26.9117	25.7582	26.8181	25.9415	26.6337	27.029	26.2932	25.8764	25.6447	26.6873	25.7864	25.1861	27.0476	25.6446	27.3419										17	4
Q3U131;Q811C8;A0A5E1;Q3UFA6;F8WH23;E9Q5D9;Q61581	Q3U131;Q811C8;A0A5E1;Q3UFA6;F8WH23;E9Q5D9;Q61581	Insulin-like growth factor-binding protein 7	Igfbp7	0.582104	1.51573	0.164266	2.55159	0.134345	2.74467	0.234999	0.600008	0.57344	0.784451	1.3514	1.53115	0.871778	1.45663	1.66566	24.7079	23.1421	23.8072	21.7954	21.802	23.7028	25.5677	23.5586	20.8779	22.5149	21.7901	26.0835	21.2549	21.9964	24.2207	20.8194	22.25	23.5754	24.0176	23.7096										5	5
P24549	P24549	Retinal dehydrogenase 1	Aldh1a1	0.453764	1.51069	0.107969	2.48281	0.0441696	4.98373	0.34317	0.595211	0.78736	0.966702	1.31197	1.80953	1.35488	2.31723	2.38543	26.0224	24.9868	26.1138	24.6225	24.3022	24.4691	28.5371	25.7959	25.1343	25.4682	26.3455	27.868	25.6268	24.0903	24.8203	25.5306	21.1303	23.214	26.3489	26.0619								+	AOX9_ir_AOX9_sh	20	18
Q3UEE2;Q8R436;Q541E2;Q3TWM2;P51855;A2AQN9;A2AQN7;H3BKH4	Q3UEE2;Q8R436;Q541E2;Q3TWM2;P51855	Glutathione synthetase	Gss	0.0805731	1.50719	0.271318	0.766467	0.162542	1.32651	1.09381	0.591858	1.99954	0.566522	-0.383705	-1.18154	0.789036	0.407634	1.53827	25.3974	24.6913	25.7207	24.7535	25.5854	25.5148	25.2648	24.8893	24.6294	24.6714	25.5137	25.9427	24.7455	25.5442	23.9511	25.4285	24.7267	25.3979	25.1619	25.1685										5	5
Q3TL72;Q8C878;Q66JT6	Q3TL72;Q8C878;Q66JT6	NEDD8-activating enzyme E1 catalytic subunit	Uba3	0.614452	1.50578	0.55318	1.51725	0.152938	2.86704	0.211512	0.590507	0.524044	0.257133	0.601463	0.618921	0.815484	1.51956	1.57922	22.598	21.7379	23.0629	22.8452	21.7751	22.3277	22.8425	21.7689	24.0303	23.2786	24.8404	25.1478	24.6718	22.6079	25.5209	25.3648	21.2974	20.9205	25.7048	21.8966										9	9
Q8R3V5;A2AWI9;B0LDS3;A2AWI7	Q8R3V5;A2AWI9;B0LDS3;A2AWI7	Endophilin-B2	Sh3glb2	0.395676	1.50287	0.264742	0.548867	0.229476	1.7681	0.40266	0.587719	0.897465	0.577177	-0.865471	-1.19925	0.639263	0.822203	1.301	23.5386	21.5181	23.9915	23.2008	25.1396	21.9165	23.8832	21.4144	23.0074	21.8798	22.0925	23.3471	23.7614	23.5498	23.4358	22.9891	21.5508	21.6388	24.5594	22.6418										6	6
Q3U944;Q9D0F3	Q3U944;Q9D0F3	Protein ERGIC-53	Lman1	0.495622	1.49379	0.792347	0.8337	0.530491	1.34112	0.304849	0.578978	0.713839	0.101085	-0.262399	-0.27222	0.275322	0.423434	0.65558	22.0955	21.4349	23.7062	20.4833	24.4945	23.9883	23.5989	24.1078	22.4936	24.3678	24.0609	24.5808	22.9426	24.0988	24.176	21.3778	22.5904	22.3152	24.3379	22.5152										3	3
Q9D7N3;Q78IX0;Q9ER89;Q3UMV5;Q5XJX8;A0A0J9YU02	Q9D7N3;Q78IX0;Q9ER89;Q3UMV5	28S ribosomal protein S9, mitochondrial	Mrps9	0.125666	1.49364	0.261241	0.755004	0.328613	1.28357	0.900781	0.578834	1.70984	0.582958	-0.405444	-1.20883	0.483315	0.360159	1.04031	26.4222	25.5751	24.9526	25.9491	25.9527	26.1814	25.0416	25.8446	26.1469	25.5708	26.0038	24.9859	25.5536	24.6834	24.6727	25.159	25.0514	25.6647	26.3051	25.4702										10	10
Q3UI46;P29595;Q3TY05	Q3UI46;P29595;Q3TY05	NEDD8	Nedd8	0.0947244	1.49123	0.222288	0.852556	0.0860052	1.57319	1.02354	0.576498	1.89479	0.653084	-0.230133	-1.32335	1.06548	0.653691	1.95738	25.2536	25.4462	25.4785	25.2321	24.9901	25.3111	24.9368	25.2765	24.596	25.4176	25.2496	25.5867	25.2292	25.4765	24.8565	24.5722	24.608	24.6022	25.2713	26.6095										2	2
A0A0R4J1C5;Q91YY4;H3BLF0	A0A0R4J1C5;Q91YY4	ATP synthase mitochondrial F1 complex assembly factor 2	Atpaf2	0.49095	1.48962	0.747804	0.864228	0.775118	1.19015	0.308963	0.574949	0.721839	0.126212	-0.210516	-0.332848	0.110632	0.251149	0.295525	25.2813	25.3379	25.7927	24.932	24.5731	24.9904	25.2747	22.0452	24.8075	24.9495	25.4396	22.8407	24.3089	23.9406	24.3911	24.6435	22.0942	25.6674	25.3371	25.6685										10	10
Q9Z1N5;Q3TB18;Q3UVN0;Q3U837;Q3T9L0;Q8VDW0;G3UXI6;Q3TPL7;Q3TIE4;Q3UAF1;D6RHT5	Q9Z1N5;Q3TB18	Spliceosome RNA helicase Ddx39b	Ddx39b	0.136218	1.48785	0.278912	0.72951	0.157581	1.35538	0.865766	0.573225	1.65647	0.554532	-0.455	-1.16152	0.802497	0.438702	1.55915	27.2555	26.9909	26.7096	27.3954	26.4057	26.9844	25.6944	25.65	25.9625	26.4869	26.5543	26.9674	26.4034	25.9484	25.7142	26.8129	25.623	26.7529	26.7123	26.2389										15	15
Q99KG1;Q3UZI0;Q3UKV5;Q8VHM5;Q3UMT8;Q3U8W9;Q9CT37;F7B5B5;A2AW41;Q8BL32	Q99KG1;Q3UZI0;Q3UKV5;Q8VHM5;Q3UMT8;Q3U8W9;Q9CT37;F7B5B5;A2AW41		Hnrnpr	0.493093	1.48767	0.266955	0.601526	0.591695	0.762712	0.307071	0.573057	0.718165	0.573563	-0.733302	-1.19325	0.227902	-0.39079	-0.558642	22.0586	22.6123	23.6744	24.0368	22.5448	22.2354	23.2694	20.7324	23.7273	22.0088	22.4113	24.8931	23.2183	23.6446	23.5812	21.8181	23.888	23.534	23.8731	21.6425										10	6
Q546G4;P07724;K7R066	Q546G4;P07724	Serum albumin	Alb	0.300138	1.479	0.889361	1.0307	0.143183	1.74398	0.522679	0.56462	1.10781	0.0509221	0.0436291	0.143609	0.844109	0.802386	1.62329	26.8754	27.6467	27.8374	27.0601	27.9423	27.7314	28.391	27.6869	27.5904	27.4344	29.8107	28.5642	27.2945	28.4644	27.6814	27.3049	27.0699	27.5899	27.8811	28.4026										39	39
Q8BRD3;Q02819;A0A1C7CYU3;Q3TCI1;A0A1B0GR41;A0A1B0GR92;A0A1B0GS16;A0A1B0GT83	Q8BRD3;Q02819;A0A1C7CYU3;Q3TCI1;A0A1B0GR41	Nucleobindin-1	Nucb1	0.394468	1.475	0.981901	0.987882	0.0998824	1.67429	0.403988	0.560714	0.899873	0.0079322	-0.01759	-0.023404	1.00051	0.743546	1.86031	24.6612	23.8425	24.2595	24.0262	23.8142	24.1632	24.8475	21.3414	22.2474	24.1346	24.2547	24.1232	22.0322	24.502	24.4548	23.9637	23.9027	22.9915	24.1124	24.102										12	12
Q62009;A0A097BW21;Q6GUA3;CON__Q2KJC7	Q62009;A0A097BW21;Q6GUA3	Periostin	Postn	0.678994	1.46887	0.0240782	6.6221	0.00585163	16.9678	0.168134	0.554702	0.429355	1.61838	2.72729	2.77585	2.23272	4.08472	3.72235	30.1164	26.1252	27.6557	26.9036	26.0857	26.06	32.0874	28.288	25.1266	24.0998	26.488	31.5197	26.5909	26.1506	29.6248	29.3019	26.6122	24.2829	30.5956	29.4811						+	WT9_ir_WT9_sh	+	AOX9_ir_AOX9_sh	38	38
Q80UN0;E9PYI8;Q9JMA1;Q3TC32	Q80UN0;E9PYI8;Q9JMA1	Ubiquitin carboxyl-terminal hydrolase;Ubiquitin carboxyl-terminal hydrolase 14	Usp14	0.133045	1.46706	0.705551	1.10932	0.430663	1.16938	0.876001	0.552924	1.6721	0.151472	0.149677	0.391638	0.365862	0.225749	0.829897	28.2061	27.0184	27.9282	27.4812	26.1865	26.2657	27.1837	27.8029	27.3103	26.8116	27.6735	27.4978	26.8898	27.3929	26.1441	26.8154	27.5051	27.0452	27.2576	27.0941										16	16
A0A0R4J0T5;P28659	A0A0R4J0T5;P28659	CUGBP Elav-like family member 1	Celf1	0.0565826	1.4664	0.881284	1.04726	0.00987252	1.54587	1.24732	0.552274	2.22676	0.0548839	0.0666241	0.154182	2.00557	0.628423	3.36403	23.3395	22.1669	22.4308	22.249	21.0723	23.0373	22.6821	22.7987	22.444	22.6707	22.8118	23.3633	23.1182	22.9175	22.0088	23.0708	22.0799	22.7212	22.667	23.3072								+	AOX9_ir_AOX9_sh	4	4
G3UZ34;Q7TMX4;Q543F1;Q3U5Q3;Q3TMY8;A2AH85;Q6A0E3;O08810	G3UZ34;Q7TMX4;Q543F1;Q3U5Q3;Q3TMY8;A2AH85;Q6A0E3;O08810	116 kDa U5 small nuclear ribonucleoprotein component	Eftud2	0.33939	1.46321	0.982618	1.00867	0.401831	1.27333	0.469301	0.549135	1.01595	0.00761533	0.012455	0.0224771	0.395956	0.348606	0.885278	22.0976	22.1347	22.7677	21.8558	23.1651	21.7609	23.3797	20.994	22.5148	22.9505	23.5388	23.0691	22.9818	22.941	22.7015	23.5571	21.9078	23.6288	23.6695	23.1375										8	7
P63028;D3YU75	P63028;D3YU75	Translationally-controlled tumor protein	Tpt1	0.0860926	1.45829	0.605545	1.11799	0.0961211	1.33254	1.06503	0.544276	1.95673	0.217854	0.160906	0.537503	1.01718	0.414179	1.88528	28.7301	27.9249	28.3183	27.8841	28.4014	28.5052	28.7814	28.5814	28.166	28.631	29.0447	28.4135	27.8427	27.7416	28.5016	27.3903	27.8077	28.9071	28.9782	28.7345										5	5
Q9CPR5;A0A0A6YVP4;F8WHN1	Q9CPR5;A0A0A6YVP4	39S ribosomal protein L15, mitochondrial	Mrpl15	0.0651944	1.45419	0.146042	0.75618	0.967408	0.994059	1.18579	0.540212	2.13587	0.835523	-0.403199	-1.6101	0.0143902	-0.0085968	-0.042155	27.26	26.2712	26.5757	26.5497	26.5896	27.0441	26.1929	26.4865	26.697	27.0605	26.9078	26.5465	26.6622	26.0068	26.4372	25.4485	26.4006	26.8466	26.5342	26.289										14	14
Q8CC21;F7BCD5	Q8CC21;F7BCD5	Tetratricopeptide repeat protein 19, mitochondrial	Ttc19	0.347315	1.44991	0.609959	0.770173	0.996556	1.00199	0.459277	0.535968	0.998417	0.214699	-0.376746	-0.53082	0.00149847	0.00287209	0.00445362	24.6533	24.6158	22.2636	24.823	22.1798	24.2816	23.4634	23.9403	24.8704	24.3704	23.2042	24.6803	25.4135	24.2356	22.2571	24.7732	25.7816	24.4292	24.5564	24.6353										4	4
Q9DB27;Q9CQ21	Q9DB27	Malignant T-cell-amplified sequence 1	Mcts1	0.506211	1.44561	0.674468	0.78547	0.481777	0.923087	0.295668	0.531675	0.695884	0.171039	-0.348372	-0.435849	0.317154	-0.115461	-0.73769	24.9231	21.7573	25.4275	24.4354	25.0085	25.4521	25.1839	24.9228	25.0464	25.2929	25.3715	25.0968	24.4487	25.7857	26.0254	25.4991	25.2859	25.5714	25.0198	25.6356										7	7
P54823	P54823	Probable ATP-dependent RNA helicase DDX6	Ddx6	0.529606	1.44498	0.576109	0.734832	0.63851	1.32067	0.276047	0.531047	0.65703	0.239495	-0.444513	-0.582759	0.194832	0.401266	0.488196	24.9619	24.5707	26.0745	24.653	25.3436	25.0444	25.5916	21.5299	24.4046	25.3924	25.3348	25.1347	24.6495	24.7179	24.9734	25.5204	21.6965	25.2668	25.5712	23.8386										8	8
E9Q0U7;Q61699;Q8C6H1;D3Z027;D3Z3I9;A0A0J9YTZ7	E9Q0U7;Q61699	Heat shock protein 105 kDa	Hsph1	0.148823	1.44192	0.149612	1.38684	0.715905	0.914735	0.827331	0.52799	1.59749	0.825033	0.471796	1.59395	0.145145	-0.128574	-0.377102	26.6424	26.0607	26.5411	25.3521	25.7393	25.2422	27.0385	25.9304	26.322	26.3226	25.875	26.7116	25.8444	25.7877	25.9065	25.3885	26.5951	27.8267	26.7049	27.0307										13	11
O54984;Q8VEI6;Q8C1Q1;A0A1B0GRE1	O54984;Q8VEI6;Q8C1Q1	ATPase Asna1	Asna1	0.194939	1.44176	0.181723	0.803803	0.363908	1.27415	0.710102	0.527827	1.41448	0.74059	-0.315086	-1.4626	0.439008	0.349535	0.962662	25.4217	24.7354	24.6508	24.6712	24.8838	24.8698	24.5933	24.5123	24.5273	24.589	25.1066	24.6912	24.775	24.1348	24.0112	23.9069	24.0155	24.8679	25.5087	23.67										7	7
D3Z198;Q9CQE3;D3YWF8	D3Z198;Q9CQE3;D3YWF8	28S ribosomal protein S17, mitochondrial	Mrps17	0.526811	1.43815	0.253729	0.524544	0.456529	1.3638	0.278345	0.524212	0.661615	0.59563	-0.930865	-1.22974	0.340532	0.447633	0.782368	22.7491	24.015	21.8048	23.9843	21.9767	23.7875	22.5918	23.8266	23.7456	22.5303	21.4157	23.353	23.4757	23.793	21.0324	20.8972	21.7434	22.9217	23.7124	23.7538										2	2
Q8VE22;Q3TI14;Q3THH3;Q99LZ4;A7M7Q8;F7ARZ1;Q5SXC9	Q8VE22;Q3TI14;Q3THH3;Q99LZ4;A7M7Q8;F7ARZ1;Q5SXC9	28S ribosomal protein S23, mitochondrial	Mrps23	0.241547	1.43778	0.874362	1.09724	0.340023	1.67999	0.616999	0.52384	1.26479	0.0583089	0.133881	0.163261	0.468491	0.74845	1.01454	25.0112	24.4075	24.3397	24.5225	24.6325	24.3454	22.45	24.45	24.0478	20.8711	24.6734	24.2431	24.42	20.8244	24.0143	24.0923	24.1236	24.9089	23.9996	24.1059										9	9
Q9D7I5	Q9D7I5	Phospholysine phosphohistidine inorganic pyrophosphate phosphatase	Lhpp	0.478551	1.43639	0.890748	1.08664	0.259095	1.74731	0.320071	0.522452	0.743311	0.0502449	0.119868	0.141794	0.586541	0.805133	1.21475	24.3441	21.9387	24.1517	23.7802	21.9373	22.6349	24.6544	21.8	23.4165	23.7228	23.8761	24.3784	24.2633	24.5041	24.8938	24.4321	24.2681	20.7466	24.1193	23.6135										3	3
F8WJ99;D3Z4D7;Q9QZJ6;D3Z3L7;D3YW93	F8WJ99;D3Z4D7;Q9QZJ6;D3Z3L7	Microfibrillar-associated protein 5	Mfap5	0.546723	1.43619	0.185064	2.05375	0.00280113	4.91981	0.262233	0.522242	0.629262	0.732677	1.03826	1.45015	2.55267	2.2986	4.24948	26.1322	22.8678	23.0553	24.7604	24.6757	24.1367	26.9665	25.5191	23.2616	24.6222	24.465	27.3238	24.5273	23.7736	26.2279	25.4837	23.9362	23.3079	26.0631	25.6921								+	AOX9_ir_AOX9_sh	6	6
Q4JG03;A2AFQ0;Q7TMY8;F6XP90;Q8BKX3;Q8C0G8;Q3TNP1;Q3TMX4;F6UYC1	Q4JG03;A2AFQ0;Q7TMY8	E3 ubiquitin-protein ligase HUWE1	Huwe1	0.611636	1.43434	0.449871	0.592045	0.151409	0.668285	0.213507	0.520384	0.528288	0.346912	-0.75622	-0.794422	0.819848	-0.581464	-1.58596	25.9524	22.3782	26.7173	26.049	26.958	27.2612	27.1266	27.037	27.5213	27.3679	27.1988	27.2569	27.1075	26.4905	27.2628	26.2806	26.983	27.005	25.5661	26.7129										30	30
E9PZ92;Q3U8A5;Q3TPX4;Q3UD13	E9PZ92;Q3U8A5;Q3TPX4;Q3UD13	Exocyst complex component 5	Exoc5	0.408359	1.43333	0.257607	1.47958	0.168168	1.72614	0.388958	0.51937	0.8725	0.589043	0.565191	1.21888	0.774256	0.787548	1.51528	23.6894	23.3355	22.0806	21.5714	21.963	22.1787	23.5179	22.533	22.2602	23.0323	24.093	22.383	22.7832	21.771	21.1713	22.5356	21.4315	22.9479	21.8716	23.6532										2	2
P11352;A0A0A6YVV2;A0A0A6YY34	P11352;A0A0A6YVV2;A0A0A6YY34	Glutathione peroxidase 1;Glutathione peroxidase	Gpx1	0.171533	1.43096	0.340395	1.24561	0.0227052	1.75736	0.765653	0.516985	1.50186	0.468017	0.316855	1.01371	1.64387	0.813409	2.81393	26.3616	25.6272	25.9493	25.4312	25.0233	25.4815	26.4785	24.9303	25.4799	25.7138	25.7948	26.4989	25.3034	25.77	26.2498	25.3078	24.6604	25.3081	26.7257	25.7975								+	AOX9_ir_AOX9_sh	8	8
Q9CWQ7;Q8C2D2;P70362;Q9CZJ3;F6SYJ2;E9Q475;E9Q646;E9Q0Y6	Q9CWQ7;Q8C2D2;P70362;Q9CZJ3	Ubiquitin fusion degradation protein 1 homolog	Ufd1l	0.305036	1.42938	0.731907	1.12646	0.0523249	1.94546	0.515649	0.515388	1.09585	0.135544	0.171792	0.354805	1.28129	0.960113	2.27689	24.8487	24.1492	24.059	24.0278	23.4895	23.5852	24.6022	24.8311	24.4002	24.0687	24.5585	24.5314	24.0143	24.2165	22.2413	24.3684	23.3574	22.0833	24.3938	24.4368										6	6
Q3U125;Q9CYH2;D3Z0A8;D3YYG8;D3Z398;D3Z252;D3YWL4;D3Z143	Q3U125;Q9CYH2;D3Z0A8;D3YYG8;D3Z398;D3Z252;D3YWL4	Redox-regulatory protein FAM213A	Fam213a	0.617986	1.4276	0.379094	0.532043	0.84541	0.914255	0.209022	0.513588	0.518734	0.421253	-0.910386	-0.930995	0.0729325	-0.129331	-0.201403	22.2163	24.2718	22.9005	24.2738	23.2434	23.0636	23.1284	23.5565	22.0455	24.0529	24.8014	23.1084	24.2341	21.5951	19.6224	21.279	22.3477	23.7261	22.2387	22.0613										6	6
S4R2K0	S4R2K0		Pdf	0.339196	1.42705	0.441915	0.743993	0.29623	1.57335	0.46955	0.513037	1.01639	0.354661	-0.42664	-0.808988	0.528371	0.65384	1.11746	23.1253	21.6942	21.838	22.9368	23.1143	23.6094	22.6279	22.7441	20.7549	21.6878	21.3405	22.3166	22.0204	21.3022	21.1092	22.6746	22.4389	23.4264	23.4051	23.2277										3	3
Q3UW32;Q9EST5	Q3UW32;Q9EST5	Acidic leucine-rich nuclear phosphoprotein 32 family member B	Anp32b	0.660788	1.42594	0.326906	0.414412	0.360183	0.405035	0.179938	0.511911	0.455602	0.485577	-1.27086	-1.04422	0.443477	-1.30388	-0.970582	22.5029	22.8563	26.818	22.2529	26.0686	25.8659	22.6388	25.5877	26.2141	26.3166	21.952	23.6627	21.3854	25.9057	22.1142	21.9272	22.4031	22.4513	26.9929	22.5732										4	2
Q8C168;A2A848	Q8C168;A2A848	Acyl-coenzyme A oxidase	Acox1	0.790106	1.42562	0.0906181	0.223619	0.272576	0.287678	0.102315	0.511594	0.275241	1.04278	-2.16089	-1.92355	0.564512	-1.79747	-1.17819	27.2157	21.153	26.772	25.9919	25.5482	25.8241	21.9673	25.3816	26.2843	26.1543	20.6494	21.3781	27.2529	26.916	26.3296	25.8972	26.9116	26.1518	27.884	26.1595										19	3
Q9D1S1;Q4QQL2;P61079;A0A0G2JE32;Q3U5V6;A0A0G2JGL0;Q9D7F5;Q3UT95;P62838;A0A0G2JF40;Q05CK8;A0A0G2JGZ3;Q3UFQ4;P61080;Q6ZWY6	Q9D1S1;Q4QQL2;P61079;A0A0G2JE32;Q3U5V6;A0A0G2JGL0;Q9D7F5;Q3UT95;P62838	Ubiquitin-conjugating enzyme E2 D3;Ubiquitin-conjugating enzyme E2 D2	Ube2d3;Ube2d2a;Ube2d2	0.635772	1.42428	0.978842	1.02187	0.341159	1.3583	0.196698	0.510232	0.49224	0.00928728	0.0312187	0.0273607	0.467043	0.441804	1.01201	25.3063	20.8844	23.557	23.3383	25.8172	25.7651	26.344	25.4126	25.1648	25.7171	25.2386	25.5841	25.4701	24.2845	26.1411	26.049	24.7561	25.9784	25.7589	25.4946										5	5
Q99KP6	Q99KP6	Pre-mRNA-processing factor 19	Prpf19	0.270934	1.42331	0.976975	0.993417	0.308404	1.33764	0.567136	0.509254	1.18256	0.0101165	-0.00952873	-0.029776	0.51088	0.419694	1.08771	25.5964	25.1137	25.8873	25.3047	25.3801	26.1658	26.4634	25.4923	25.766	25.1186	25.3509	27.1669	25.3199	26.0115	25.1128	25.9523	26.1878	25.6225	26.6979	25.8685										10	10
A2A7S7;Q91WQ3;F6VXZ2	A2A7S7;Q91WQ3	Tyrosine--tRNA ligase;Tyrosine--tRNA ligase, cytoplasmic;Tyrosine--tRNA ligase, cytoplasmic, N-terminally processed	Yars	0.0699175	1.42037	0.599273	1.07468	0.203256	1.30006	1.15541	0.506266	2.09092	0.222375	0.103904	0.547042	0.691957	0.378574	1.38565	25.7887	24.6443	24.8606	24.5312	24.6074	25.124	24.7281	24.4272	24.5127	25.1491	25.3075	24.7338	24.1365	24.1294	24.5982	24.6504	24.3733	24.7909	24.4444	25.305										16	16
Q921H8;H3BKL5;Q3UPU8;H3BJZ9;Q3TUU3;Q3UKM0;Q8VCH0;Q8BLD7;Q8R343;H3BKA1;H3BJC1;H3BJG8	Q921H8;H3BKL5;Q3UPU8;H3BJZ9;Q3TUU3;Q3UKM0;Q8VCH0;Q8BLD7	3-ketoacyl-CoA thiolase A, peroxisomal;3-ketoacyl-CoA thiolase B, peroxisomal	Acaa1a;Acaa1b	0.0700748	1.41281	0.0832554	0.798037	0.797738	1.04844	1.15444	0.498573	2.08948	1.07959	-0.325473	-1.97839	0.0981395	0.0682461	0.264961	29.1811	28.325	28.5783	28.1695	28.5626	28.6167	28.3737	28.4549	28.7061	28.4987	28.9142	28.5559	28.6345	28.485	27.9792	27.7081	28.0744	29.1351	28.6515	28.0311										13	13
G3X8Y1;Q8C6Y1	G3X8Y1;Q8C6Y1		Trim55	0.413189	1.41176	0.0407942	0.434751	0.385794	1.63224	0.383852	0.497491	0.863137	1.3894	-1.20174	-2.43638	0.413645	0.70685	0.917321	24.0301	21.7869	21.6653	23.3075	24.6639	24.3389	23.8866	23.7176	24.5848	23.7433	21.8672	23.3278	23.8004	23.9483	22.7153	21.9438	22.0058	21.0042	23.5701	23.7425						+	WT9_ir_WT9_sh			12	8
Q9D6K5	Q9D6K5	Synaptojanin-2-binding protein	Synj2bp	0.509889	1.40774	0.34625	0.681046	0.861329	1.0623	0.292525	0.493379	0.689703	0.460611	-0.554175	-1.00076	0.0648309	0.0871857	0.180394	24.7979	24.6976	23.8215	24.6896	24.2537	24.4828	21.7069	24.4289	24.1762	24.6502	25.8632	23.194	24.3673	24.212	24.4153	23.9859	24.1279	24.4898	24.0957	23.7506										3	3
G3UZY2;P97493;G3UX99;A2A439	G3UZY2;P97493	Thioredoxin, mitochondrial	Txn2	0.23531	1.4065	0.879348	0.959791	0.974919	0.990514	0.628359	0.492108	1.2833	0.055839	-0.0592079	-0.15672	0.0110314	-0.0137512	-0.0324359	26.2945	26.0989	26.1296	25.726	27.2814	27.1611	27.36	26.2305	26.6491	27.3402	27.6432	27.6072	26.0486	26.7343	26.3802	26.5856	27.3251	27.7405	27.3246	26.2462										3	3
Q14B21;Q99N94;Q3UK02	Q14B21;Q99N94;Q3UK02	39S ribosomal protein L9, mitochondrial	Mrpl9	0.5245	1.40094	0.723605	0.889455	0.685276	1.22784	0.280254	0.486397	0.665418	0.140499	-0.169007	-0.366348	0.164135	0.296118	0.420375	24.0156	23.1402	23.2094	23.0936	24.0015	22.1148	22.114	21.7224	22.8599	22.6075	24.7255	22.6594	22.3312	22.0006	22.7475	22.9726	22.1002	22.8711	22.9919	20.7363										6	6
P42208;E9Q3V6;F6WYM0;D3YYB1;D3Z3C0;D3Z1S1;F6UKN5;D3YZU7;D3YV76	P42208;E9Q3V6;F6WYM0;D3YYB1;D3Z3C0	Septin-2	Sept2	0.18003	1.39916	0.549447	1.14603	0.00718366	1.73923	0.744655	0.484565	1.46898	0.260074	0.196647	0.62489	2.14365	0.798452	3.58044	26.462	25.6588	26.3555	25.4183	26.1804	25.9846	27.1317	26.0416	25.9401	25.6285	26.1887	27.1353	26.1169	26.0566	26.3482	25.5598	25.6889	25.5577	26.8967	26.4801								+	AOX9_ir_AOX9_sh	12	12
P56380;Q3V1C8	P56380;Q3V1C8	Bis(5-nucleosyl)-tetraphosphatase [asymmetrical]	Nudt2	0.174918	1.39776	0.163167	0.690876	0.8106	0.96206	0.757165	0.483121	1.48859	0.787367	-0.533501	-1.53568	0.0911933	-0.055801	-0.247707	26.5749	26.3603	26.1687	26.3663	27.4065	27.0899	26.5419	26.5159	26.994	27.1191	26.4811	27.1511	26.5742	26.9249	27.0269	25.2493	27.1052	27.002	27.1159	26.7868										7	7
Q9Z2D6;D3YY81	Q9Z2D6	Methyl-CpG-binding protein 2	Mecp2	0.326272	1.39561	0.711508	0.908614	0.661553	1.14282	0.486421	0.4809	1.04568	0.14782	-0.138261	-0.383264	0.179435	0.192595	0.454492	24.7014	23.8349	24.7784	23.5438	24.2283	23.3736	22.7959	23.532	23.6667	23.1266	23.8889	22.9946	23.9313	23.9497	23.388	24.7847	24.14	24.0653	24.4654	24.6894										11	11
Q3U1B1;Q3TQ70;P62874;H3BKR2;H3BLF7;Q61621	Q3U1B1;Q3TQ70;P62874;H3BKR2;H3BLF7	Guanine nucleotide-binding protein G(I)/G(S)/G(T) subunit beta-1	Gnb1	0.291011	1.39411	0.202247	0.713193	0.835941	1.06193	0.536091	0.479346	1.13052	0.694118	-0.487635	-1.3891	0.0778242	0.086694	0.213946	26.7492	26.0765	26.2417	26.94	27.7086	27.7225	27.5858	27.4946	27.3724	27.7868	27.4818	28.1102	27.2837	27.6207	27.3502	26.3302	27.8246	27.5752	28.0213	26.8716										11	7
Q8BZN7;Q569Z6;Q8R353;Q8BV76;F6YSQ2;Q91VL2	Q8BZN7;Q569Z6;Q8R353;Q8BV76	Thyroid hormone receptor-associated protein 3	Thrap3	0.32011	1.39325	0.776671	1.10621	0.0163818	2.44872	0.494701	0.47845	1.05997	0.109763	0.145632	0.293416	1.78564	1.29203	3.02709	23.9121	21.5497	21.2369	21.2157	23.1918	22.6366	23.6146	22.7077	22.5527	22.2161	22.8861	22.542	22.4071	21.8762	22.3878	21.7959	21.1715	20.8105	22.4405	22.6672								+	AOX9_ir_AOX9_sh	3	3
Q9WVJ3;Q3U496	Q9WVJ3	Carboxypeptidase Q	Cpq	0.549489	1.38945	0.758345	0.850389	0.0162527	3.76853	0.260041	0.474516	0.624823	0.120133	-0.233805	-0.318387	1.78907	1.914	3.03229	25.3729	25.322	21.8881	24.3289	22.4083	24.6361	24.6885	21.8658	22.1905	21.5942	22.6011	24.2489	24.3601	24.783	24.0656	23.4054	23.9888	22.4882	24.9113	24.5857								+	AOX9_ir_AOX9_sh	4	4
D3YZA1;B7ZMS6;D3Z7T7;E9PW20;Q2VPR3;Q9CY57	D3YZA1;B7ZMS6;D3Z7T7;E9PW20;Q2VPR3;Q9CY57	Chromatin target of PRMT1 protein	Chtop	0.294993	1.38941	0.738851	0.902102	0.825909	1.08666	0.530189	0.474471	1.12054	0.131443	-0.148638	-0.345192	0.0830679	0.119903	0.227277	21.8988	22.3437	22.8115	21.3711	22.9703	22.9282	22.6657	21.1957	23.0914	20.7327	21.9885	22.4759	21.9459	21.8895	22.6001	21.5566	22.9096	22.5895	22.8015	23.5694										2	2
Q5SRX1;Q5SXA5;Q5SXA4;F6RBX1;F6ZDJ1	Q5SRX1;Q5SXA5;Q5SXA4	TOM1-like protein 2	Tom1l2	0.754428	1.3891	0.837657	1.22928	0.637216	0.716845	0.122382	0.474154	0.323752	0.0769338	0.297816	0.211671	0.195713	-0.480267	-0.490107	26.2323	25.6577	25.9128	25.9661	22.5784	22.4042	26.1475	25.9787	26.0206	25.9315	21.5576	26.165	26.0483	26.1737	20.5496	26.3262	26.2902	25.2767	26.4405	26.6351										12	12
Q3THX4;P97390	Q3THX4;P97390	Vacuolar protein sorting-associated protein 45	Vps45	0.478669	1.38633	0.414446	0.696331	0.697925	1.14945	0.319965	0.471275	0.743107	0.382532	-0.522155	-0.860714	0.156191	0.200938	0.402403	25.0534	25.562	24.4556	24.8956	24.0299	23.8149	22.9868	23.6815	24.5456	23.435	23.3749	24.1791	24.5397	24.8704	22.5068	24.8026	25.3619	23.0933	24.666	24.6227										5	5
Q8C3X8	Q8C3X8	Lipase maturation factor 2	Lmf2	0.547058	1.38568	0.539684	0.65595	0.413744	0.612424	0.261967	0.470598	0.628723	0.26786	-0.608343	-0.640616	0.383269	-0.707397	-0.862067	22.47	23.5192	22.2122	24.5353	22.8207	22.9663	21.9792	23.0383	24.0428	24.228	23.134	22.5606	21.4491	20.9834	19.3997	21.7767	20.449	24.6711	22.1118	21.7898										4	4
Q3TDM8;E9Q855;Q3UK26;Q3UXS0;B2M0S2;O35609;B2M0S3	Q3TDM8;E9Q855;Q3UK26;Q3UXS0;B2M0S2;O35609;B2M0S3	Secretory carrier-associated membrane protein 3	Scamp3;Tu52	0.0748958	1.38511	0.456638	0.891439	0.0343777	2.4084	1.12554	0.47	2.04666	0.340428	-0.165792	-0.782172	1.46372	1.26807	2.54619	22.6587	21.9315	21.3156	22.9417	23.1084	22.7273	22.9167	22.7656	22.5412	22.9891	23.404	22.8689	22.5184	22.5856	22.8823	22.5564	20.2694	21.9468	23.3444	23.1266								+	AOX9_ir_AOX9_sh	4	4
Q3U878;Q3UGB5;Q9JII5;D3Z4J1	Q3U878;Q3UGB5;Q9JII5;D3Z4J1	DAZ-associated protein 1	Dazap1	0.182458	1.38375	0.523473	0.86246	0.052288	2.0291	0.738838	0.468579	1.45984	0.281105	-0.21347	-0.66711	1.2816	1.02084	2.27734	24.7182	24.2679	24.0316	23.9263	24.1973	24.4552	24.2898	24.5154	22.0981	23.9108	24.2479	24.6982	24.3504	24.3151	22.8214	24.2824	24.5112	22.864	24.3389	24.5167										4	4
Q6A0A9;Q3V3S0;Q7TMZ0	Q6A0A9;Q3V3S0	Constitutive coactivator of PPAR-gamma-like protein 1	FAM120A;Fam120a	0.0667983	1.38319	0.362798	0.884432	0.195898	1.80294	1.17523	0.468002	2.12026	0.440336	-0.177177	-0.965017	0.707971	0.850348	1.41111	24.5981	23.8892	20.9675	23.6518	24.123	24.095	23.5797	23.7482	23.9098	23.9621	23.8163	24.0859	23.6742	23.6628	23.9671	23.1367	23.8281	23.7417	24.4083	23.7523										9	9
Q91XH5;G3UXX3;Q64105;G3UZ79	Q91XH5;G3UXX3;Q64105;G3UZ79	Sepiapterin reductase	Spr	0.0729664	1.38002	0.354044	0.859588	0.674481	1.06237	1.13688	0.464685	2.06346	0.450943	-0.218282	-0.983766	0.17103	0.0872852	0.43583	28.5097	27.7995	28.7278	28.4282	28.5566	28.3304	28.3271	28.3672	28.9295	28.9001	28.7079	29.0091	28.7949	29.0257	28.867	28.6835	29.1321	28.2418	29.2866	28.8545										14	14
Q8CC36	Q8CC36	Cerebral dopamine neurotrophic factor	Cdnf	0.620139	1.37814	0.732722	0.806987	0.737777	1.10496	0.207511	0.462725	0.515505	0.135061	-0.309383	-0.353676	0.132075	0.143988	0.346677	25.2937	26.0065	25.2006	25.2368	24.9125	23.8823	25.77	25.41	25.097	25.5163	26.0232	25.0099	25.1905	25.0511	21.4716	24.0681	24.0887	24.4172	24.5747	24.1384										6	6
Q3U3T6;Q3U335;Q99KH8;Q3U6Y0;Q9Z2W1;D3Z359;A2AD84;A2AD85;Q7TPV1;Q99JT2	Q3U3T6;Q3U335;Q99KH8;Q3U6Y0;Q9Z2W1	Serine/threonine-protein kinase 24;Serine/threonine-protein kinase 24 35 kDa subunit;Serine/threonine-protein kinase 24 12 kDa subunit;Serine/threonine-protein kinase 25	Stk24;Stk25	0.64647	1.37588	0.810834	1.2391	0.0156053	2.76275	0.189452	0.460354	0.476487	0.091068	0.309288	0.247394	1.80673	1.4661	3.05904	24.6964	25.224	23.5283	25.0906	25.3601	22.1585	24.9343	25.0383	22.397	22.4104	24.1648	25.2068	21.5606	24.9807	25.1569	20.3434	24.7144	22.6179	24.4176	24.5132								+	AOX9_ir_AOX9_sh	7	7
Q3TED3;Q3V117;Q91V92;Q3UEA1;Q3UVY4;Q3TS02;Q99K05	Q3TED3;Q3V117;Q91V92;Q3UEA1	ATP-citrate synthase	Acly	0.583134	1.37438	0.980321	1.01746	0.258509	2.19108	0.234232	0.458785	0.571844	0.00863176	0.0249733	0.0254481	0.587524	1.13164	1.21638	24.5923	25.0895	24.5301	25.5905	21.8315	25.6569	26.3072	25.1369	24.9971	24.816	24.5317	26.3695	25.0745	25.6329	24.9912	22.3864	20.9487	25.255	26.4328	24.2787										12	12
A6H6K1;Q99MQ4;Q9CTL6	A6H6K1;Q99MQ4	Asporin	Aspn	0.524251	1.37036	0.173817	1.81801	0.0216962	3.1611	0.280461	0.454554	0.665828	0.759908	0.862361	1.49288	1.66362	1.66043	2.84346	28.9462	27.7251	28.0328	27.0754	26.7818	27.4794	30.317	27.8029	26.9277	28.0089	27.5313	30.2097	28.5638	28.1223	28.2509	28.2386	26.5235	26.8123	29.7388	28.1813								+	AOX9_ir_AOX9_sh	16	16
Q52KP0;Q9JJI8	Q52KP0;Q9JJI8	60S ribosomal protein L38	Rpl38	0.574312	1.36507	0.82839	0.897043	0.811723	1.12284	0.240852	0.448972	0.585563	0.0817649	-0.156751	-0.223976	0.0905921	0.167149	0.246205	24.2756	22.5975	24.0839	22.7206	23.1975	23.7594	23.7115	23.3476	23.4968	23.6176	23.9561	24.433	24.0557	22.2995	20.9454	24.647	21.3566	24.1031	22.3409	22.4882										3	3
Q2YDW1;Q3UGC7;Q66JS6;Q66JW9;Q99JK5	Q2YDW1;Q3UGC7;Q66JS6;Q66JW9	Eukaryotic translation initiation factor 3 subunit J-A;Eukaryotic translation initiation factor 3 subunit J-B	Eif3j;Eif3j1;Eif3j2	0.242117	1.36483	0.248405	0.671915	0.236139	1.24957	0.615974	0.448726	1.26311	0.604839	-0.573649	-1.24488	0.626833	0.321436	1.28082	23.862	24.1475	23.2842	24.7412	24.7207	23.8261	22.2839	23.1211	23.2142	23.8821	23.6629	24.0985	23.572	23.2521	24.1102	23.5812	24.3715	23.1283	24.0253	23.8387										8	8
Q9CU14;Q9CSC2;Q78ZM0;O70492;D3Z789;D3Z6Z0	Q9CU14;Q9CSC2;Q78ZM0;O70492;D3Z789;D3Z6Z0	Sorting nexin-3	Snx3	0.461277	1.3626	0.519342	0.761299	0.161313	1.10523	0.336038	0.446367	0.773844	0.284546	-0.393465	-0.673942	0.79233	0.144341	1.54339	24.0821	23.9778	23.8088	24.1702	23.6523	23.9065	24.1591	21.1243	23.7948	23.6333	23.7079	23.7499	23.7517	23.524	23.9282	23.8479	23.482	23.8285	23.8929	23.8363										5	5
Q0PD35;P35282;Q6A0C7	Q0PD35;P35282;Q6A0C7	Ras-related protein Rab-21	Rab21	0.354466	1.36203	0.809373	1.12274	0.644424	1.11512	0.450425	0.445755	0.982853	0.0918512	0.167025	0.24935	0.190829	0.157204	0.47949	23.9482	24.4796	24.0239	24.4941	24.1025	21.6281	23.1379	24.1355	24.3952	23.1772	23.8008	24.5579	24.0344	24.2951	22.7136	24.9226	24.6147	24.621	24.6825	24.6286										12	12
Q9D898	Q9D898	Actin-related protein 2/3 complex subunit 5-like protein	Arpc5l	0.718751	1.35799	0.223127	0.430453	0.478895	1.95118	0.143422	0.44147	0.373122	0.651448	-1.21607	-1.32071	0.31976	0.96435	0.742712	24.0971	23.9908	21.462	23.0642	25.6929	25.3458	26.1203	21.5619	25.8534	25.3424	20.9387	25.2343	25.3196	25.9983	24.5878	23.0796	22.0594	22.0088	26.2112	25.0665										3	3
Q8R2Q8	Q8R2Q8	Bone marrow stromal antigen 2	Bst2	0.54333	1.35701	0.695285	0.845167	0.1799	1.50971	0.264937	0.440429	0.634724	0.157837	-0.242692	-0.406143	0.74497	0.594272	1.46948	22.1923	20.9818	23.0188	23.4198	23.6593	23.4435	23.7944	23.6114	23.6054	23.1548	24.2826	24.0179	23.8125	23.039	24.3444	23.4285	22.8587	22.7537	24.0053	23.8647										2	2
D3Z5B1;Q8CEW7;B2RPU8;Q9D1L0;Q8K3S8	D3Z5B1;Q8CEW7;B2RPU8;Q9D1L0	Coiled-coil-helix-coiled-coil-helix domain-containing protein 2	Zbed5;Chchd2	0.29823	1.35693	0.334026	0.737905	0.478883	1.27332	0.525448	0.440345	1.11251	0.476219	-0.438494	-1.028	0.319771	0.348598	0.742732	25.7257	24.7153	25.1018	24.8587	26.092	25.9425	25.9113	25.8127	25.6767	23.9846	25.9046	25.0929	25.5303	25.944	24.0607	25.6751	25.1637	26.707	25.999	25.6547										3	3
E9PYH2;Q91V12	E9PYH2;Q91V12	Cytosolic acyl coenzyme A thioester hydrolase	Acot7	0.36768	1.35455	0.248631	0.74513	0.937132	1.02383	0.43453	0.437819	0.954707	0.604445	-0.424437	-1.24423	0.0281993	0.0339703	0.0813892	27.9117	27.0283	27.7422	26.8792	26.9335	27.1211	27.4835	26.4766	26.8134	26.8367	27.5452	26.8412	26.6553	27.4213	26.2459	25.6538	26.2345	27.2807	26.7839	25.9952										6	6
Q497N1;P62855	Q497N1;P62855	40S ribosomal protein S26	Rps26	0.665571	1.35418	0.706667	0.773606	0.771551	1.20018	0.176805	0.437424	0.448673	0.150785	-0.370329	-0.390067	0.112635	0.263251	0.300372	24.9215	20.3736	24.158	24.6322	22.2418	24.6819	22.9392	24.2756	24.6534	21.2614	22.0849	23.5819	23.7025	23.7155	25.1136	24.4202	25.2477	22.6726	24.5034	24.2178										4	4
Q8BSZ8;Q543H0;Q3UJL7;Q64674	Q8BSZ8;Q543H0;Q3UJL7;Q64674	Spermidine synthase	Srm	0.540195	1.3527	0.112423	1.58444	0.240867	1.84073	0.26745	0.435839	0.639789	0.949146	0.663976	1.78307	0.618222	0.880281	1.26678	22.7083	23.0749	23.0845	21.8736	23.064	22.8399	24.0942	22.3483	21.6492	23.199	21.7843	25.4231	22.0716	22.1301	22.7364	23.0454	22.0431	23.101	24.0755	23.4871										3	3
Q3TPC7;Q3TGP3;O35386	Q3TPC7;Q3TGP3;O35386	Phytanoyl-CoA dioxygenase, peroxisomal	Phyh	0.410519	1.35035	0.705114	0.85016	0.621234	1.24074	0.386667	0.433333	0.868303	0.151741	-0.234194	-0.392254	0.206745	0.3112	0.513867	24.9217	24.5361	24.7423	24.4835	24.5945	22.0168	22.8177	23.6024	23.6202	24.0771	23.71	22.5757	22.9596	24.2051	23.3811	22.7512	21.9062	23.3534	24.1623	23.8856										7	7
A0A0G2JDI9;Q9DBZ6;Q3U645;P55096;Q91VT3;Q3UNS0;Q71V77;A0A0G2JGA4	A0A0G2JDI9;Q9DBZ6;Q3U645;P55096;Q91VT3;Q3UNS0	ATP-binding cassette sub-family D member 3	Abcd3	0.212263	1.34769	0.0732746	0.766963	0.867566	1.03994	0.673127	0.430486	1.35557	1.13505	-0.382771	-2.06075	0.0616973	0.0564983	0.172187	26.6399	25.502	26.1279	25.8018	25.6235	26.0591	25.0256	26.0042	25.6824	25.5114	25.7004	25.1699	26.1816	25.7564	25.4746	25.5022	26.4382	25.6187	25.6508	26.4999										11	11
Q922E6;Q6ZQ14	Q922E6;Q6ZQ14	FAST kinase domain-containing protein 2	Fastkd2;mKIAA0971	0.5452	1.34664	0.831091	0.881306	0.831245	1.13088	0.263444	0.429367	0.631711	0.0803513	-0.182285	-0.220385	0.0802708	0.177446	0.220181	24.5398	22.1558	24.5766	23.8781	24.2484	21.4685	24.8265	24.8783	24.7869	24.4579	24.9791	23.7082	24.5102	25.086	23.6427	22.7764	21.1391	24.5789	22.6692	24.5303										9	9
O08547;E9Q6R3;Q3UZ06;A0A0G2JF08;D6RES2	O08547;E9Q6R3;Q3UZ06	Vesicle-trafficking protein SEC22b	Sec22b	0.664306	1.34461	0.43439	1.63565	0.510871	1.60139	0.177632	0.427192	0.450504	0.36212	0.709868	0.82293	0.291689	0.679323	0.688057	24.8244	24.6824	23.6218	22.9991	22.2204	24.5592	25.0943	24.7278	22.5503	21.407	22.2213	25.8803	24.0553	21.5315	22.521	21.8894	24.8244	25.2506	25.1155	23.0093										8	8
Q9CXW3;A0A0A6YY29	Q9CXW3;A0A0A6YY29	Calcyclin-binding protein	Cacybp	0.618961	1.34445	0.501403	1.5041	0.295342	1.52162	0.208337	0.427016	0.517272	0.299813	0.588903	0.704007	0.529675	0.605608	1.11967	25.7257	25.285	26.3958	26.0491	24.0921	23.8013	26.345	22.7122	24.2409	24.8535	24.5152	26.5773	25.1646	24.6241	25.3003	27.0332	25.6668	24.6257	26.5025	25.4901										8	8
Q8R016;E9PY26;E9QA53;E9PZH4	Q8R016;E9PY26	Bleomycin hydrolase	Blmh	0.289214	1.34345	0.720963	1.10613	0.204213	2.4656	0.538781	0.425941	1.13505	0.142087	0.145516	0.370032	0.689916	1.30194	1.3824	25.8552	25.626	25.4833	24.9154	23.7349	24.4807	24.9086	24.8638	20.4073	24.4101	24.397	25.4499	25.2042	25.1081	23.833	24.9396	25.0557	24.4345	25.1742	25.4243										8	8
A0A0N4SW89;Q7TMN7;P97429;A0A0N4SV57;Q8BSL2;D3Z0S1;S4R1F2;Q9R0V2;F7ANV6	A0A0N4SW89;Q7TMN7;P97429;A0A0N4SV57;Q8BSL2;D3Z0S1;S4R1F2;Q9R0V2	Annexin;Annexin A4	Anxa4	0.0919308	1.34155	0.535928	1.13983	0.000499123	1.60625	1.03654	0.423904	1.91422	0.270894	0.188824	0.646712	3.30179	0.683697	5.61892	27.695	26.674	26.8083	27.466	26.3454	26.4805	27.7634	26.9704	26.5064	26.7273	27.185	27.5242	26.5931	27.0997	26.6699	26.851	26.9826	26.6051	27.3104	27.3336								+	AOX9_ir_AOX9_sh	15	14
Q8CC03;Q8CBB7;Q3UKX8;P22892;Q8BSZ7	Q8CC03;Q8CBB7;Q3UKX8;P22892;Q8BSZ7	AP-1 complex subunit gamma-1	Ap1g1	0.634551	1.34045	0.754892	0.844047	0.248843	1.88729	0.197534	0.422719	0.494048	0.122115	-0.244605	-0.323115	0.604074	0.916315	1.24363	24.5989	24.1933	24.1802	23.5723	22.5281	23.6363	24.5634	20.9673	22.8327	20.8403	22.8877	24.2994	24.2405	23.7602	22.3865	24.4039	23.3985	22.7949	24.5987	22.2433										6	6
G5E924;Q8R081;Q3UMT7;G3UY38;Q8BI42;Q9CVU5;G3UY56	G5E924;Q8R081;Q3UMT7;G3UY38	Heterogeneous nuclear ribonucleoprotein L	Hnrnpl	0.0853339	1.34017	0.852301	1.02972	0.184823	1.28004	1.06888	0.422421	1.96245	0.0694068	0.0422474	0.192297	0.733243	0.356189	1.45104	26.7478	26.2863	26.1014	26.5251	26.3252	26.9502	27.2811	27.0648	27.0161	26.629	27.139	27.3122	26.8856	26.8358	26.5905	26.5105	27.4202	26.8977	27.3496	27.2968										17	17
P63330	P63330	Serine/threonine-protein phosphatase 2A catalytic subunit alpha isoform	Ppp2ca	0.727802	1.33847	0.873236	0.881185	0.778468	0.795283	0.137986	0.420585	0.360505	0.0588683	-0.182483	-0.164739	0.108759	-0.330459	-0.29098	22.5389	22.2752	23.6983	20.8732	21.8284	25.4208	22.5553	22.3384	24.0483	22.2277	20.4977	25.4363	22.4779	25.1688	25.4787	22.2092	25.6318	23.0059	25.7536	22.7332										14	1
E9PWE8;Q62188;Q3TAS8;D3YUS0;D3Z567;Q71H74	E9PWE8;Q62188;Q3TAS8	Dihydropyrimidinase-related protein 3	Dpysl3	0.529013	1.33837	0.364637	1.51785	0.0401976	1.919	0.276533	0.420479	0.658001	0.438139	0.602027	0.96112	1.3958	0.940356	2.44583	26.9796	24.6367	25.4075	25.4013	25.7878	26.4723	27.9769	25.8806	25.4781	26.0995	25.9567	27.4049	25.4331	25.1303	27.0855	25.6553	25.0378	26.6127	26.8066	26.1896								+	AOX9_ir_AOX9_sh	22	21
Q64442;Q71VF6	Q64442	Sorbitol dehydrogenase	Sord	0.147305	1.33263	0.296333	1.16735	0.014198	1.66337	0.831782	0.414278	1.60435	0.52822	0.22324	1.1172	1.84777	0.734105	3.12143	26.0175	24.7506	24.5527	24.6929	24.8713	24.5319	24.8881	24.9552	25.2167	24.7963	25.0702	25.8012	25.1519	24.9918	25.05	25.7121	24.4793	24.7119	25.0203	25.5182								+	AOX9_ir_AOX9_sh	7	7
Q8BNU3;Q543D2;P50608;Q7TPZ1	Q8BNU3;Q543D2;P50608	Fibromodulin	Fmod	0.578055	1.3306	0.159648	3.80462	0.0125142	7.78959	0.238031	0.412074	0.579727	0.796836	1.92775	1.55037	1.9026	2.96155	3.2052	28.0249	26.0088	27.503	27.2372	24.9732	26.5841	29.6415	27.2172	24.3368	22.6428	27.4626	29.1938	27.6054	21.6401	27.7779	27.0335	26.1697	24.2791	28.1543	26.9036								+	AOX9_ir_AOX9_sh	7	7
Q99J77;Q3TFB5	Q99J77;Q3TFB5		Nans	0.611097	1.32809	0.991634	0.995523	0.0638557	2.33227	0.21389	0.409357	0.529101	0.00364881	-0.00647392	-0.0108181	1.1948	1.22173	2.14919	22.61	22.9218	21.6086	23.0428	22.989	22.4532	24.7505	23.0481	21.7133	21.7874	21.8153	24.251	22.2768	23.4293	21.9096	21.5286	22.5648	22.4227	24.6831	22.846										6	6
Q3U5N4;P54923;Q9CTF5	Q3U5N4;P54923	[Protein ADP-ribosylarginine] hydrolase	Adprh	0.226749	1.32786	0.432111	0.798802	0.819305	0.95485	0.644455	0.409104	1.30941	0.364404	-0.324091	-0.827186	0.0865542	-0.0666534	-0.236076	24.4257	23.2391	23.3596	23.4929	24.3849	24.5391	23.7986	22.5701	23.9927	24.7223	23.5812	23.9057	23.3366	23.2071	24.2101	23.5223	23.5188	24.1255	23.7047	23.7684										9	9
A2AKH4;Q9D3L3;O09044;B0R030;B0R029;E9Q8A1;P60879	A2AKH4;Q9D3L3;O09044;B0R030;B0R029;E9Q8A1	Synaptosomal-associated protein;Synaptosomal-associated protein 23	Snap23	0.3048	1.32719	0.581134	0.905427	0.185246	2.03111	0.515985	0.408376	1.09642	0.235724	-0.14333	-0.574944	0.732251	1.02227	1.44948	23.4517	23.5804	23.6557	23.5005	23.9684	23.3354	22.9308	23.1021	22.476	20.7461	23.2601	24.3346	23.8815	23.5906	23.8562	24.0901	24.5492	23.0633	23.6738	24.8813										5	5
Q3UN87;P27048;P63163;O70499;A0A0G2JGN4	Q3UN87;P27048;P63163;O70499	Small nuclear ribonucleoprotein-associated protein;Small nuclear ribonucleoprotein-associated protein B;Small nuclear ribonucleoprotein-associated protein N	Snrpn;Snrpb	0.565802	1.32637	0.275496	0.704039	0.745916	1.14775	0.247335	0.407487	0.598909	0.559885	-0.506274	-1.17047	0.12731	0.198814	0.335446	23.9067	23.4218	22.4156	22.7076	23.324	23.6929	23.394	21.6914	23.5164	22.9361	24.2919	22.3683	23.0572	22.7365	22.8149	21.6647	22.4324	22.7296	21.1976	23.2597										3	3
Q3U0J1;B9EJX8;Q9D0W5	Q3U0J1;B9EJX8;Q9D0W5	Peptidyl-prolyl cis-trans isomerase;Peptidyl-prolyl cis-trans isomerase-like 1	Ppil1	0.303395	1.32591	0.490621	0.874743	0.0171963	2.64177	0.517991	0.406978	1.09984	0.309254	-0.193069	-0.722405	1.76456	1.40151	2.99523	22.6175	22.3581	21.4015	22.0767	22.0067	22.471	21.3911	22.7737	22.1309	20.1449	21.5107	22.6882	22.6375	22.457	21.8434	22.3175	20.4258	21.608	23.2542	22.6481								+	AOX9_ir_AOX9_sh	3	3
Q9R0H0	Q9R0H0	Peroxisomal acyl-coenzyme A oxidase 1	Acox1	0.12448	1.32325	0.0746055	0.803397	0.883217	0.972111	0.9049	0.40409	1.7161	1.12723	-0.315815	-2.04916	0.0539324	-0.0408066	-0.15165	28.3714	27.6357	27.8534	27.5884	27.5424	27.4412	26.8522	27.509	28.1301	27.0279	27.3957	27.557	27.8344	27.7333	27.3837	27.1801	27.9254	27.8484	27.9101	27.347										19	19
Q9D577;Q3TSA8;Q3TD71;Q8K021;Q3UY11;D3YTP4	Q9D577;Q3TSA8;Q3TD71;Q8K021;Q3UY11;D3YTP4	Secretory carrier-associated membrane protein 1	Scamp1	0.699394	1.32119	0.189316	0.542418	0.685801	0.726056	0.155278	0.40184	0.400326	0.722813	-0.882523	-1.43459	0.163802	-0.461847	-0.419625	25.6082	21.6015	25.3622	22.4795	23.8361	23.4685	22.7596	20.7966	22.2561	23.3344	20.8458	22.5567	23.4663	21.8439	21.8747	23.6493	21.4107	22.6367	20.8251	22.855										4	4
Q9QZZ6	Q9QZZ6	Dermatopontin	Dpt	0.59091	1.3201	0.115783	2.19238	0.00281158	3.81702	0.228479	0.400645	0.559848	0.936356	1.13249	1.76375	2.55105	1.93245	4.24674	26.8817	24.713	23.8082	25.2374	24.1575	24.3795	27.7461	25.2982	24.3797	23.9947	24.4354	26.517	25.2675	23.6959	25.9294	24.7136	24.3729	24.1858	26.6553	25.9142								+	AOX9_ir_AOX9_sh	8	8
Q9D666;F6RMJ1;D3Z5Q2;D3Z3N5;D3YUW9;F7BX07;Q3TSM1;F6XYA0	Q9D666;F6RMJ1	SUN domain-containing protein 1	Sun1	0.35747	1.31706	0.699283	1.15519	0.325685	1.43569	0.44676	0.397318	0.976386	0.155347	0.208136	0.400482	0.487202	0.521744	1.04703	23.9862	22.3459	24.1356	23.4437	22.3723	21.5587	23.5089	23.3665	23.7663	22.9154	24.0121	23.6127	23.9925	23.3577	22.646	23.8981	22.0947	22.2313	23.7063	22.4348										6	6
Q3TM67;Q3TI79;Q9ESX5;B7ZCL7;F6S1S5;A2AN81;F6YUI5	Q3TM67;Q3TI79;Q9ESX5;B7ZCL7;F6S1S5	H/ACA ribonucleoprotein complex subunit 4	Dkc1	0.669952	1.31637	0.993447	1.00538	0.659064	1.2134	0.173956	0.396566	0.442349	0.00285541	0.00774078	0.00847344	0.181072	0.279061	0.458104	22.9388	21.5551	23.4858	24.2686	22.8859	22.3931	24.3898	21.3157	24.0985	22.8369	22.2804	24.569	24.6868	22.2669	24.7078	24.5716	22.2803	24.426	24.5485	24.1862										4	4
Q8K2W5;Q9D379;Q6PEV0;E9PWK1;F6YTS6;D3Z4M3	Q8K2W5;Q9D379;Q6PEV0;E9PWK1;F6YTS6	Epoxide hydrolase 1	Ephx1	0.381735	1.31493	0.750304	0.913273	0.158712	1.44453	0.418239	0.394985	0.925585	0.124763	-0.130882	-0.329412	0.799392	0.530603	1.55434	27.7018	27.1369	26.8722	26.3654	26.1305	27.0678	27.5045	26.0299	26.1007	26.0344	26.5282	27.5679	27.0054	27.3153	25.771	26.7877	27.0632	26.4813	27.0867	26.3202										14	14
Q3THX0;Q9CVT6	Q3THX0;Q9CVT6		Timm21	0.463448	1.31485	0.284944	0.646571	0.459912	1.20538	0.333999	0.394897	0.769966	0.54524	-0.629119	-1.14593	0.337326	0.269487	0.776289	22.7746	24.0509	22.3258	23.5522	23.5866	22.4176	22.4139	21.7605	23.4919	22.0004	23.2512	22.5339	23.9255	23.0302	23.5246	21.6166	23.4623	22.7131	23.3269	23.4543										5	5
Q3UL43;Q80X48;Q99P88;Q6ZQ45;Q8BUA6;Q8BKJ0;Q8BLF5;Q8BLM6;Q3USP6	Q3UL43;Q80X48;Q99P88;Q6ZQ45;Q8BUA6	Nuclear pore complex protein Nup155	Nup155	0.53463	1.31247	0.770996	1.13924	0.677487	0.874834	0.271947	0.39228	0.648824	0.112948	0.188077	0.301127	0.169099	-0.192919	-0.431515	22.5155	23.2164	23.7065	23.6783	22.9259	22.9952	24.5208	23.7154	23.1995	23.1996	24.1288	24.0115	21.9496	23.8042	21.3244	23.5165	25.0215	24.0925	23.7371	23.8621										8	8
P51885	P51885	Lumican	Lum	0.599685	1.31227	0.0461872	2.53999	0.00450162	3.68467	0.222077	0.392064	0.546414	1.33548	1.34482	2.35682	2.34663	1.88154	3.90675	29.159	27.5336	27.6503	26.9513	27.2997	27.282	30.4615	27.4288	26.816	27.141	27.4765	29.8678	27.7927	27.0079	28.8221	28.8116	27.0631	26.9398	29.9635	28.5511						+	WT9_ir_WT9_sh	+	AOX9_ir_AOX9_sh	14	14
Q9CR42	Q9CR42	Ankyrin repeat domain-containing protein 1	Ankrd1	0.424062	1.3111	0.0492262	2.13895	0.141529	2.22743	0.372571	0.39078	0.842342	1.3078	1.0969	2.316	0.849154	1.15538	1.63103	23.9271	22.7959	21.776	21.6578	23.3406	23.1176	24.4568	23.2641	20.9745	23.8452	24.0475	25.1467	21.4815	22.8162	23.5403	23.8411	23.5879	23.8915	22.8051	23.9256						+	WT9_ir_WT9_sh			4	4
Q8R104;D3YTK6	Q8R104;D3YTK6	NAD-dependent protein deacetylase sirtuin-3	Sirt3	0.121102	1.30981	0.193965	0.799749	0.465367	0.899933	0.916847	0.389359	1.73422	0.712277	-0.32238	-1.41793	0.332204	-0.15211	-0.766546	26.8539	26.8485	26.8615	27.1999	26.9872	26.9719	26.1945	26.4494	27.0161	27.2575	27.5267	26.4248	26.2072	27.1932	26.5212	26.9338	27.1885	27.3314	26.9707	27.1182										9	9
A0A0A7NQN9;C7IVS7;Q32MF3;Q8CC27;A0A0A6YWX5;C7TQ54;C7TQ55;C7TQ56;Q6DD95;A2A542;Q3TYI5;J3QK20;A2ATZ8;Q3U2N3;A2A545;A2A543;I2FKE4;A0A0R4J194;Q8R0S4;Q8R3Z5;O88518	A0A0A7NQN9;C7IVS7;Q32MF3;Q8CC27	Voltage-dependent L-type calcium channel subunit beta-2	Cacnb2	0.612057	1.30773	0.0865396	0.438995	0.570741	0.73221	0.213208	0.387068	0.527654	1.06279	-1.18772	-1.95338	0.243561	-0.44967	-0.59115	24.2271	23.3865	24.7527	22.3888	23.4385	24.245	23.6787	21.0704	22.9248	23.6199	22.3134	21.2877	23.959	23.487	21.9764	21.4676	21.317	23.149	22.1895	23.4974										7	7
Q8BQL7;Q9QZ06;F7AT44;A9JEI5;Q8C5G6	Q8BQL7;Q9QZ06;F7AT44;A9JEI5;Q8C5G6	Toll-interacting protein	Tollip	0.325267	1.30736	0.330798	0.767275	0.751889	1.09226	0.48776	0.386656	1.048	0.480437	-0.382184	-1.03532	0.123846	0.12731	0.327234	26.3859	26.5482	26.6013	26.4512	26.6773	25.6437	25.8521	26.076	26.1094	26.3725	26.6979	26.3825	25.4543	26.4416	25.2739	25.007	24.8546	26.1161	25.9301	25.2942										7	7
Q99N93;Q9CSU4	Q99N93;Q9CSU4	39S ribosomal protein L16, mitochondrial	Mrpl16	0.401904	1.30409	0.467452	0.791971	0.466357	1.13449	0.395878	0.383049	0.885134	0.330263	-0.336481	-0.762844	0.331282	0.18205	0.764788	23.7177	23.4817	23.3372	23.7547	23.1969	24.4052	22.0614	24.0217	23.5032	23.9697	23.4571	23.9891	24.025	23.8835	24.3673	23.6509	23.5804	24.1975	23.8136	24.5206										5	5
Q9Z266;V9GXI0;Q3UY32;V9GXT7	Q9Z266;V9GXI0;Q3UY32	SNARE-associated protein Snapin	Snapin	0.488111	1.30391	0.720534	0.795886	0.829121	0.878156	0.311481	0.382841	0.726725	0.142345	-0.329367	-0.37063	0.0813823	-0.18745	-0.223005	24.241	23.8916	21.8825	23.2547	25.7315	26.4895	24.9269	25.0135	25.9686	25.0679	23.9026	25.4732	22.3781	25.3935	24.9253	22.8432	26.2046	25.3284	24.5005	25.3973										3	3
Q9D6N4	Q9D6N4		Ttn	0.177576	1.30333	0.471931	0.881632	0.486146	0.915989	0.750615	0.382199	1.47833	0.326121	-0.181752	-0.754925	0.313233	-0.126598	-0.730117	25.3907	24.2207	24.9458	24.8332	25.2981	25.1848	24.633	24.8507	25.5816	25.4613	25.4544	25.141	24.8988	25.1415	25.4815	25.2616	25.549	25.4538	25.5425	24.8298										12	12
Q3UWT6;P49722;Q9CZ58;Q8BKE0	Q3UWT6;P49722;Q9CZ58;Q8BKE0	Proteasome subunit alpha type;Proteasome subunit alpha type-2	Psma2	0.32842	1.30238	0.32224	2.19763	0.272337	1.50759	0.48357	0.381149	1.04075	0.49182	1.13595	1.055	0.564893	0.592242	1.17883	27.0579	26.4098	26.8311	26.053	23.785	21.2186	25.6436	25.1951	25.8866	24.4937	25.8787	25.7368	26.1261	26.9141	25.7834	26.7446	26.5079	25.0018	26.5376	26.4715										7	7
D3Z783;Q8BS26;P31750;D3YYP9;D3YXX3;A4FUQ9	D3Z783;Q8BS26;P31750	RAC-alpha serine/threonine-protein kinase	Akt1	0.618262	1.29863	0.498639	0.745031	0.882831	0.943644	0.208828	0.376991	0.51832	0.302214	-0.424627	-0.7087	0.0541226	-0.0836853	-0.152157	25.1145	25.2992	25.0749	25.5736	24.092	24.5109	24.0164	24.6606	24.5669	24.1348	24.7738	24.7532	23.6454	24.5469	22.2624	24.0071	24.1544	24.6181	22.3629	25.1261										4	4
Q5D098;P70195	Q5D098;P70195	Proteasome subunit beta type;Proteasome subunit beta type-7	Psmb7	0.238126	1.29715	0.79466	0.959059	0.455412	1.18675	0.623194	0.375351	1.27489	0.0998185	-0.0603081	-0.269103	0.341595	0.24702	0.784382	26.2263	25.5704	25.5822	25.9405	25.784	26.361	25.7727	26.1069	25.9875	26.063	25.5879	26.2116	25.2651	26.0945	26.1539	25.5396	25.626	26.5264	27.1472	25.8473										7	7
Q9QYS9	Q9QYS9	Protein quaking	Qki	0.74047	1.29428	0.431247	0.588823	0.872073	0.90881	0.130493	0.372148	0.342955	0.365274	-0.764093	-0.828804	0.0594473	-0.137949	-0.166266	24.6635	25.0083	25.0551	24.8051	23.1817	24.8517	24.4539	24.1457	24.7635	24.228	21.475	25.0737	24.3427	25.0538	24.5111	20.2954	22.2764	24.6419	24.9217	24.1413										8	8
Q78HW2;Q9CR76	Q78HW2;Q9CR76	Transmembrane protein 186	Tmem186	0.450597	1.29176	0.634236	0.819415	0.071048	2.01767	0.346212	0.369333	0.793103	0.197749	-0.287334	-0.494514	1.14845	1.01269	2.08061	24.2288	22.1521	21.2307	24.6537	22.8327	22.3132	23.4006	22.7928	22.5798	21.8164	22.9095	22.82	23.4212	21.7342	21.9107	23.2621	23.0332	21.6415	22.033	23.3737										4	4
Q00PI9	Q00PI9	Heterogeneous nuclear ribonucleoprotein U-like protein 2	Hnrnpul2	0.237761	1.29153	0.358349	1.22417	0.205357	1.94603	0.623859	0.36908	1.27598	0.445693	0.291807	0.974501	0.68749	0.960533	1.37853	24.6257	24.5437	24.2811	23.7591	23.6408	24.1983	24.723	23.6536	23.8559	24.2835	24.184	23.9888	23.6898	23.285	23.4255	23.6861	20.6934	23.9608	24.5842	24.4946										12	12
P62315	P62315	Small nuclear ribonucleoprotein Sm D1	Snrpd1	0.711741	1.2898	0.239255	0.445623	0.17622	0.702008	0.147678	0.367142	0.382936	0.621139	-1.1661	-1.27154	0.753945	-0.510441	-1.48355	25.9486	21.7942	26.3744	26.1001	26.3235	26.9848	26.2789	26.0618	26.6348	26.0486	25.3023	26.4369	26.7986	26.5806	26.5833	26.2388	26.3359	25.9513	24.7527	26.3524										3	3
Q9D1H6;A2AJX3	Q9D1H6	NADH dehydrogenase [ubiquinone] 1 alpha subcomplex assembly factor 4	Ndufaf4	0.290461	1.28894	0.787648	0.952722	0.483464	1.16076	0.536912	0.366186	1.1319	0.103668	-0.069873	-0.278559	0.315636	0.215067	0.734762	27.1159	27.3496	27.0149	26.34	27.0888	27.1601	26.4812	26.9072	26.7217	27.285	27.7478	26.3654	26.5148	27.045	26.2618	26.7995	26.9775	26.5559	26.7423	27.6589										9	9
Q3U9C4;Q3UKG1;Q9CY73	Q3U9C4;Q3UKG1;Q9CY73	39S ribosomal protein L44, mitochondrial	Mrpl44	0.168581	1.28846	0.949116	0.989947	0.0325447	1.45154	0.773192	0.365642	1.51362	0.0226806	-0.0145775	-0.0658459	1.48752	0.537587	2.58141	25.0106	24.8445	24.2322	24.2427	24.6416	24.7058	24.6005	23.7605	24.5681	24.1973	25.0908	24.4095	24.5709	24.4724	24.4414	24.9136	24.834	23.8692	25.0571	24.8208								+	AOX9_ir_AOX9_sh	11	11
A1L353;P82198;Q3UXJ2;A1L354;Q3TAY9;Q3UBG4;Q3TDZ5;Q19PV3	A1L353;P82198;Q3UXJ2;A1L354;Q3TAY9;Q3UBG4;Q3TDZ5	Transforming growth factor-beta-induced protein ig-h3	Tgfbi	0.598991	1.2884	0.576183	1.20866	0.315179	1.61587	0.22258	0.36558	0.547473	0.239439	0.273406	0.582643	0.501443	0.692311	1.07155	27.282	25.5051	27.1365	26.3858	25.9361	24.9442	27.6615	25.8099	25.2146	25.479	24.7902	27.8857	26.1034	25.6972	25.8974	25.5598	25.8136	25.1564	26.2609	26.0428										16	16
P50285;Q3UNX7;D3Z0T2;A0A0A6YVP9;Q8C9C1	P50285;Q3UNX7	Dimethylaniline monooxygenase [N-oxide-forming] 1	Fmo1	0.68307	1.2872	0.799699	0.853956	0.481403	1.18236	0.165535	0.364237	0.423524	0.0970734	-0.227767	-0.262325	0.317491	0.241674	0.73834	24.8787	21.1273	23.7366	24.2928	25.1726	24.9705	25.8383	25.3446	25.1455	25.1029	24.853	25.1723	24.7249	24.3873	24.9164	25.1828	23.9902	25.047	24.8879	24.4387										11	11
Q8BXK9;Q9CYD1;Q8BHB9	Q8BXK9	Chloride intracellular channel protein 5	Clic5	0.375719	1.28506	0.752786	0.923176	0.720213	0.936519	0.425136	0.361839	0.93795	0.123328	-0.115322	-0.326003	0.142539	-0.0946198	-0.371079	26.0028	24.6446	25.5971	25.2203	25.7347	25.8286	26.4971	25.6674	26.1579	26.4934	25.2422	26.3178	25.8919	26.0796	26.1072	25.2624	26.1013	26.1112	26.4615	25.9636										9	8
Q8BQW4;A2AH25;Q5FWK3;Q8C5A0;Q91Z04	Q8BQW4;A2AH25;Q5FWK3;Q8C5A0;Q91Z04	Rho GTPase-activating protein 1	Arhgap1	0.180921	1.28487	0.0576149	0.803718	0.108546	2.79142	0.742512	0.361625	1.46562	1.23946	-0.315239	-2.21517	0.964388	1.481	1.80604	25.7093	25.496	26.3553	25.9644	25.4339	25.4846	25.2582	25.086	23.928	24.0568	24.931	26.3004	25.7353	25.878	25.6378	25.4419	25.3208	21.6621	25.804	25.9834										8	8
P97384;D3Z7U0	P97384;D3Z7U0	Annexin A11;Annexin	Anxa11	0.13861	1.28468	0.160331	0.805173	0.369745	0.896894	0.858205	0.361408	1.6449	0.794982	-0.312629	-1.5475	0.432097	-0.156991	-0.950377	26.9339	26.3194	27.0739	26.74	27.1561	26.8037	26.91	26.6905	26.9663	27.2038	26.6425	27.285	26.3999	26.8401	25.9607	26.4961	26.7642	26.9605	26.917	26.4053										12	12
Q4FK36;Q9R0P5	Q4FK36;Q9R0P5	Destrin	Dstn	0.190445	1.2838	0.759403	1.04697	0.0265864	1.49351	0.72023	0.360416	1.43051	0.119528	0.0662216	0.316938	1.57534	0.578708	2.71174	27.8199	27.0027	27.0531	27.1925	27.0146	27.7008	27.9539	27.4661	27.422	27.4309	27.2724	28.4829	27.6632	27.4583	27.6506	27.2871	27.3388	27.0242	27.868	27.7193								+	AOX9_ir_AOX9_sh	13	12
Q3TTY6;Q3UX93;O88952;Q3TS99;Q8JZS0;Q3TUM0;O88951	Q3TTY6;Q3UX93;O88952;Q3TS99;Q8JZS0	Protein lin-7 homolog C;Protein lin-7 homolog A	Lin7c;Lin7a	0.324527	1.28281	0.827169	1.08994	0.080727	1.90089	0.488749	0.359303	1.0497	0.0824056	0.124243	0.2256	1.09298	0.926677	1.99831	23.2524	22.1474	21.3038	21.6377	23.9759	23.477	22.0771	23.1808	22.5438	21.2116	22.7607	23.4488	21.8779	22.7604	23.6504	23.2945	23.0868	23.3672	23.4219	23.2628										4	4
A0A0R4IZW8;O88456;A0A0R4J1C2;Q9D7J7	A0A0R4IZW8;O88456;A0A0R4J1C2	Calpain small subunit 1	Capns1	0.0886996	1.28148	0.639347	0.876967	0.208027	1.25033	1.05208	0.357811	1.93742	0.194263	-0.189405	-0.486962	0.681879	0.322306	1.36957	27.8517	28.3184	28.1277	28.9707	28.4823	28.8852	27.9734	27.8918	27.8552	28.2433	28.443	28.9096	27.9319	26.8963	28.0947	27.9409	28.5663	27.6044	28.3613	28.4428										10	10
Q5U5I3;Q99N85;D3Z603	Q5U5I3;Q99N85;D3Z603	28S ribosomal protein S18a, mitochondrial	Mrps18a	0.675448	1.28053	0.300063	0.601567	0.150119	0.454959	0.170408	0.356744	0.434441	0.522788	-0.733202	-1.10799	0.823564	-1.13619	-1.59169	23.8553	22.3296	23.801	21.835	22.4404	24.4148	21.5264	22.4057	24.4515	23.8388	24.3336	23.8809	24.1264	23.8199	22.5547	24.1541	23.9538	24.39	22.0614	20.623										4	4
Q6P4T2;Q8BYH6;Q7TMG2	Q6P4T2	U5 small nuclear ribonucleoprotein 200 kDa helicase	Snrnp200	0.45788	1.27825	0.420037	1.21112	0.834803	1.0646	0.339248	0.354174	0.779936	0.376712	0.276344	0.849995	0.0784161	0.0903107	0.215457	26.7193	26.5425	26.9037	25.4966	25.096	25.9896	26.3208	25.1523	26.0188	25.9701	27.4295	26.7664	26.3713	25.7945	26.227	25.8872	26.3605	26.1959	25.4329	25.5525										16	16
A0A1L1SSF8;Q91V76	A0A1L1SSF8;Q91V76	Ester hydrolase C11orf54 homolog		0.673437	1.278	0.430477	1.5941	0.95674	0.970287	0.171703	0.353889	0.437331	0.36605	0.672738	0.830247	0.019206	-0.0435169	-0.0559676	22.2884	21.8446	21.8341	21.3249	24.0595	23.7773	24.1624	21.8975	24.1002	23.0747	22.3895	23.0126	21.6525	21.4199	24.3723	23.321	24.6448	23.931	25.4559	24.2207										6	6
O55106;F8WH41;Q3UWX9;Q8BKL4;F6Z700	O55106;F8WH41;Q3UWX9;Q8BKL4	Striatin	Strn	0.763011	1.27635	0.872515	1.11803	0.480907	1.73236	0.117469	0.35202	0.312009	0.0592273	0.160965	0.165686	0.317939	0.792742	0.739204	25.2723	24.9582	21.7099	23.0542	24.8659	24.4431	25.3101	22.1818	22.7455	24.8585	21.9168	24.9097	22.6028	21.305	22.8954	21.7304	23.9767	21.5817	25.3108	21.4264										6	5
Q3UJS6;Q8BT60;Q5DTH0;Q8BIJ1;Q8QZU9;Q05D94;Q9D6C8;Q8BRJ6;A0A0R4J1D0;Q3TVB2;A0A0R4J0J1;Q3UYN2;P59108;Q1RLL3;Q9Z140;Q8BLR2;Q0VE82;Q9DC53;Q8JZW4	Q3UJS6;Q8BT60	Copine-3	Cpne3	0.510844	1.27605	0.477205	1.47348	0.522814	1.20652	0.291712	0.351687	0.688102	0.321295	0.559225	0.745665	0.281653	0.270848	0.668199	22.7083	21.5862	23.2217	21.4188	22.9551	20.4344	22.0913	23.5259	22.8578	23.6055	22.5648	23.7309	23.6191	23.215	23.3104	23.9248	23.3744	21.7834	23.5735	23.6195										7	7
A1BN54;Q7TPR4;Q99LJ3	A1BN54;Q7TPR4	Alpha-actinin-1	Actn1	0.30058	1.2753	0.427126	1.1605	0.0393646	1.52605	0.52204	0.350842	1.10672	0.369444	0.214746	0.836549	1.40489	0.6098	2.45925	29.7384	29.3158	29.6969	29.5536	29.4042	29.137	30.4936	29.1201	29.001	29.3452	29.5134	30.5421	29.4145	29.3149	29.2726	29.6958	29.5931	28.9669	30.2462	29.6121								+	AOX9_ir_AOX9_sh	63	41
Q564F2;Q64520;E9Q7K1;Q564G0;G3UYV3	Q564F2;Q64520;E9Q7K1;Q564G0	Guanylate kinase	Guk1	0.679341	1.27481	0.922304	0.944724	0.848309	0.901505	0.167912	0.350283	0.428857	0.0351261	-0.0820354	-0.100652	0.071446	-0.149592	-0.19757	23.6181	23.5525	24.5405	22.2449	25.1632	25.3921	22.3817	25.2353	25.3198	25.0149	25.4626	25.3573	22.8805	24.6818	24.9261	23.8567	24.6233	22.9533	25.0998	22.166										6	6
Q4VBC9;O09111	Q4VBC9;O09111	NADH dehydrogenase [ubiquinone] 1 beta subcomplex subunit 11, mitochondrial	Ndufb11	0.30893	1.27253	0.955446	0.98932	0.714199	1.12882	0.51014	0.347697	1.08645	0.0197938	-0.0154907	-0.0576439	0.146181	0.174816	0.37949	27.7133	28.3356	28.3699	28.1811	27.84	27.8135	27.8479	28.5002	27.9102	28.3731	28.3599	28.6736	28.7295	28.9914	28.2307	28.5636	29.8199	27.8694	29.0318	29.4379										10	10
Q9D1R9;A0A0G2JEY6;A0A0G2JGY8;D3YWC0	Q9D1R9;A0A0G2JEY6;A0A0G2JGY8	60S ribosomal protein L34	Rpl34	0.518263	1.27222	0.994479	1.00217	0.666537	1.1651	0.28545	0.347351	0.675732	0.00240451	0.00312653	0.00713908	0.176176	0.220459	0.447278	23.5457	23.6815	23.7559	23.8949	24.0042	24.7503	23.248	24.4377	24.1691	24.6735	25.9394	24.0857	24.4219	22.6083	23.794	24.5341	24.1704	23.5609	24.4515	23.4098										7	7
D3Z598;E9QPS5;B2RU79;Q8K4G1;E9Q6B8;Q3UGU1;F6W6Z0;Q8BXY5	D3Z598;E9QPS5;B2RU79;Q8K4G1;E9Q6B8;Q3UGU1	Latent-transforming growth factor beta-binding protein 4	Ltbp4	0.699328	1.27157	0.125891	2.93679	0.0163006	3.19025	0.155319	0.346612	0.400419	0.900005	1.55424	1.70866	1.7878	1.67367	3.03035	23.999	22.1783	22.534	20.1597	22.814	22.9365	26.0509	23.304	21.2815	22.377	23.1122	25.5679	22.4695	20.6971	23.0092	22.3057	22.1752	21.8451	22.7681	23.1339								+	AOX9_ir_AOX9_sh	14	14
P68369	P68369	Tubulin alpha-1A chain	Tuba1a	0.437431	1.27037	0.938742	1.02601	0.896486	1.05581	0.359091	0.345248	0.817277	0.027454	0.0370506	0.0793003	0.0474565	0.0783566	0.134296	26.3336	24.9128	25.3062	26.0412	24.9258	25.7137	24.598	24.5386	24.0242	25.8475	24.8318	24.2741	23.9983	24.0595	25.6917	25.1826	24.5152	26.5651	25.3275	25.8831										28	3
Q58DZ3;P62889;Q497D7;Q5PR15	Q58DZ3;P62889;Q497D7;Q5PR15	60S ribosomal protein L30	Rpl30	0.466321	1.26971	0.617058	0.84279	0.491716	1.19679	0.331315	0.344501	0.764852	0.209674	-0.246755	-0.520128	0.308286	0.259172	0.720525	26.0003	25.2773	25.9478	25.6937	27.3546	27.3676	27.1149	26.9834	26.875	26.9273	27.1963	27.4283	26.5724	27.1969	27.1146	26.4612	26.4239	27.204	27.4778	26.5712										6	6
P37804;A0A1L1STN8	P37804;A0A1L1STN8	Transgelin	Tagln	0.384346	1.26774	0.235194	1.49666	0.424967	1.22386	0.415278	0.342264	0.920262	0.628574	0.581746	1.28365	0.371645	0.291443	0.840627	27.8499	27.1411	28.1364	27.0588	25.99	26.0774	28.1606	26.5365	26.7358	27.6431	27.2886	28.3946	27.9513	26.6602	27.1166	27.6915	27.0474	27.3377	27.8593	26.9653										19	19
Q8CAK1;B2FDE8	Q8CAK1	Putative transferase CAF17 homolog, mitochondrial	Iba57	0.120949	1.2664	0.668492	0.921378	0.272346	1.23999	0.917396	0.340736	1.73506	0.174904	-0.118134	-0.444454	0.564878	0.310334	1.1788	26.5592	25.9727	25.4673	26.4596	26.5448	26.7733	26.1871	26.6547	26.6287	26.6798	26.9632	26.6706	25.8616	27.0531	26.9747	26.3125	26.6253	26.8527	26.9626	26.6498										8	8
Q5XJY5;Q3U4S9;Q8R1S6;Q3TDU1;Q8C0G7	Q5XJY5;Q3U4S9;Q8R1S6;Q3TDU1	Coatomer subunit delta	Arcn1	0.330439	1.26543	0.471391	1.20422	0.103168	1.40714	0.480908	0.339632	1.03614	0.326618	0.268101	0.755877	0.986454	0.492762	1.83922	25.3426	24.2027	24.2938	25.0166	24.5226	24.1487	24.8589	24.5256	24.0657	25.2395	25.0416	25.2748	24.3994	23.6894	23.9648	25.5652	24.2258	24.5268	24.7244	24.4322										12	12
Q3TDU5;P21956;Q9QWQ1	Q3TDU5;P21956	Lactadherin	Mfge8	0.442172	1.26444	0.739524	0.913068	0.147608	1.65262	0.354409	0.338495	0.808515	0.131047	-0.131206	-0.344261	0.83089	0.724752	1.60297	25.6718	24.5055	25.2766	25.1957	24.5529	24.5755	24.9362	23.6782	23.535	23.3872	23.8331	25.1451	25.0338	23.7774	24.0648	25.2945	24.3272	24.0218	24.8244	24.6973										10	10
Q14C51;Q8BSI7;Q3UK51;A0A0U1RQ61;Q6NV85	Q14C51;Q8BSI7;Q3UK51	Pentatricopeptide repeat domain-containing protein 3, mitochondrial	Ptcd3	0.397327	1.26436	0.193827	0.732095	0.726302	1.08951	0.400852	0.338402	0.894183	0.712587	-0.449897	-1.41842	0.138883	0.123681	0.362592	27.399	26.6846	26.7628	26.5905	26.5559	26.7899	25.2804	26.8663	25.7737	26.0363	26.5027	26.0331	26.8888	26.9243	26.7743	25.8944	26.8439	27.1569	26.6688	26.5884										12	12
E9Q986;D3Z7H6;E9Q906;E9Q907;E9Q905;E9Q8Z4;E9Q8Z9;D3Z2H2;E9Q903;E9Q901;E9Q904;G3X9V2;E9Q8Z5;E9Q8Z6;E9Q8Z8;P30999;Q3TPD1;D3Z2H7;Q3UF77	E9Q986;D3Z7H6;E9Q906;E9Q907;E9Q905;E9Q8Z4;E9Q8Z9;D3Z2H2;E9Q903;E9Q901;E9Q904;G3X9V2;E9Q8Z5;E9Q8Z6;E9Q8Z8;P30999;Q3TPD1;D3Z2H7	Catenin delta-1	Ctnnd1	0.394237	1.26375	0.451498	0.821949	0.651456	1.09033	0.404242	0.337716	0.900333	0.345345	-0.282878	-0.791467	0.186115	0.124764	0.469189	25.7746	25.6996	26.0131	25.5575	25.4209	25.7312	25.7818	25.9147	25.8955	24.8264	25.6124	26.1217	25.8512	25.4386	25.1649	24.024	25.1908	25.7241	25.4745	25.2904										16	16
P56135;F8WHP8	P56135;F8WHP8	ATP synthase subunit f, mitochondrial	Atp5j2	0.122134	1.26372	0.285466	0.869453	0.582954	1.05925	0.913165	0.337674	1.72864	0.544445	-0.201821	-1.14459	0.234366	0.0830475	0.572123	31.98	31.7956	31.7369	31.7924	31.7325	31.8006	30.9856	31.3776	31.9019	31.6909	32.174	31.7352	31.7728	31.8125	31.8108	31.932	31.5864	32.2587	31.9795	31.7213										10	10
Q921R1;Q3T9U8;O55026	Q921R1;Q3T9U8;O55026	Ectonucleoside triphosphate diphosphohydrolase 2	Entpd2	0.582118	1.26129	0.626416	1.16751	0.182914	1.72126	0.234989	0.334896	0.573418	0.203137	0.223435	0.506128	0.737752	0.783467	1.45813	25.0863	26.145	24.3447	25.0499	25.8795	25.7855	27.1192	25.9856	26.3088	25.8528	26.3371	27.6345	25.9901	25.3918	24.8	25.1642	25.3748	25.0901	26.0833	25.7473										6	6
Q8BFZ9;A0A1B0GT70;A0A1B0GQZ0;A0A1B0GSD8;A0A1B0GRG7;A0A1B0GT43;A0A1B0GRQ1;E9PUH5	Q8BFZ9;A0A1B0GT70	Erlin-2	Erlin2	0.148394	1.26102	0.0339314	1.54258	0.0111733	1.82199	0.828585	0.334589	1.59943	1.4694	0.62535	2.55459	1.95182	0.865514	3.28087	26.0568	25.4251	24.4078	24.6888	24.942	25.2901	25.9972	25.536	24.945	25.0732	25.6663	25.5869	25.199	24.2755	25.5765	24.9874	24.6794	25.7622	25.6341	26.251						+	WT9_ir_WT9_sh	+	AOX9_ir_AOX9_sh	8	8
Q9D0R2;Q3U630;Q99KJ4	Q9D0R2;Q3U630;Q99KJ4	Threonine--tRNA ligase, cytoplasmic	Tars	0.438167	1.26095	0.867215	1.06034	0.0233129	2.78084	0.358361	0.334507	0.815913	0.0618732	0.0845318	0.172649	1.6324	1.47552	2.79679	24.8804	24.1189	24.1781	23.5222	24.2845	25.4079	24.8435	25.707	24.6356	23.2465	24.6109	25.2581	24.0463	24.4731	23.6066	23.8806	22.4044	21.9869	24.7653	24.3144								+	AOX9_ir_AOX9_sh	13	13
Q8R1H0	Q8R1H0	Homeodomain-only protein	Hopx	0.704121	1.25975	0.900675	1.05997	0.804704	0.827463	0.152353	0.333141	0.393653	0.0454318	0.0840248	0.128826	0.0943636	-0.273233	-0.255606	22.8586	22.1102	24.5939	22.7904	23.9019	22.0641	23.5388	21.2211	21.0088	22.6596	21.4427	20.8404	21.698	21.1589	23.3391	21.8242	25.0704	21.7325	23.8919	24.6655										3	3
B2RXM2;Q0VG47;J3QNY1;Q6PFA7	B2RXM2;Q0VG47;J3QNY1;Q6PFA7		Gm6793;Hnrnpa3;Gm9242	0.302094	1.25934	0.193965	1.27669	0.0116094	2.0028	0.519858	0.332669	1.10301	0.712276	0.352403	1.41793	1.93519	1.00202	3.25525	27.7246	27.1613	27.2827	27.2763	27.1659	27.1879	28.4197	27.5028	27.058	26.4116	27.4792	28.2541	27.5761	27.8105	27.9986	27.6964	27.7719	26.9079	28.3482	28.6361								+	AOX9_ir_AOX9_sh	15	15
D3Z316;Q9CQF4	D3Z316;Q9CQF4	Uncharacterized protein C6orf203 homolog	1700021F05Rik	0.451485	1.25933	0.574493	1.21126	0.152399	2.12367	0.345357	0.332661	0.79149	0.240715	0.276509	0.585279	0.817018	1.08656	1.58159	23.85	23.7606	23.1111	23.587	22.0284	21.8148	22.6002	22.9355	22.4016	22.3476	23.2413	22.3379	23.5224	23.5161	22.7596	23.7953	23.9162	20.3052	24.2837	23.8017										4	4
Q8BVQ5;A0A140LI84	Q8BVQ5	Protein phosphatase methylesterase 1	Ppme1	0.474556	1.25903	0.671846	0.801769	0.531986	0.816533	0.323712	0.332309	0.750307	0.17273	-0.318741	-0.439621	0.2741	-0.292417	-0.653137	23.3843	22.1534	22.9073	22.1662	24.4931	24.3518	24.3582	23.4319	23.779	24.0725	23.5904	23.1156	21.5721	23.6075	22.2404	22.4131	22.2614	24.7006	23.2831	22.8852										5	5
P61164	P61164	Alpha-centractin	Actr1a	0.106558	1.25841	0.0471204	0.779982	0.521333	1.09665	0.972413	0.3316	1.81812	1.32679	-0.358487	-2.344	0.282884	0.133103	0.670645	28.1983	27.6087	27.9517	28.1164	27.3819	27.6005	27.1628	27.392	27.7677	27.3459	27.3512	27.9273	27.8391	27.7316	27.1723	27.5414	27.4017	27.4027	27.6207	27.4375						+	WT9_ir_WT9_sh			14	14
B1B1A8;Q6PDN3	B1B1A8;Q6PDN3	Myosin light chain kinase, smooth muscle;Myosin light chain kinase, smooth muscle, deglutamylated form	Mylk	0.204736	1.25775	0.693137	0.907484	0.338862	1.20607	0.688805	0.330843	1.38063	0.159181	-0.140057	-0.409189	0.469978	0.270316	1.01713	24.7236	24.7906	25.0391	24.9822	24.3003	24.8903	24.7001	24.0958	23.8559	24.7048	24.9263	24.2426	24.8282	23.5007	23.7115	24.5034	23.9077	24.5964	24.6048	24.9583										8	8
Q8BZJ7;A0A0N4SW71;G5E8Q5;Q3TSY8;G5E8Q6;A0A0N4SW97	Q8BZJ7;A0A0N4SW71;G5E8Q5;Q3TSY8;G5E8Q6;A0A0N4SW97	DCN1-like protein 2;DCN1-like protein	Dcun1d2	0.460828	1.25734	0.48774	0.797759	0.573438	1.25417	0.336461	0.330374	0.774646	0.311811	-0.325975	-0.727364	0.241513	0.326735	0.586928	22.6195	21.4816	20.9139	23.2427	23.5897	22.907	23.2038	23.3404	22.876	23.5991	22.9545	23.3611	23.8169	22.5077	22.7373	23.6711	23.18	23.8832	23.4868	23.6642										4	4
Q60668;F6ZV59;G5E8G0;G3X9W0;Q3UXC8;F6SHF3	Q60668;F6ZV59;G5E8G0;G3X9W0;Q3UXC8	Heterogeneous nuclear ribonucleoprotein D0	Hnrnpd	0.261699	1.25726	0.944482	1.01491	0.097192	1.22544	0.582198	0.330287	1.20757	0.0248063	0.0213581	0.0718539	1.01237	0.293298	1.87808	25.9133	25.6716	25.5774	25.7845	25.0123	25.5616	25.9175	24.6305	25.0251	25.4247	25.5192	26.0067	25.361	24.895	25.6068	24.8948	25.5692	25.3097	25.4326	25.5008										8	8
Q5EBJ0;P11404;A0A140T8V1	Q5EBJ0;P11404;A0A140T8V1	Fatty acid-binding protein, heart	Fabp3	0.0819453	1.25723	0.426072	0.908125	0.0422666	1.51026	1.08648	0.330247	1.98864	0.370517	-0.139037	-0.838539	1.374	0.594798	2.41365	33.3069	33.4002	33.1221	33.2463	32.8436	32.9374	32.8508	32.6	32.4351	33.0036	32.9033	33.1171	32.9577	32.8702	32.598	32.711	31.8024	32.4742	33.2071	33.277								+	AOX9_ir_AOX9_sh	21	21
Q9D1B9;F6U4U1	Q9D1B9	39S ribosomal protein L28, mitochondrial	Mrpl28	0.434957	1.2566	0.43735	0.779138	0.88665	0.955947	0.361554	0.329527	0.821874	0.359171	-0.360049	-0.817427	0.0522479	-0.0649971	-0.147156	23.6296	24.3844	23.5862	22.9482	24.8901	23.8101	23.0302	24.13	24.4497	23.443	24.9958	23.5087	23.6104	24.3825	23.3051	22.9915	23.2654	25.0693	23.7663	23.5884										6	6
Q545A2;P51881	Q545A2;P51881	ADP/ATP translocase 2;ADP/ATP translocase 2, N-terminally processed	Slc25a5	0.228865	1.25634	0.809608	0.944559	0.631799	1.09483	0.64042	0.329232	1.30288	0.0917252	-0.0822876	-0.249035	0.199421	0.130704	0.498126	30.8441	29.8576	30.1732	30.0201	31.1371	30.7048	30.8299	30.6935	31.3779	30.9926	31.0636	31.06	30.7059	31.2784	31.4013	30.6526	30.4166	31.4672	31.1576	30.9558										35	16
P24270;Q3UZE7;Q3UF58;Q8C6E3;Q542K4;Q91XI2;Q3TVZ1;A2AL20	P24270;Q3UZE7;Q3UF58;Q8C6E3;Q542K4;Q91XI2;Q3TVZ1	Catalase	Cat	0.234904	1.25608	0.837588	1.02172	0.198542	1.26555	0.629109	0.328933	1.28452	0.0769698	0.0309982	0.211763	0.702148	0.339763	1.40187	29.4318	28.2182	28.2599	28.3665	28.275	27.8667	28.0041	27.9721	28.2142	28.0099	28.0924	28.2863	28.1269	28.3734	28.4578	28.5114	28.1559	28.4694	28.5283	28.4693										34	34
Q9CRD0;A0A0J9YUB6;A0A0J9YUK7;A0A0J9YTV7;A0A0J9YTV6	Q9CRD0;A0A0J9YUB6;A0A0J9YUK7	OCIA domain-containing protein 1	Ociad1	0.205851	1.25305	0.628518	0.936536	0.54558	1.10472	0.686448	0.325449	1.37687	0.201682	-0.094593	-0.502999	0.263142	0.143677	0.631099	26.8838	26.7486	26.7455	26.8947	26.4825	26.2644	26.0906	26.3913	26.1851	26.6564	26.8034	26.1801	26.7506	26.6453	26.3726	26.9615	26.9708	26.9156	27.1344	27.19										12	12
P40336;Q6PE78	P40336;Q6PE78	Vacuolar protein sorting-associated protein 26A	Vps26a	0.630424	1.25283	0.530414	0.770561	0.639774	1.30292	0.200367	0.325192	0.500166	0.275385	-0.37602	-0.655707	0.193973	0.381748	0.486332	25.7886	24.2841	24.6153	24.4265	25.6872	25.0184	25.5842	25.5721	24.9324	21.8938	25.5674	23.7647	24.8171	24.521	22.7125	24.4371	24.8363	26.0295	24.2934	24.8019										10	10
Q3V384;F6VT60;E9Q4K2;Q8K3Z2;F6RBS7	Q3V384;F6VT60;E9Q4K2	Lactation elevated protein 1	Lace1	0.0947944	1.25136	0.138317	0.808792	0.528401	0.88708	1.02322	0.323491	1.89431	0.859123	-0.306159	-1.64631	0.277037	-0.172864	-0.659006	27.0826	27.1831	27.3504	27.6867	27.2687	27.1263	26.8193	27.0886	26.9736	27.0873	27.704	27.1767	26.7553	27.1288	26.7634	26.5806	27.2502	28.2554	27.1567	26.9325										16	16
Q80XN0;D3Z2Y8;A1E283	Q80XN0;D3Z2Y8	D-beta-hydroxybutyrate dehydrogenase, mitochondrial	Bdh1	0.218894	1.25051	0.308942	1.35254	0.0967944	1.35503	0.659765	0.322522	1.33411	0.510123	0.435667	1.08642	1.01415	0.438321	1.88075	30.585	30.2753	29.449	30.4086	28.9035	29.7399	30.9328	30.5087	30.2541	29.9335	30.3504	30.8821	29.3263	30.6959	29.6846	29.851	30.7537	30.2833	30.5792	30.4685										18	18
Q5EBI8;Q06185;Q8BTB6	Q5EBI8;Q06185;Q8BTB6	ATP synthase subunit e, mitochondrial	Atp5k;Atp5i	0.168947	1.24988	0.769357	1.0423	0.592957	1.07383	0.77225	0.321789	1.51215	0.113872	0.0597664	0.303357	0.226977	0.102762	0.556704	30.2122	30.0765	30.1868	29.9027	29.7485	29.7327	30.4318	29.8024	30.2843	30.3057	30.8356	29.8763	30.3471	30.4207	29.8066	30.3333	30.1745	30.5943	30.644	30.4913										11	11
Q3TW28;Q3U4M7;Q64514;Q3TB11;A0A087WRC0;Q05DJ9;A0A087WQR6;Q922K4;A0A087WP19;Q3V451;Q3V3M8	Q3TW28;Q3U4M7;Q64514;Q3TB11;A0A087WRC0	Tripeptidyl-peptidase 2	Tpp2	0.104337	1.24863	0.906727	0.981743	0.962306	1.00317	0.981561	0.320341	1.83187	0.0425235	-0.026582	-0.120932	0.0166866	0.00456848	0.0487594	26.3463	26.4891	26.3713	26.0659	26.5968	26.2724	25.8441	26.2297	26.394	26.3661	26.1565	26.5509	25.8332	25.6742	26.1053	25.6414	26.3644	26.3926	26.2171	26.6406										22	22
Q80V47;E9Q9J4;Q6ZQB6;Q8BWK5;B9EHS3;A2ARP1	Q80V47;E9Q9J4;Q6ZQB6	Inositol hexakisphosphate and diphosphoinositol-pentakisphosphate kinase 2	Ppip5k2	0.740203	1.24835	0.236195	0.440725	0.0498003	0.352156	0.130649	0.320026	0.343324	0.626729	-1.18205	-1.28065	1.30277	-1.50571	-2.30857	24.6162	21.1815	26.0613	24.5608	22.7838	25.0003	22.0176	24.8215	25.7371	25.8416	23.9976	21.9951	24.989	25.3613	23.3593	25.405	23.7527	24.5209	23.3365	24.4397								+	AOX9_ir_AOX9_sh	5	5
Q3UKR1;P28654;Q3TSV1;Q6LAK9	Q3UKR1;P28654;Q3TSV1	Decorin	Dcn	0.513186	1.24765	0.139625	1.69916	0.00337913	2.64678	0.289726	0.319218	0.684186	0.855038	0.764824	1.64005	2.4712	1.40424	4.11246	28.2708	26.6897	27.5648	26.9877	26.767	26.9694	29.3105	27.3632	26.7747	27.0265	28.0065	28.7016	27.7679	27.0541	27.9899	28.017	25.7501	26.8291	28.3206	27.6669								+	AOX9_ir_AOX9_sh	13	13
Q8CBM2;Q9EQ66;A2AL85;Q8BSY0;Q8BQK0	Q8CBM2;Q9EQ66;A2AL85;Q8BSY0;Q8BQK0	Aspartyl/asparaginyl beta-hydroxylase	Asph;ASPH	0.549914	1.24693	0.836174	1.08091	0.684575	0.878282	0.259705	0.318381	0.624142	0.0777034	0.112249	0.213638	0.164579	-0.187243	-0.421375	24.8394	24.1473	24.7837	24.708	25.81	24.6175	26.6952	24.5641	24.9135	26.2286	26.0462	25.2863	24.6012	24.5685	24.2547	25.2051	24.8304	26.6384	25.1181	25.1683										13	13
Q4FK88;Q4FJV4;Q3U5N9;B7STB7;P10107;Q3US43	Q4FK88;Q4FJV4;Q3U5N9;B7STB7;P10107;Q3US43	Annexin;Annexin A1	Anxa1	0.547118	1.24635	0.0376733	1.95089	0.0141265	2.22543	0.261919	0.317713	0.628626	1.42397	0.964134	2.48742	1.84997	1.15408	3.12477	27.4269	26.1085	26.5054	26.2862	26.1711	26.1464	28.3973	27.0577	26.1614	26.9547	26.6866	28.6784	26.7771	26.3021	27.43	27.5101	26.3875	26.3127	28.0592	27.241						+	WT9_ir_WT9_sh	+	AOX9_ir_AOX9_sh	16	16
Q3TUS8;O09174;Q91YQ8	Q3TUS8;O09174;Q91YQ8	Alpha-methylacyl-CoA racemase	Amacr	0.167635	1.24515	0.929196	0.988462	0.255773	1.12618	0.775636	0.316315	1.51743	0.0318925	-0.0167423	-0.0916931	0.592146	0.171435	1.224	27.0486	26.5729	26.2489	26.2044	26.5179	26.1779	25.6929	26.5879	26.5135	26.406	26.3216	26.603	26.1824	26.5128	26.4011	26.2568	26.5141	26.5536	26.4006	26.7195										13	13
E9Q933;Q8BK08;Z4YN74	E9Q933;Q8BK08;Z4YN74	Transmembrane protein 11, mitochondrial	Tmem11	0.650377	1.24394	0.733337	0.870575	0.557762	0.785709	0.186835	0.314917	0.470765	0.134696	-0.19996	-0.352822	0.253551	-0.347933	-0.611626	26.3675	26.8808	26.473	26.7448	26.7763	26.8909	27.1299	27.6947	27.049	27.5725	28.2868	26.2644	26.8492	26.286	26.3931	24.449	26.1681	28.5992	26.6404	26.5629										3	3
Q497I3;Q05816;Q3TLH6	Q497I3;Q05816;Q3TLH6	Fatty acid-binding protein, epidermal	Fabp5	0.415688	1.24383	0.398407	1.22655	0.0814822	1.44763	0.381232	0.314789	0.858323	0.399673	0.294606	0.892042	1.08894	0.533694	1.9923	25.4178	24.6874	25.0363	25.1414	25.6628	25.4731	26.4721	26.3272	25.9615	25.8817	26.33	25.9625	25.4978	25.4684	25.7092	25.5206	25.6703	25.0721	26.4508	26.1293										10	10
Q3U5I5;Q3U1Q4;Q60631;B1AT92;B1AT95	Q3U5I5;Q3U1Q4;Q60631;B1AT92	Growth factor receptor-bound protein 2	Grb2	0.092315	1.24332	0.549041	0.90641	0.0797618	1.25577	1.03473	0.314201	1.91152	0.260395	-0.141764	-0.62554	1.0982	0.328571	2.00608	25.1918	24.6271	24.1687	24.5287	25.1141	25.2655	25.0259	24.8091	24.6257	24.8973	24.9119	24.9297	24.4478	24.5263	24.129	24.5825	24.9726	24.4376	24.7552	24.9561										11	11
Q99JB2;A2AG39;F6WI02;A2AG41	Q99JB2	Stomatin-like protein 2, mitochondrial	Stoml2	0.271238	1.24254	0.149762	1.24766	0.038822	1.51452	0.566649	0.313288	1.18175	0.824597	0.319223	1.59328	1.41092	0.598861	2.46815	26.1438	25.3228	24.9609	24.5981	25.1191	25.1491	25.2052	25.1239	24.9167	24.7201	25.8703	25.468	25.1683	24.7003	25.8206	24.8585	24.8871	25.4183	24.8814	25.5339								+	AOX9_ir_AOX9_sh	7	7
P60766;Q3UL78;Q8CEV8;G3UZM2;D3Z3L1;F2Z463;D3YX61;Q7TMY0;Q3TZU6;Q8R527;Q9ER71	P60766;Q3UL78	Cell division control protein 42 homolog	Cdc42	0.613051	1.24174	0.619873	0.823058	0.889433	1.05097	0.212504	0.312358	0.526155	0.207697	-0.280934	-0.515905	0.0508869	0.0717205	0.143515	25.6989	24.6817	25.4681	26.1546	27.3712	27.1178	26.8479	27.0875	26.8868	27.4084	27.3032	27.3738	26.8525	27.096	27.5644	27.0058	26.887	27.7402	27.2023	27.171										8	7
P62075	P62075	Mitochondrial import inner membrane translocase subunit Tim13	Timm13	0.257739	1.24136	0.181732	0.840627	0.269698	1.22867	0.588821	0.311918	1.21852	0.74057	-0.250463	-1.46256	0.569122	0.2971	1.18587	28.3737	27.9724	28.4328	28.3976	28.3817	28.2285	28.1398	27.971	28.2856	27.7754	28.1692	28.7828	28.4382	28.7583	28.7646	28.1043	28.5208	28.0115	29.1642	28.0217										6	6
A2AUD5;F6VQ81;Q9CZ22;Q9CYZ2;Q8BKP1;Q3TAI4;V9GWU5;Q3TUJ9	A2AUD5;F6VQ81;Q9CZ22;Q9CYZ2;Q8BKP1;Q3TAI4;V9GWU5;Q3TUJ9	Tumor protein D54	Tpd52l2	0.455246	1.24113	0.627175	0.878701	0.578766	1.09073	0.341754	0.31166	0.784682	0.202611	-0.186555	-0.504998	0.237497	0.125288	0.578621	27.6018	26.9119	27.2218	27.1982	26.7176	26.8107	27.7693	27.2171	26.5983	26.7114	26.7695	27.3993	27.1037	27.0401	25.6862	26.3531	27.1504	27.1875	26.9768	26.7483										9	9
D3YU17;Q8VCM8	D3YU17;Q8VCM8	Nicalin	Ncln	0.604825	1.24108	0.627615	1.24743	0.159741	1.61652	0.21837	0.311597	0.538595	0.202306	0.318954	0.504343	0.796584	0.692894	1.54998	22.9732	23.1467	23.4704	23.8326	22.2269	21.6364	23.6503	23.1087	21.9324	22.4857	22.5468	23.8102	23.7527	23.1276	21.7035	24.5617	23.2787	23.0973	24.4661	23.9326										7	7
Q9CRB6;Q1JPR8	Q9CRB6;Q1JPR8	Tubulin polymerization-promoting protein family member 3	Tppp3	0.742502	1.24007	0.668372	1.34726	0.724112	1.32045	0.129303	0.310416	0.340151	0.174982	0.430033	0.444628	0.140194	0.401026	0.365641	21.98	23.7059	22.1073	20.8085	25.9621	24.5499	25.4881	24.7438	24.9548	25.2003	24.7653	26.7868	25.1447	25.4017	24.9938	25.0855	25.2325	26.0692	26.5112	25.5258										4	4
A2AM95;O08579;I7HJS1;Q3THM8;B7FAU5	A2AM95;O08579;I7HJS1;Q3THM8;B7FAU5	Emerin	Emd	0.805454	1.23983	0.948161	1.05078	0.632022	1.4608	0.0939593	0.310144	0.254601	0.0231178	0.0714642	0.0670839	0.199268	0.546763	0.497795	25.3003	22.6231	25.3366	24.8123	22.6405	22.5368	25.6225	25.0114	22.6671	23.4452	25.3034	20.6928	25.7498	21.7404	21.7037	22.8764	22.781	22.4241	22.5843	25.5069										5	5
Q6P5H2	Q6P5H2	Nestin	Nes	0.545601	1.23903	0.924599	0.963087	0.0253244	1.57776	0.263125	0.309208	0.631066	0.0340467	-0.0542618	-0.0976678	1.59646	0.657877	2.74318	22.4806	23.6175	21.4542	22.2177	22.0223	22.9402	21.1811	21.5599	21.3322	21.2865	21.8715	21.7939	21.0482	21.4674	21.8644	21.2016	22.0912	21.5172	22.0317	22.7929								+	AOX9_ir_AOX9_sh	3	3
Q8BU30;Q3UWS7;E9Q866;F6Q6R1	Q8BU30	Isoleucine--tRNA ligase, cytoplasmic	Iars	0.404833	1.23859	0.840825	1.0496	0.693866	0.900217	0.392724	0.308701	0.879382	0.0752942	0.0698338	0.207472	0.158724	-0.151656	-0.408154	26.7807	25.6667	25.7026	25.9138	24.0029	25.3605	25.0315	25.2548	25.5543	26.3508	25.1505	25.0852	25.4315	25.2679	25.112	25.2609	25.4043	25.6156	25.0345	25.8184										23	23
P16045	P16045	Galectin-1	Lgals1	0.607375	1.23821	0.596665	1.25658	0.286471	1.28527	0.216543	0.30825	0.534729	0.224269	0.329501	0.551025	0.542919	0.362073	1.14202	29.9571	28.8134	29.8485	29.1678	30.7073	30.3519	31.4761	30.7701	30.423	30.6501	30.5375	31.2729	29.4976	29.8889	31.0276	29.174	29.5185	30.5519	30.8094	30.2255										9	9
D3Z4C9;Q9CQY6;D3Z4D6	D3Z4C9;Q9CQY6;D3Z4D6	Ubiquinol-cytochrome-c reductase complex assembly factor 2	Uqcc2	0.631842	1.23818	0.340746	0.650607	0.51248	1.29015	0.199391	0.308217	0.498061	0.467569	-0.620143	-1.01293	0.290323	0.367542	0.685365	24.2282	24.9632	21.7706	24.541	24.3588	24.1885	21.3577	23.5445	24.0678	22.7695	23.6934	23.3182	23.6262	23.8439	23.9191	23.6733	24.2659	24.2874	23.5041	24.2549										5	5
Q9DCT1;Q8CEB6	Q9DCT1;Q8CEB6	1,5-anhydro-D-fructose reductase	Akr1e2;Akr1e1	0.767271	1.23817	0.678353	0.766052	0.444811	1.70762	0.115051	0.308209	0.306198	0.168544	-0.384485	-0.430274	0.351824	0.771987	0.803666	26.1986	26.3006	25.6228	25.4113	23.2187	25.7718	24.5076	25.009	22.2526	25.2169	22.4408	24.6522	25.4218	24.6757	21.6785	25.0811	24.698	22.4677	25.1197	25.7065										5	5
A2A6Q8;Q9CZ19;P09541;D6RFU4	A2A6Q8;Q9CZ19;P09541	Myosin light chain 4	Myl4	0.698537	1.23806	0.159053	5.5059	0.135309	5.22634	0.155811	0.308086	0.401538	0.798459	2.46098	1.55289	0.868672	2.3858	1.66091	27.5782	27.485	29.5645	26.2635	28.87	26.3066	28.9971	30.4113	27.9513	22.2978	29.2986	31.002	29.0481	20.7335	28.7127	27.9204	28.3156	25.0088	28.2581	28.9302										16	15
Q6ZWZ6;P63323	Q6ZWZ6;P63323	40S ribosomal protein S12	Rps12	0.244419	1.23759	0.817062	1.04697	0.517249	1.13851	0.611865	0.307533	1.25639	0.087745	0.0662258	0.23907	0.286301	0.187147	0.677417	27.0023	26.2519	26.3999	26.5012	27.2487	27.4566	27.3404	27.3788	27.2963	27.5951	27.7072	27.2946	26.7053	27.1192	27.3464	27.0447	26.8889	27.7838	27.541	27.3548										9	9
Q8BP47	Q8BP47	Asparagine--tRNA ligase, cytoplasmic	Nars	0.369498	1.2367	0.595163	1.1405	0.819932	1.03674	0.432387	0.306492	0.950893	0.225364	0.189666	0.553323	0.086222	0.0520512	0.23524	25.7079	25.145	25.0466	24.1152	24.6606	24.8872	25.05	25.7831	25.053	25.2194	25.588	25.049	24.6706	25.444	24.489	24.2588	25.6925	24.9865	25.1905	24.723										10	10
A0A0R4J1R7;Q9CZL5	A0A0R4J1R7;Q9CZL5	Pterin-4-alpha-carbinolamine dehydratase 2	Pcbd2	0.71154	1.2361	0.419328	1.53284	0.790718	1.14299	0.147801	0.305793	0.383219	0.377446	0.616206	0.851348	0.101978	0.192813	0.274416	22.2504	23.4289	20.6281	21.6706	21.0627	21.4965	24.3572	20.6948	22.0316	22.9736	24.0325	22.5183	21.9049	22.1392	21.7807	21.0933	22.0859	24.2005	21.7886	22.2942										5	5
B2RSV4;Q921M3	B2RSV4;Q921M3	Splicing factor 3B subunit 3	Sf3b3	0.462562	1.23578	0.696005	1.13291	0.828667	1.08008	0.33483	0.305423	0.771547	0.157388	0.180038	0.405122	0.0816197	0.111145	0.223607	22.9131	22.0136	23.1659	23.1816	21.7638	21.0786	21.7249	22.8033	23.4013	22.6546	23.2417	21.4861	22.3993	22.8414	22.7964	22.8268	22.706	21.2087	23.1135	22.9378										5	5
F6ZFT1;F8WJ64;Q569N0;Q3TJG2;Q9CR21	F6ZFT1;F8WJ64;Q569N0;Q3TJG2;Q9CR21	Acyl carrier protein;Acyl carrier protein, mitochondrial	Ndufab1	0.409695	1.23557	0.474301	0.886757	0.641363	0.891083	0.38754	0.30518	0.869902	0.323946	-0.17339	-0.750756	0.192896	-0.166369	-0.483991	30.0923	30.3611	30.3819	30.3366	30.9144	30.8692	30.23	30.2971	31.1453	31.1674	31.232	30.5217	30.8725	30.899	31.2888	30.8478	31.1385	31.5495	31.7559	30.9488										8	8
Q9DC61;Q3TY06;Q3TTM6;Q3UDE0;Q8BK51;A2AIW9	Q9DC61;Q3TY06;Q3TTM6;Q3UDE0;Q8BK51;A2AIW9	Mitochondrial-processing peptidase subunit alpha	Pmpca	0.196473	1.23505	0.0776663	0.769349	0.905448	1.02341	0.706698	0.304565	1.40909	1.10977	-0.378291	-2.02325	0.0431364	0.0333797	0.122599	29.5187	28.8237	29.2621	29.0196	29.2846	29.2112	28.9356	28.9343	29.1614	29.3817	28.8488	28.9074	28.8694	28.8907	28.0414	28.649	28.863	28.0716	28.881	28.7509										20	20
Q3TD51;Q570Z8;Q7M6Y3;A0A140LHQ8;A0A140LHG9;A0A087WSI9;Q8BQA2	Q3TD51;Q570Z8;Q7M6Y3;A0A140LHQ8	Phosphatidylinositol-binding clathrin assembly protein	Picalm	0.29269	1.23471	0.158711	1.26406	0.0147402	1.88012	0.533593	0.30417	1.1263	0.799392	0.338064	1.55434	1.8315	0.910822	3.09665	28.4026	26.9082	27.2907	27.169	27.2715	27.4341	28.021	27.4348	27.4068	26.8347	27.2936	27.9074	27.4512	27.0332	27.7437	27.9416	26.1583	27.3255	28.0352	27.9315								+	AOX9_ir_AOX9_sh	12	12
A2BFF8;A2BFF7;D6Q0F7;Q3TPJ8;A2BFF5;A2BFF9;D6Q0F6;D6Q0F5;O88487;Q3UDA2	A2BFF8;A2BFF7;D6Q0F7;Q3TPJ8;A2BFF5;A2BFF9;D6Q0F6;D6Q0F5;O88487;Q3UDA2	Cytoplasmic dynein 1 intermediate chain 2	Dync1i2	0.386948	1.2346	0.672749	1.11049	0.187175	1.36734	0.412347	0.304049	0.914983	0.172147	0.151192	0.43832	0.727753	0.451375	1.44239	25.9244	25.7191	25.0388	25.7551	24.5389	25.8415	25.9577	24.7948	25.2014	25.8034	25.1126	26.3979	25.8376	25.6651	26.2024	25.7201	26.2003	25.4135	26.2977	26.1818										12	12
Q80UJ8;B2RWI2;Q9EP89;A1A4A8;A0PJ65;Q3UEQ3;A0A1L1SVF9	Q80UJ8;B2RWI2;Q9EP89	Serine beta-lactamase-like protein LACTB, mitochondrial	Lactb	0.414142	1.23389	0.763303	0.95287	0.371611	0.813151	0.38285	0.303209	0.861298	0.117303	-0.0696491	-0.31161	0.429912	-0.298405	-0.94648	27.2607	26.6288	26.8169	25.8829	25.9447	26.3163	25.6503	25.9831	26.3851	26.1722	26.2777	25.5645	25.7415	25.9495	25.4504	25.774	26.3372	26.7833	25.957	25.9428										10	10
Q99M71	Q99M71	Mammalian ependymin-related protein 1	Epdr1	0.561879	1.2325	0.509478	0.738526	0.889334	0.9678	0.250357	0.301583	0.605102	0.292874	-0.43728	-0.690392	0.0509351	-0.0472198	-0.143644	22.3056	21.8373	21.2917	21.4663	23.5312	22.5804	23.5083	21.1957	21.7314	22.9348	21.9717	22.165	21.325	22.0856	20.5755	21.6855	21.8351	22.7533	21.75	22.1177										2	2
Q3TXS7;Q8BU34;Q8CGG2;Q05CG9;Q8CGI9;Q5HZG6;A0JLU3;J3QN38;D6RGR5	Q3TXS7;Q8BU34;Q8CGG2;Q05CG9;Q8CGI9;Q5HZG6	26S proteasome non-ATPase regulatory subunit 1	Psmd1	0.150854	1.23196	0.314885	0.884678	0.524278	0.92325	0.821442	0.300958	1.58842	0.501848	-0.176776	-1.07225	0.280438	-0.115207	-0.665784	28.3141	27.3427	27.9137	28.0233	27.794	27.2979	27.2541	27.4317	27.6759	27.8729	27.6227	27.3706	27.5082	27.7709	27.8482	27.6338	28.1205	28.0083	27.8937	27.8143										28	28
A0A1B0GRV0;Q3U449;D3Z5X0	A0A1B0GRV0;Q3U449		Bpnt1	0.194097	1.23189	0.434792	1.1486	0.211309	1.31236	0.711982	0.300872	1.41746	0.361719	0.199879	0.822182	0.675082	0.392164	1.3587	25.9107	24.845	25.0996	25.4326	25.5695	25.6063	26.0737	25.5968	25.2257	25.8126	25.8422	25.7681	25.1806	24.9368	25.8082	25.4016	24.7605	26.3704	25.7347	25.974										12	12
B1ATZ0;B1ATZ1;Q3TLL4;Q3UMA3;Q99LI8;B1ATY9;F6VV02	B1ATZ0;B1ATZ1;Q3TLL4;Q3UMA3;Q99LI8	Hepatocyte growth factor-regulated tyrosine kinase substrate	Hgs	0.331304	1.23157	0.541816	0.815998	0.0470016	2.15093	0.479773	0.300497	1.03417	0.266148	-0.293362	-0.637167	1.32789	1.10496	2.34562	24.6643	23.9138	23.7966	24.0809	24.3352	25.8394	24.245	24.1089	21.5885	23.3907	23.8391	23.9443	23.6669	23.68	23.2435	24.6243	23.2438	24.0936	24.5283	24.662								+	AOX9_ir_AOX9_sh	9	9
Q61838;D3YUI3	Q61838	Alpha-2-macroglobulin;Alpha-2-macroglobulin 165 kDa subunit;Alpha-2-macroglobulin 35 kDa subunit	A2m	0.715279	1.23154	0.387	1.83236	0.0890281	2.89652	0.145524	0.300463	0.377978	0.412289	0.873704	0.914878	1.05047	1.53432	1.93502	22.3383	22.3943	22.3927	22.0017	20.7295	23.8621	25.7955	24.7356	22.2544	21.8322	24.6572	25.2046	23.3044	24.8165	22.8583	23.2991	21.4291	25.0051	24.0952	24.2897										9	9
Q00897	Q00897	Alpha-1-antitrypsin 1-4	Serpina1d	0.624436	1.23105	0.634824	1.20736	0.882854	1.0932	0.204512	0.29989	0.509081	0.197347	0.271858	0.493643	0.0541112	0.128555	0.152126	22.7709	23.3149	26.2426	23.4438	21.7651	23.0049	23.77	21.3938	22.2127	22.7425	22.7136	24.6214	22.528	23.0957	24.0148	22.7032	22.2152	22.6404	22.9821	23.6081										8	8
Q9JI39	Q9JI39	ATP-binding cassette sub-family B member 10, mitochondrial	Abcb10	0.406366	1.23059	0.084965	0.659996	0.481898	0.809019	0.391082	0.299353	0.876385	1.07076	-0.59947	-1.96525	0.317045	-0.305754	-0.73748	26.1177	26.181	26.3397	25.9021	25.9375	26.2094	24.7304	25.7476	26.3231	24.6548	25.8105	25.6288	25.5416	25.8739	24.8022	25.006	25.4769	26.6983	25.0147	25.3923										12	12
B7ZN28;Q9EPX2	B7ZN28;Q9EPX2	Papilin	Papln	0.496251	1.23023	0.835551	0.938853	0.118295	1.66602	0.304298	0.298926	0.712766	0.0780272	-0.091029	-0.214464	0.927033	0.736405	1.74965	22.9665	21.0528	22.2591	22.4331	23.0012	22.5259	22.7783	22.729	22.5556	20.6427	22.5313	22.9348	22.9865	22.5906	23.2959	23.2262	23.073	22.3645	23.0495	23.0948										7	7
Q8BFW7	Q8BFW7	Lipoma-preferred partner homolog	Lpp	0.264169	1.23022	0.0691864	1.33482	0.0180009	1.5349	0.578119	0.298922	1.20081	1.15998	0.416647	2.09768	1.74471	0.618146	2.96526	25.3018	24.899	24.5417	24.7691	24.2678	24.5942	25.0612	24.4038	24.1996	24.6929	24.6323	25.7293	24.4751	24.3236	25.4553	24.6938	24.5966	24.8861	25.2034	25.1409								+	AOX9_ir_AOX9_sh	14	14
A0A0J9YTR2	A0A0J9YTR2			0.595016	1.23022	0.276178	0.623795	0.569985	0.781686	0.225472	0.298922	0.553549	0.558811	-0.680856	-1.16867	0.244136	-0.355338	-0.592335	21.525	22.8727	22.3947	21.4447	21.8516	23.033	21.4714	21.6162	23.5296	21.8541	21.6598	23.047	24.0414	23.7869	22.6182	22.1748	23.8487	22.3975	22.0372	23.9789										2	2
A0A0D4BT98;A0A0D4BT04;Q99PM0;P55002	A0A0D4BT98;A0A0D4BT04;Q99PM0;P55002	Microfibrillar-associated protein 2	Magp1;Mfap2	0.656486	1.22792	0.0774146	1.65911	0.53962	1.30637	0.182774	0.296217	0.461853	1.11118	0.730409	2.02534	0.267912	0.385563	0.640721	23.451	22.5798	22.1436	21.0286	22.0631	22.0373	23.568	22.493	22.4635	22.8548	21.1401	22.6916	22.6035	21.6772	22.2395	22.1813	22.6291	22.5238	24.7399	22.52										1	1
B1AQY9;B1AQZ0;Q8CHH9;B7ZC46	B1AQY9;B1AQZ0;Q8CHH9;B7ZC46	Septin-8	Sept8	0.766056	1.22758	0.633181	0.766033	0.766825	1.22351	0.11574	0.295816	0.307854	0.198472	-0.384522	-0.496076	0.115303	0.291027	0.306805	24.0023	21.0664	23.0284	23.7635	24.5803	23.0381	22.3988	23.1684	24.0488	23.7224	21.6456	25.1015	23.9437	21.7064	24.289	24.187	23.5304	20.8033	21.4186	24.4207										10	8
P38647	P38647	Stress-70 protein, mitochondrial	Hspa9	0.0638184	1.22743	0.108879	0.917542	0.0824805	1.20564	1.19505	0.295639	2.14957	0.963054	-0.124153	-1.80403	1.08365	0.269798	1.98444	32.887	32.2776	32.2264	32.1879	32.2507	32.2149	32.0765	31.9042	31.9488	32.0719	32.3171	32.2029	32.1799	32.3415	32.1869	32.1089	32.2814	32.1548	32.3508	32.2745										48	48
Q546R1;Q5BKS2;Q99NF7;P36993;Q3V461	Q546R1;Q5BKS2;Q99NF7;P36993;Q3V461	Protein phosphatase 1B	Ppm1b	0.397468	1.22713	0.540293	1.32392	0.0264355	2.33994	0.400698	0.295288	0.893902	0.267371	0.404813	0.63963	1.57781	1.22647	2.71542	22.3773	23.0066	23.1246	23.2177	22.7802	22.7146	21.7381	23.0864	21.6113	20.777	23.0372	23.1614	23.0842	20.1163	22.9161	23.1898	22.3738	21.3944	23.5484	23.2891								+	AOX9_ir_AOX9_sh	7	4
Z4YJR1;Q3U3R4;D6RDS1;F6YC79;Q3UQQ2;Q3T9P8;F6RND1	Z4YJR1;Q3U3R4	Lipase maturation factor;Lipase maturation factor 1	Lmf1	0.380724	1.22692	0.458792	1.25156	0.0466482	2.1918	0.41939	0.295041	0.927652	0.338384	0.32373	0.778297	1.33117	1.13211	2.35045	23.75	22.0019	23.0379	23.2497	21.7486	23.3159	23.6493	23.1751	23.6281	21.5084	23.346	23.3262	22.4795	22.9441	22.9387	23.5914	21.1865	21.81	23.0547	23.3546								+	AOX9_ir_AOX9_sh	6	6
Q8K0E9;Q9DBB8;A0A1B0GSH8	Q8K0E9;Q9DBB8	Trans-1,2-dihydrobenzene-1,2-diol dehydrogenase	Dhdh	0.352944	1.22684	0.0940679	0.727222	0.97327	1.00632	0.452294	0.294949	0.986145	1.02656	-0.459532	-1.89931	0.0117666	0.00908508	0.0345693	26.766	27.0943	27.0215	27.1856	26.6106	27.2122	26.011	26.3346	26.5935	26.5628	26.7367	26.5501	26.6614	27.406	26.6706	26.6676	27.1196	26.91	27.7682	26.4318										6	6
Q3UZI3;Q3TW51;Q3TRW3;Q78PY7;Q3TJ56;E9Q3E9	Q3UZI3;Q3TW51;Q3TRW3;Q78PY7;Q3TJ56	Staphylococcal nuclease domain-containing protein 1	Snd1	0.452798	1.22589	0.848797	1.06374	0.813639	1.03241	0.344096	0.293829	0.789109	0.0711961	0.0891506	0.196925	0.0895681	0.0460175	0.243643	25.4351	25.4096	25.4847	25.7451	25.2866	25.0912	25.8715	24.9561	25.5582	25.3939	25.3012	25.3888	24.518	24.1567	25.247	23.7592	25.3354	24.7103	25.6385	24.949										14	14
Q61655;Q8R3C7;Q8BZY3	Q61655;Q8R3C7;Q8BZY3	ATP-dependent RNA helicase DDX19A	Ddx19a;Ddx19b	0.651168	1.22582	0.658648	0.866363	0.914863	0.961404	0.186307	0.293751	0.469609	0.181347	-0.206956	-0.458709	0.038644	-0.056786	-0.110333	24.1797	24.142	22.7035	22.7484	23.5747	23.7158	22.8944	23.3939	23.7442	23.47	23.4239	23.7187	22.9097	22.6904	22.2218	21.9521	23.1095	23.3298	23.3864	21.3642										7	7
P70698;Q3TPP2;P70303	P70698	CTP synthase 1	Ctps1	0.769133	1.22535	0.50631	1.37983	0.29026	2.51159	0.113999	0.2932	0.303662	0.295583	0.464495	0.695716	0.537214	1.3286	1.13241	25.7829	24.4768	22.9842	23.1693	24.5731	25.0024	25.3376	24.1918	20.6896	24.9053	23.9898	25.8557	22.6545	22.5634	22.7334	23.5456	21.918	24.6112	21.187	24.9357										10	10
P50543	P50543	Protein S100-A11	S100a11	0.565297	1.2245	0.412664	1.19209	0.684824	1.14298	0.247723	0.29219	0.599705	0.384403	0.253493	0.86415	0.164421	0.192796	0.42102	27.7985	26.475	27.8886	27.0165	26.4221	26.5061	27.7431	26.9699	27.0022	27.0362	26.239	28.5555	26.7628	26.9389	27.4035	26.3223	26.7923	26.6915	26.8008	26.9809										2	2
Q9MD68;P00397;Q3UQ58;Q3UTW3;Q70YN3;Q3TML7;Q3TRT0;A0A075DCV7;Q35042;B3IYS1;A0A0U3C2N7;A0A0U3BHS7;W5S7C9;I6VVE3;A0A0U2LHN2	Q9MD68;P00397;Q3UQ58;Q3UTW3;Q70YN3;Q3TML7;Q3TRT0;A0A075DCV7	Cytochrome c oxidase subunit 1	mt-Co1;Mtco1;COI;COX1	0.413567	1.22429	0.170722	0.751894	0.4011	1.25134	0.383454	0.291947	0.862407	0.76771	-0.411399	-1.50507	0.396747	0.323474	0.886718	28.1667	27.5959	28.0444	28.7593	27.531	27.6742	27.4778	27.2595	27.2786	26.9458	28.0488	26.7038	27.5338	28.1454	27.2521	28.0013	27.7849	27.3753	28.4977	27.6294										6	6
Q8K2Y7	Q8K2Y7	39S ribosomal protein L47, mitochondrial	Mrpl47	0.45701	1.22414	0.198083	0.635218	0.00459405	0.612953	0.340075	0.291773	0.781502	0.703153	-0.654676	-1.40346	2.3378	-0.706152	-3.89234	22.8593	21.956	23.1252	23.6158	23.2921	23.278	22.0208	21.315	22.8965	23.4015	22.515	22.0416	22.4277	21.9119	23.3437	22.6166	23.4099	23.4087	22.8346	22.4605								+	AOX9_ir_AOX9_sh	8	8
Q91XU3	Q91XU3	Phosphatidylinositol 5-phosphate 4-kinase type-2 gamma	Pip4k2c	0.708406	1.22347	0.628182	0.780512	0.723218	0.800904	0.149718	0.290984	0.38762	0.201914	-0.357508	-0.503499	0.140731	-0.320299	-0.366887	25.1238	21.8288	24.3129	24.3849	23.3096	22.5473	23.0014	22.5782	22.6897	21.2492	23.5534	21.9684	23.6092	20.8277	21.7411	23.7418	24.4066	23.2893	21.9842	21.7163										8	8
Q91V47;Q3UK94;B2M0S0;B2M0R9;Q684Q9;P21126;B2M0S1;F8WHM4	Q91V47;Q3UK94;B2M0S0;B2M0R9;Q684Q9;P21126	Ubiquitin-like protein 4A	DXS254E;Ubl4;Tu11;Ubl4a	0.781611	1.22147	0.38478	0.555486	0.0677076	0.388282	0.10701	0.28862	0.286722	0.414787	-0.848177	-0.919378	1.16936	-1.36482	-2.11157	22.1272	24.2704	23.6154	24.172	22.1678	24.6608	20.7866	20.7592	24.6044	24.4178	24.981	21.6729	23.1714	23.8721	24.1338	23.8533	24.2193	25.2135	22.7527	23.7127										4	4
Q3UP74;P97449;Q3TB69;A0A0U1RNS3	Q3UP74;P97449;Q3TB69	Aminopeptidase N	Anpep	0.708905	1.21883	0.240194	2.3192	0.139913	1.66385	0.149412	0.285493	0.38692	0.619437	1.21363	1.26877	0.854141	0.734526	1.63868	25.3091	25.3877	26.0827	24.2613	21.4427	23.5235	26.7071	22.353	23.5265	24.617	24.8001	25.2326	24.9493	24.5567	24.7033	25.6505	24.0811	24.2492	25.5727	25.3146										17	17
Q8C6H6;O70572;D6RGM4	Q8C6H6;O70572	Sphingomyelin phosphodiesterase 2	Smpd2	0.630178	1.21871	0.971526	1.01499	0.20389	1.68233	0.200537	0.285359	0.500532	0.0125456	0.0214691	0.0368263	0.690605	0.750463	1.3835	23.6089	23.8243	23.529	22.0824	24.1701	23.8068	22.1648	23.9028	23.3091	21.867	24.1993	23.9046	23.1682	22.0186	22.1633	23.2982	21.9994	22.3234	21.7866	23.2808										7	7
Q3URS9	Q3URS9	Coiled-coil domain-containing protein 51	Ccdc51	0.521605	1.21854	0.998565	0.999412	0.017571	1.46811	0.282658	0.285155	0.670196	0.000623492	-0.000848389	-0.00185495	1.7552	0.553956	2.9811	24.3494	24.5217	24.5039	24.6922	23.6768	24.0231	23.6669	23.2676	24.1283	23.5459	24.4719	24.4926	24.4432	24.1334	23.8317	25.6766	23.5801	23.8623	24.4294	24.6469								+	AOX9_ir_AOX9_sh	6	6
F7C386;Q505E1;F6TVX7;Q8BSF4;Q3TJ76;E9PX91;Q3TRI5;D3YY63;V9H190	F7C386;Q505E1;F6TVX7;Q8BSF4;Q3TJ76;E9PX91;Q3TRI5;D3YY63	Phosphatidylserine decarboxylase proenzyme;Phosphatidylserine decarboxylase alpha chain;Phosphatidylserine decarboxylase beta chain	Pisd;Gm20671	0.697926	1.21798	0.793502	0.864838	0.275142	2.08502	0.156191	0.284485	0.402402	0.100452	-0.209498	-0.270663	0.560443	1.06006	1.1714	25.0348	24.4088	21.6325	24.8597	23.5652	21.3037	22.7084	22.518	21.8514	20.6811	23.3677	22.3523	22.7965	24.1642	24.0714	21.9354	22.548	25.0511	22.2591	24.0504										6	6
Q3UG16;P35585;D3YZ71;S4R1Q4;A0A1D5RLW6;A0A1L1SQU9;A0A0R4IZX6;A0A0R4J1L4;Q9WVP1	Q3UG16;P35585;D3YZ71	AP-1 complex subunit mu-1	Ap1m1	0.748963	1.21665	0.922613	0.954391	0.483036	1.39694	0.12554	0.282917	0.331255	0.0349805	-0.0673481	-0.10025	0.316021	0.482274	0.735504	22.1076	21.1225	22.0213	21.5257	21.3956	22.9218	23.4957	22.3626	22.3143	20.8652	20.4491	24.1595	22.3447	22.3803	23.0357	20.2148	22.2689	21.7648	22.8044	22.1253										5	5
Q3TFD0;Q9CZN7;Q99K87	Q3TFD0;Q9CZN7;Q99K87	Serine hydroxymethyltransferase	Shmt2	0.49517	1.21656	0.333121	0.771829	0.394042	0.820343	0.305245	0.282813	0.714611	0.477399	-0.373648	-1.03005	0.404457	-0.285701	-0.900722	28.7424	28.132	28.3063	27.9002	27.9153	28.9103	27.9875	28.2333	28.6129	28.1816	28.5699	27.758	27.5141	28.2724	27.5722	26.7191	27.8235	28.5624	27.7752	27.2126										17	17
A0A0R4IZY0;Q8C1A5;Q99LK5	A0A0R4IZY0;Q8C1A5	Thimet oligopeptidase	Thop1	0.474529	1.21649	0.226624	1.59037	0.284637	1.7266	0.323738	0.282729	0.750356	0.644694	0.669364	1.3098	0.545709	0.787936	1.14672	24.9237	22.797	23.9191	23.3236	21.5058	24.1356	24.0348	24.4241	23.9291	23.1815	23.8568	23.9974	23.2517	22.8802	23.441	23.7469	20.7216	24.1664	23.6527	23.4268										10	10
A8DUK2;E9Q223	A8DUK2;E9Q223		Hbbt1;Hbb-bs	0.704005	1.21536	0.180173	1.70533	0.235049	1.82297	0.152425	0.281378	0.393817	0.744311	0.770051	1.46844	0.628842	0.866292	1.28409	28.3698	30.1921	30.823	29.1213	29.128	28.8226	31.5321	29.1609	29.223	29.6299	31.2931	30.8305	29.0239	30.5189	29.2811	30.2988	29.0993	28.7652	31.4923	29.886										13	13
Q6ZWX2;P20065	Q6ZWX2		Tmsb4x	0.744232	1.21492	0.465252	0.753717	0.926952	1.05461	0.128292	0.280864	0.337766	0.332312	-0.407906	-0.766752	0.0329426	0.0767155	0.0946089	25.9749	25.756	25.5013	25.7451	27.5518	25.6243	24.9788	24.7621	25.2636	26.2623	23.3484	27.7618	25.826	25.7519	26.9175	26.0451	27.0683	25.3849	26.8309	25.9479										3	3
A0A0G2JFH2;Q60638	A0A0G2JFH2			0.204949	1.21487	0.125461	1.24316	0.901949	1.02469	0.688355	0.280803	1.37991	0.90149	0.31401	1.71092	0.0448182	0.0351868	0.127164	26.1695	25.5671	25.9931	25.3644	24.7937	25.4023	25.4695	25.1102	25.0639	26.2326	25.1697	25.6026	24.9704	24.8112	25.0605	25.7048	25.1731	25.6773	25.6794	25.6949										35	20
Q9ERI6;Q569U9;Q3UQM5	Q9ERI6;Q569U9;Q3UQM5	Retinol dehydrogenase 14	Rdh14	0.39533	1.21358	0.543932	0.866665	0.317105	1.15462	0.40304	0.279272	0.898154	0.264456	-0.206453	-0.633754	0.498798	0.207421	1.06701	26.5331	26.6703	26.3491	25.654	26.5108	26.3079	26.4247	26.1436	26.1364	26.3073	26.3654	26.3423	26.0372	26.3268	25.3441	25.2216	25.4937	25.8772	26.0413	25.9187										11	11
F8VQ75;Q9EQW7;Q5DTN0;Q8CDQ6;Q8CA55;E9Q4K7	F8VQ75;Q9EQW7;Q5DTN0;Q8CDQ6	Kinesin-like protein;Kinesin-like protein KIF13A	Kif13a	0.49711	1.21325	0.856372	0.948512	0.927253	1.0232	0.303548	0.278875	0.711303	0.0673377	-0.0762619	-0.186927	0.0328016	0.0330929	0.0942176	23.3097	22.8389	23.1596	23.0959	22.7968	22.9035	22.8743	22.3245	22.6868	22.5413	22.7537	22.3926	21.6541	21.5717	21.6049	21.9981	22.1878	22.294	21.5411	23.038										4	4
A0A0N4SVK8;Q8BGK2;E9Q4C0;E9Q333	A0A0N4SVK8;Q8BGK2	[Protein ADP-ribosylarginine] hydrolase-like protein 1	Adprhl1	0.238568	1.21297	0.604637	0.943703	0.78573	1.04043	0.622387	0.278547	1.27358	0.218505	-0.0835957	-0.53888	0.104727	0.057185	0.281151	29.8033	29.7188	29.9582	30.2056	29.979	30.3173	29.9981	30.0981	30.3551	30.5161	30.0567	30.7099	29.8961	30.3204	30.5065	29.979	30.1599	30.418	30.6749	30.4485										25	25
J7NUP1;A0A1G5SJJ3;Q60766	J7NUP1;A0A1G5SJJ3;Q60766	Immunity-related GTPase family M protein 1	Irgm1	0.2523	1.21294	0.508976	0.862435	0.320212	1.76232	0.598084	0.278506	1.23378	0.293303	-0.213513	-0.691235	0.494562	0.817474	1.05973	25.8095	25.5859	26.2544	26.6645	25.2537	25.3028	25.7962	25.4602	22.0348	25.2869	25.9704	25.2612	25.7785	25.5979	25.824	24.8637	25.9851	25.2739	25.7748	26.1065										10	10
D3Z689;Q9CRC7;Q3U345	D3Z689		Adamtsl5	0.485412	1.21263	0.472721	0.864583	0.908421	1.03267	0.31389	0.278135	0.731387	0.325395	-0.209924	-0.753533	0.0417129	0.0463825	0.118724	25.8116	24.0957	23.8247	24.7827	24.7197	25.062	24.9623	24.127	24.4266	24.7947	24.697	24.4633	24.0207	24.0418	24.4617	23.9306	24.6765	25.0135	24.0062	23.99										7	7
Q5SW83;P61161;Q8BMA4	Q5SW83;P61161;Q8BMA4	Actin-related protein 2	Actr2	0.480767	1.21248	0.746955	1.08393	0.133618	1.32658	0.318065	0.277959	0.739448	0.126706	0.116265	0.334016	0.874135	0.407715	1.66926	26.0243	24.736	25.3288	25.646	25.664	26.0438	26.334	25.9096	25.781	25.7178	25.7295	26.4891	25.9144	26.1086	26.6409	26.3377	26.1704	26.3114	26.6625	26.4426										15	15
A0A0S3CWK3;B2RXQ9;D3Z4W6;D3YTN2;D3YUT0;D3YY43	A0A0S3CWK3;B2RXQ9		Sorbs2	0.318775	1.21223	0.0413067	1.37083	0.00976659	1.67565	0.496516	0.277668	1.06309	1.38398	0.455045	2.42838	2.01026	0.744725	3.37131	30.4457	29.2478	29.2946	29.1122	29.3034	29.2932	30.296	29.4638	28.9762	29.4264	29.3293	30.189	29.2076	29.0401	29.7413	29.4829	28.8416	29.3579	29.8236	29.8327						+	WT9_ir_WT9_sh	+	AOX9_ir_AOX9_sh	41	40
Q8R2S3;Q8C550;Q53YU5;Q9D1X0	Q8R2S3;Q8C550;Q53YU5;Q9D1X0	Nucleolar protein 3	Nol3	0.227733	1.21178	0.542884	1.06568	0.99095	0.997636	0.642574	0.277128	1.30637	0.265293	0.0917778	0.635443	0.0039481	-0.00341492	-0.0117014	26.2826	26.488	26.0061	25.8891	26.4144	26.0358	26.5201	25.986	26.3572	26.5975	26.0166	26.6925	26.3386	26.3874	26.3335	26.1965	27.366	26.6002	26.9643	26.9538										9	9
Q91V28;Q9DCD0;Q3UAG2;Q91YT9	Q91V28;Q9DCD0;Q3UAG2;Q91YT9	6-phosphogluconate dehydrogenase, decarboxylating	Pgd	0.269593	1.20826	0.875942	1.02743	0.717173	1.03735	0.569292	0.27293	1.18615	0.0575246	0.0390469	0.161187	0.144376	0.0529007	0.375327	26.5352	25.5345	26.6608	25.6744	25.9355	26.2851	26.0741	26.0829	26.3383	26.2054	26.113	26.7839	26.1449	26.464	26.7847	26.2228	26.376	26.2187	26.2956	26.336										19	19
Q9WTL7	Q9WTL7	Acyl-protein thioesterase 2	Lypla2	0.840017	1.20752	0.963142	1.04349	0.622411	0.652495	0.0757118	0.272044	0.208542	0.0163098	0.0614124	0.047678	0.205923	-0.615962	-0.512107	25.4026	22.0251	25.308	21.2708	25.0696	21.8423	25.6783	26.371	25.663	21.8413	25.5389	25.9862	25.3135	25.5072	22.428	22.8081	25.0243	25.9139	21.3024	22.4407										5	5
Q3TNY9;P28653;Q7TMW3;Q3UXK8;Q3TAF9;Q6PG76	Q3TNY9;P28653;Q7TMW3;Q3UXK8;Q3TAF9	Biglycan	Bgn	0.528393	1.20751	0.172421	1.41565	0.00352975	2.0984	0.277043	0.27204	0.659018	0.76341	0.501464	1.49835	2.45226	1.06929	4.0809	28.0914	27.9478	27.0648	27.5133	27.3594	27.3742	29.2357	27.8454	27.2084	27.4849	27.9309	29.0473	27.6613	27.7217	27.8585	27.2498	27.1594	27.2335	28.725	27.7029								+	AOX9_ir_AOX9_sh	10	9
Q9D1H8	Q9D1H8	39S ribosomal protein L53, mitochondrial	Mrpl53	0.421962	1.20646	0.780735	0.93809	0.416544	1.17331	0.374727	0.270786	0.846328	0.107496	-0.092202	-0.287908	0.380339	0.230584	0.856679	26.8604	27.1563	26.0237	26.035	26.4515	26.8098	25.8245	25.805	26.8437	26.2794	26.7507	26.471	26.2639	26.2387	26.7813	25.7707	25.5966	26.7955	26.4974	26.1124										3	3
D5MCW4;Q9CQ89	D5MCW4;Q9CQ89	Protein CutA	Cuta	0.853692	1.20619	0.138902	0.387524	0.889606	0.861699	0.068699	0.270459	0.190462	0.857292	-1.36764	-1.6435	0.0508024	-0.214743	-0.143288	27.8311	23.2248	27.8921	28.0664	27.2426	27.4915	25.8572	26.2389	27.7296	27.3699	26.8517	27.6397	27.3805	27.1573	28.1155	27.0637	22.839	27.0955	27.7534	21.7765										3	3
P21981;G3UXE8	P21981	Protein-glutamine gamma-glutamyltransferase 2	Tgm2	0.130208	1.20602	0.596838	1.06639	0.400177	1.12061	0.885361	0.270255	1.68638	0.224143	0.0927292	0.55076	0.397748	0.164279	0.88854	29.455	29.0543	29.0828	29.2009	29.4118	29.4066	29.4017	29.4622	29.4116	29.4432	29.4645	29.8942	28.9999	29.6573	29.849	29.373	30.0149	29.7175	29.8488	29.8289										34	34
Q9WVA2;Q4FZG7	Q9WVA2	Mitochondrial import inner membrane translocase subunit Tim8 A	Timm8a1	0.229279	1.20552	0.776487	1.0563	0.678411	1.08429	0.639636	0.26965	1.30161	0.109866	0.0790134	0.293666	0.168507	0.116747	0.430191	26.3204	26.2344	25.5148	25.7516	26.7272	26.4337	26.5881	26.1623	26.3333	26.8442	26.533	26.5886	26.0367	25.6557	26.4522	25.563	26.2	26.8722	26.7652	26.1411										6	6
Q542Y0;Q64669;Q99KL8	Q542Y0;Q64669;Q99KL8	NAD(P)H dehydrogenase [quinone] 1	Nqo1	0.220739	1.20541	0.347084	1.17007	0.619357	1.08637	0.65612	0.269529	1.32824	0.459565	0.226595	0.998923	0.208059	0.119511	0.516678	27.9377	27.1151	26.8489	26.5015	27.3473	27.1295	27.0527	27.2724	27.4304	27.4285	26.9775	27.2574	26.2738	26.5767	26.7033	26.8182	26.7129	27.2911	27.0742	27.0626										16	16
Q64337;D3YZJ1;F6VD69	Q64337;D3YZJ1	Sequestosome-1	Sqstm1	0.126573	1.20495	0.211128	0.868596	0.0840832	1.31435	0.897659	0.268977	1.70509	0.675453	-0.203243	-1.35929	1.07529	0.394349	1.972	23.8071	23.4822	23.1702	23.4633	23.9235	23.6835	23.2301	23.0976	23.5193	23.5112	23.3907	23.9959	23.6129	23.4171	23.7906	23.4835	23.586	22.6705	23.5664	23.6688										4	4
Q3TEL0;Q3UB92;Q3U6W3;Q3U6J9;Q8VBX5;O88531;Q3TAR8;B1B0P8;Q3UFT5;B1B0P9	Q3TEL0;Q3UB92;Q3U6W3;Q3U6J9;Q8VBX5;O88531;Q3TAR8;B1B0P8;Q3UFT5;B1B0P9	Palmitoyl-protein thioesterase 1	Ppt1	0.245637	1.20426	0.996905	0.999497	0.484875	1.12511	0.609706	0.26815	1.25286	0.00134605	-0.000726318	-0.0040013	0.31437	0.170071	0.732316	26.4243	25.4751	25.9345	25.4744	25.2822	25.7197	25.3224	25.6223	25.686	25.3524	25.2942	25.7807	25.9802	25.2315	25.3228	25.9419	25.9581	25.2439	25.7818	25.7442										7	7
Q543C5;Q62000	Q543C5;Q62000	Mimecan	Ogn	0.797267	1.20387	0.0989118	6.31432	0.0054926	7.51409	0.0983961	0.267685	0.265595	1.00475	2.65863	1.86667	2.26022	2.9096	3.76656	28.959	26.0646	27.506	26.1297	21.551	26.1406	31.1653	27.3421	24.9714	26.2999	27.1873	30.3589	28.2939	26.9035	29.1957	28.544	26.115	24.2098	28.9763	28.1687								+	AOX9_ir_AOX9_sh	10	10
Q61206;Q8BTA2;A0A1L1SVK0;A0A1L1SQ76;A0A1L1SRD0;A0A1L1SQV7	Q61206	Platelet-activating factor acetylhydrolase IB subunit beta	Pafah1b2	0.514905	1.20361	0.815129	1.11055	0.472494	1.51419	0.288272	0.267362	0.681317	0.0887735	0.15127	0.241651	0.325604	0.59855	0.753934	26.1274	26.2904	22.659	25.8502	26.275	26.8339	25.9841	25.5479	26.998	26.5172	25.6287	26.6897	25.9844	23.6984	26.7388	24.837	26.05	25.5181	26.5926	25.6966										5	5
Q9WV98	Q9WV98	Mitochondrial import inner membrane translocase subunit Tim9	Timm9	0.223291	1.20291	0.423932	1.0679	0.743112	0.944692	0.65113	0.266523	1.32019	0.372703	0.0947803	0.842587	0.128946	-0.0820843	-0.33931	25.2213	25.454	25.7979	25.2405	25.5594	25.6237	25.3596	25.7669	26.096	25.7419	26.2841	25.7617	25.3223	25.5723	25.7442	25.4673	25.495	26.4044	26.1259	25.7318										5	5
P63242;A0A0A0MQM0;Q8BGY2;J3QPS8;Q8VHU9	P63242;A0A0A0MQM0;Q8BGY2	Eukaryotic translation initiation factor 5A-1;Eukaryotic translation initiation factor 5A;Eukaryotic translation initiation factor 5A-2	Eif5a;Eif5a2	0.173539	1.20285	0.256725	1.08014	0.0756305	1.33043	0.760603	0.26646	1.49397	0.590532	0.11122	1.22134	1.1213	0.411889	2.04037	28.9855	28.9832	28.5941	28.6764	28.6895	28.8755	29.0244	28.9231	28.7477	29.026	28.9148	29.3167	28.6481	29.0378	28.7948	28.7581	28.443	28.9454	29.7621	28.8367										9	9
Q99L13;A0ZNJ2	Q99L13;A0ZNJ2	3-hydroxyisobutyrate dehydrogenase, mitochondrial;3-hydroxyisobutyrate dehydrogenase	Hibadh	0.169919	1.20257	0.864454	0.980594	0.214329	1.14384	0.769758	0.266116	1.50826	0.0632581	-0.0282719	-0.176281	0.668919	0.193883	1.34882	30.3417	30.0398	29.4968	29.6036	29.2828	29.6413	29.424	29.4389	29.5767	29.9418	29.6495	29.7218	29.7647	29.8591	29.3696	29.7377	29.6638	29.6922	29.834	29.7937										16	16
Q8R2G4;F6RER8;B7ZNM3;E9QNU1;E9Q7Q8;A0A0R4J1M9;A0A0R4J1Q4;A0A0R4J1N4;E9Q1U7;E9Q9Q8;E9Q8Z0;E9Q7Z7;F6Z2C7;E9Q984;E9Q630;F6W3A0;Q0PL64;E9PVX7	Q8R2G4;F6RER8;B7ZNM3;E9QNU1;E9Q7Q8;A0A0R4J1M9;A0A0R4J1Q4;A0A0R4J1N4;E9Q1U7	Ecto-ADP-ribosyltransferase 3	Art3	0.516288	1.20223	0.590359	0.866579	0.516019	1.14289	0.287108	0.265708	0.679015	0.228884	-0.206596	-0.560694	0.287334	0.192686	0.679461	26.5598	26.4236	27.0985	26.6435	26.7497	26.236	25.0277	26.5972	26.228	25.6994	26.3578	26.5203	26.5693	26.7005	26.6716	27.1461	26.6913	26.514	26.4918	27.265										12	12
Q62048;D3Z375	Q62048;D3Z375	Astrocytic phosphoprotein PEA-15	Pea15;Pea15a	0.634591	1.20202	0.905584	1.03111	0.458167	1.28187	0.197506	0.265464	0.493988	0.0430714	0.0441925	0.122423	0.338976	0.358247	0.779421	26.5406	26.0464	26.3318	25.8472	25.8157	25.7089	27.0694	25.6262	26.0846	25.9482	25.0023	27.6263	26.5474	25.8407	26.1559	25.083	25.8658	25.2867	25.9573	26.1817										5	5
Q9ESR1;Q540E6;Q921J2	Q9ESR1;Q540E6;Q921J2	GTP-binding protein Rheb	Rheb	0.540041	1.20193	0.384127	1.31188	0.139015	1.8084	0.267573	0.265351	0.640038	0.415526	0.391635	0.920707	0.856938	0.85471	1.64296	23.9346	23.9761	22.5466	23.3055	22.8678	23.6275	23.5683	23.3358	22.3993	22.7286	24.5532	22.7528	23.001	21.6137	22.9932	22.5004	21.6393	24.1131	22.9278	23.532										4	4
Q8BIG7;H3BJ37	Q8BIG7;H3BJ37	Catechol O-methyltransferase domain-containing protein 1	Comtd1	0.79064	1.20186	0.443485	0.664045	0.722457	1.30109	0.102021	0.265268	0.274522	0.353121	-0.590648	-0.8061	0.141188	0.37972	0.367948	24.8957	25.1829	25.5331	24.2013	25.7088	25.4012	21.7351	25.5389	25.3605	23.0715	21.8803	25.7868	24.3325	24.8753	24.5616	24.5473	25.2903	21.738	24.9147	25.4145										6	6
Q3TJZ6;Q8BL36	Q3TJZ6;Q8BL36	Protein FAM98A	Fam98a	0.729673	1.20128	0.496422	0.699128	0.364792	0.600942	0.136872	0.264569	0.357907	0.304149	-0.516372	-0.712475	0.437955	-0.734703	-0.960793	23.7193	23.4515	24.5405	22.2798	22.1305	24.7895	22.1923	21.9828	25.008	22.1859	21.3398	22.6195	23.8538	24.6598	24.4586	23.0464	24.4312	23.9623	24.2099	24.5659										5	5
P14142;J3QK17;J3QNF4;J3QMU2	P14142;J3QK17	Solute carrier family 2, facilitated glucose transporter member 4	Slc2a4	0.320427	1.20093	0.41237	0.850748	0.937959	0.987479	0.494271	0.264155	1.05923	0.384713	-0.233196	-0.864718	0.0278161	-0.0181786	-0.0803155	28.9333	29.0243	28.9518	28.6998	27.9657	28.3325	28.1559	28.4506	28.44	28.717	28.7469	28.0671	28.9616	28.7653	28.0955	27.8326	28.8715	27.9903	28.5561	28.5763										8	8
Q5XJF6;Q3U561;P53026;Q99JL6;D6RE43	Q5XJF6;Q3U561;P53026;Q99JL6	Ribosomal protein;60S ribosomal protein L10a	Rpl10a	0.234925	1.20056	0.71359	1.05123	0.0392836	1.3021	0.62907	0.263704	1.28446	0.146551	0.0720734	0.380344	1.40579	0.380836	2.46057	27.1459	26.9266	26.6225	26.66	27.1044	26.8806	27.1218	27.2572	26.4824	26.7557	27.5436	26.7798	26.6296	26.6095	26.4986	26.4404	26.7539	27.0444	27.0483	27.0455								+	AOX9_ir_AOX9_sh	9	9
P97478;A0A140LIF0;Q3TYT1;Q8K359	P97478;A0A140LIF0;Q3TYT1;Q8K359	5-demethoxyubiquinone hydroxylase, mitochondrial	Coq7	0.417951	1.19935	0.173296	0.702031	0.806669	0.950385	0.378874	0.262253	0.853982	0.761213	-0.510394	-1.49492	0.0933049	-0.0734154	-0.252973	28.2717	28.3881	28.8569	29.2026	28.1354	27.7172	27.4784	28.3608	27.8644	27.7035	28.3964	27.53	28.2572	28.2478	27.5436	27.2374	27.8446	28.4171	28.4489	27.6726										9	9
Q8K0Z5;E9Q5J9	Q8K0Z5;E9Q5J9		Tpm3	0.426824	1.19915	0.43721	3.3223	0.272054	1.16876	0.369751	0.262018	0.837117	0.35931	1.73218	0.817687	0.565345	0.224975	1.17958	30.9472	30.4444	30.759	20.7251	31.0673	31.5977	31.3727	31.4958	31.2058	31.191	30.8874	31.6224	31.0784	31.1042	30.9164	30.0042	30.6603	30.6027	30.9064	31.1803										31	9
Q9D3C4;Q7TPD9;P59999;Q8BVW6;Q3TX55;E9PWA7	Q9D3C4;Q7TPD9;P59999;Q8BVW6;Q3TX55;E9PWA7	Actin-related protein 2/3 complex subunit 4	Arpc4	0.338252	1.19833	0.9846	1.0037	0.728591	1.08153	0.47076	0.261031	1.0185	0.00674006	0.00533333	0.0199133	0.137516	0.113075	0.359409	27.0601	26.7457	27.2429	26.8467	26.6873	26.3752	27.6505	26.7357	27.2073	26.8843	26.9836	27.4277	26.7807	27.2077	26.4941	26.2982	25.8212	27.5083	27.0082	26.7498										6	6
P63024;Q8CHR4;O35619;B0QZN5;P63044	P63024;Q8CHR4;O35619;B0QZN5;P63044	Vesicle-associated membrane protein 3;Vesicle-associated membrane protein 2	Vamp3;Vamp2	0.0946824	1.19812	0.54494	0.920935	0.0516717	1.48541	1.02373	0.260773	1.89508	0.263651	-0.118829	-0.632129	1.28675	0.570861	2.28494	24.8902	25.203	24.4249	25.0705	25.1472	24.4593	25.0044	24.7886	24.7285	23.7696	25.3672	24.9563	24.9223	25.4328	24.8108	24.6311	25.1197	24.8447	25.3187	25.2094										4	4
Q540D7;Q9JII6;Q80XJ7;Q3UJW9;B1AXW3;Q810X5	Q540D7;Q9JII6;Q80XJ7;Q3UJW9;B1AXW3	Alcohol dehydrogenase [NADP(+)]	Akr1a1	0.227223	1.19758	0.109511	1.2044	0.0177447	1.41201	0.643547	0.260127	1.30794	0.960541	0.268319	1.80025	1.75093	0.497752	2.97465	27.9029	27.1557	26.9552	26.9431	26.8282	26.7197	27.5073	27.145	26.6479	26.8769	27.3991	27.3256	27.0288	26.7199	26.6536	27.1197	26.7737	27.1396	27.0342	27.2201								+	AOX9_ir_AOX9_sh	16	16
F6ZHD8;Q9D6Y9;Q8C7E6;G3UW30;Q8BT78	F6ZHD8;Q9D6Y9;Q8C7E6;G3UW30	1,4-alpha-glucan-branching enzyme	Gbe1	0.201391	1.1967	0.289857	0.901057	0.228822	1.22348	0.69596	0.25906	1.39203	0.537817	-0.150309	-1.13343	0.640501	0.290996	1.30301	27.745	26.9981	26.8605	27.338	27.1257	27.5508	27.023	27.2556	27.1918	27.3696	27.1106	27.7641	27.2403	26.8056	27.0022	27.0301	26.6118	27.1156	27.0578	26.9268										24	24
Q5BLK2;P60867	Q5BLK2;P60867	40S ribosomal protein S20	Rps20	0.668749	1.19519	0.112288	2.22873	0.293081	1.56517	0.174737	0.257246	0.444084	0.949669	1.15622	1.78386	0.533012	0.646323	1.12531	24.4417	24.7987	24.1083	22.0177	25.1264	24.4736	26.3171	25.4945	25.0599	24.6089	26.3584	26.8248	25.0419	24.0098	25.3513	24.489	24.7716	25.9565	24.4507	25.6611										4	4
E0CXD9;Q545Q2;Q3U7E6;Q64310;F7CH13	E0CXD9;Q545Q2;Q3U7E6;Q64310;F7CH13	Surfeit locus protein 4	Surf4	0.466359	1.19495	0.479237	1.48277	0.898453	1.06259	0.331279	0.256949	0.764783	0.319449	0.568294	0.742114	0.0465045	0.0875854	0.131726	24.6114	24.272	22.9087	24.7271	25.2955	25.5836	24.3586	25.7749	25.9007	24.4508	24.947	25.4002	24.5591	21.6086	25.3013	24.9087	26.5056	25.6965	25.3112	25.6304										3	3
Q3UM45;A0A087WRA7;F6TGJ2	Q3UM45	Protein phosphatase 1 regulatory subunit 7	Ppp1r7	0.180763	1.19485	0.438173	0.895594	0.63783	0.959927	0.74289	0.256833	1.46621	0.358355	-0.159084	-0.815901	0.195295	-0.0590034	-0.4892	27.7253	27.7632	27.904	27.5914	27.1274	27.4818	27.5326	27.0619	27.5678	27.2428	27.6059	27.4454	27.3773	27.7204	26.8191	27.3262	27.7044	27.6631	27.568	27.4426										15	15
Q3TPZ5;Q99KJ8;Q8BW43	Q3TPZ5;Q99KJ8	Dynactin subunit 2	Dctn2	0.156273	1.19433	0.636938	0.939752	0.0963782	1.17868	0.806116	0.256203	1.56475	0.195903	-0.0896481	-0.490517	1.01602	0.237173	1.88355	28.4873	28.4875	28.7183	28.4683	28.4957	28.2941	28.6788	28.2627	27.9818	28.2757	28.4665	28.5298	28.0265	28.4275	27.7474	28.0876	28.1472	28.236	28.6119	28.4494										15	15
Q3TN93;Q3T992;Q66K07;Q8R317	Q3TN93;Q3T992;Q66K07;Q8R317	Ubiquilin-1	Ubqln1	0.424429	1.19356	0.283457	1.27415	0.010205	1.67433	0.372195	0.255276	0.841646	0.547513	0.34953	1.14975	1.99119	0.743581	3.34172	25.2429	24.5518	24.425	24.1063	23.7852	24.2326	25.3324	24.9098	24.2524	24.1439	24.6393	24.8346	24.2012	24.5644	23.9829	23.8604	24.0289	23.3456	24.62	24.577								+	AOX9_ir_AOX9_sh	5	4
Q6ZWZ7;Q6PHZ1;Q9CPR4;Q505B1;Q80V08;B2RY53	Q6ZWZ7;Q6PHZ1;Q9CPR4;Q505B1;Q80V08	60S ribosomal protein L17	Rpl17	0.417986	1.19336	0.0960181	1.23753	0.0855908	1.57624	0.378838	0.25503	0.853915	1.01765	0.30746	1.88598	1.06757	0.65649	1.96051	26.0292	25.6784	24.4983	25.1548	25.2777	25.0303	24.8835	25.3391	24.8826	24.8775	24.9609	25.4752	25.0146	25.1804	25.7493	25.5447	25.8087	25.1206	25.5482	26.4567										8	8
P62869;A6PWE0	P62869	Transcription elongation factor B polypeptide 2	Tceb2	0.32095	1.19234	0.914645	1.01866	0.778207	1.04755	0.493563	0.253797	1.05801	0.0387475	0.0266773	0.110617	0.108905	0.0670223	0.291334	25.8951	25.7227	26.3136	26.2183	26.4515	26.53	25.9001	26.3154	26.0021	26.6726	26.4754	26.9006	25.5217	25.9231	26.5951	26.2447	26.0785	26.645	26.1046	26.6713										6	6
Q921S7	Q921S7	39S ribosomal protein L37, mitochondrial	Mrpl37	0.0957208	1.19225	0.245129	0.861873	0.801876	0.972522	1.01899	0.253683	1.888	0.610605	-0.214452	-1.25433	0.0958929	-0.0401978	-0.259402	25.3695	25.1479	24.9469	25.1402	25.6229	25.0934	24.9274	24.65	25.1958	25.3809	25.3998	25.2979	24.7001	25.2433	25.0795	24.9229	25.6011	25.0723	24.8531	25.0758										12	12
Q4FZL1;Q5F2A7;Q3TFG3;P60843;Q3UXC2;Q3TGK7;Q3TLL6;Q3U8I0;Q78WR5;Q3TSJ4;Q99LR0	Q4FZL1;Q5F2A7;Q3TFG3;P60843;Q3UXC2;Q3TGK7;Q3TLL6;Q3U8I0;Q78WR5;Q3TSJ4	Eukaryotic initiation factor 4A-I	Eif4a1	0.0532796	1.19224	0.0316146	1.17432	0.0259891	1.31459	1.27344	0.253679	2.2653	1.50011	0.231824	2.60007	1.58521	0.394609	2.72643	28.9469	28.4563	28.4309	28.1475	28.4274	28.4904	28.4687	28.5269	28.1603	28.4233	29.0336	28.6073	28.0389	28.1575	28.4439	28.5251	28.0993	28.6025	28.4358	28.6656						+	WT9_ir_WT9_sh	+	AOX9_ir_AOX9_sh	22	22
A0A1D5RMC1;Q6PDL0;A0A1D5RM94	A0A1D5RMC1;Q6PDL0;A0A1D5RM94	Cytoplasmic dynein 1 light intermediate chain 2	Dync1li2	0.663449	1.19173	0.950293	1.03582	0.307598	1.59605	0.178192	0.253051	0.451744	0.0221424	0.0507717	0.0643206	0.512016	0.674507	1.08965	23.1664	23.3052	23.7427	23.4975	24.1496	20.9151	23.8715	23.2281	23.4167	23.1923	23.4967	22.786	23.3865	22.261	20.7558	23.303	20.9102	21.0944	22.9862	23.2936										6	6
Q5PPQ7;Q499X7;Q3TEU8;Q9WUM4;Q3TF74;Q3U8F0;E9PZJ0;E9PVJ1;E9PX03	Q5PPQ7;Q499X7;Q3TEU8;Q9WUM4;Q3TF74	Coronin;Coronin-1C	Coro1c	0.716879	1.19167	0.576159	0.787303	0.606892	1.36785	0.144554	0.25299	0.375739	0.239458	-0.34501	-0.582681	0.216889	0.451905	0.53546	22.4357	23.8074	24.4765	24.5555	23.0875	22.204	23.9651	22.0793	21.1183	21.1865	21.5076	23.9835	23.6515	22.5867	21.9996	22.5088	23.5405	23.0439	24.3964	23.302										9	8
Q7M739;F6ZDS4;Q3V1L5;Q3TZB5;Q32P08;Q8BU18;Q05CS8;Q8BK71;Q8K2T9;F6RX08;Q3UVR0	Q7M739;F6ZDS4;Q3V1L5;Q3TZB5;Q32P08	Nucleoprotein TPR	Tpr	0.763027	1.19153	0.484727	1.48111	0.898887	1.06986	0.11746	0.25282	0.311986	0.314503	0.56668	0.732572	0.0462948	0.0974281	0.13116	23.5321	21.1985	25.3302	22.78	22.4555	21.6771	25.1082	24.3851	22.814	24.0182	24.8239	24.6458	23.6271	23.8277	23.4833	23.0257	23.9156	21.8999	22.4168	23.0464										11	11
Q9D1I6	Q9D1I6	39S ribosomal protein L14, mitochondrial	Mrpl14	0.682826	1.19051	0.715573	1.20334	0.532856	1.30578	0.16569	0.251584	0.423872	0.145346	0.26704	0.377566	0.27339	0.384915	0.651716	21.7586	22.3615	21.9678	20.8343	23.2585	23.7619	23.4928	21.46	21.488	23.4795	24.1495	22.5627	21.127	23.19	22.8438	23.3488	22.9575	22.9474	22.3604	23.9336										4	4
Q5M9K7;Q3U9P0;P63325;Q3UW83	Q5M9K7;Q3U9P0;P63325;Q3UW83	40S ribosomal protein S10	Rps10	0.365206	1.19029	0.212304	1.32501	0.312675	1.36143	0.437462	0.251315	0.959919	0.673041	0.406005	1.35543	0.504907	0.445123	1.07749	28.1141	26.869	27.514	26.6016	27.0798	26.9686	27.2508	27.148	25.6258	27.0615	26.9437	26.7283	26.7397	25.492	26.9223	26.7216	26.5103	27.2311	27.0058	27.3763										5	5
Q1WWK3;P43276	Q1WWK3;P43276	Histone H1.5	Hist1h1b	0.245433	1.19003	0.705029	0.954236	0.953877	1.00994	0.610066	0.250992	1.25345	0.151793	-0.0675819	-0.392373	0.0205075	0.0142761	0.0596763	25.1497	24.9971	25.152	24.96	25.7492	25.5894	25.331	25.433	25.4277	25.9235	25.1046	25.9634	25.246	25.1539	25.1135	25.4859	25.8463	25.1946	25.532	25.8659										6	6
Q9CWA5;Q9WV85;Q9JIK8	Q9CWA5;Q9WV85;Q9JIK8	Nucleoside diphosphate kinase;Nucleoside diphosphate kinase 3	Nme3;Ndk3	0.254133	1.18959	0.259869	1.61469	0.101961	1.31058	0.594938	0.250465	1.22861	0.585245	0.691254	1.21261	0.991564	0.390208	1.84689	23.5858	23.345	23.9391	23.9841	22.5206	21.0434	23.8985	23.4063	23.2467	23.2998	24.3416	23.6635	24.0693	23.2312	23.8704	23.7847	23.7012	23.4193	24.2898	23.6765										4	4
Q4U4S6;A9YSG1;B2BBR6;B2BBR7;B2BBR8;B2BBR9;A0A089VPF9	Q4U4S6	Xin actin-binding repeat-containing protein 2	Xirp2	0.768665	1.18921	0.0427978	2.71849	0.217352	2.08945	0.114263	0.250009	0.304299	1.36858	1.4428	2.40565	0.662837	1.06312	1.33905	27.8038	25.8543	26.7794	25.1279	23.8247	25.2118	28.4924	25.8368	25.0682	26.0635	24.4648	27.9184	25.3281	25.115	25.8147	25.8234	25.9157	23.9291	26.5892	26.2954						+	WT9_ir_WT9_sh			40	40
F8WIH0;D3Z7V3;H7BX64;Q3URD3;F6UV57;F6YCM8;D3Z0N1;Q3TQF4	F8WIH0;D3Z7V3;H7BX64;Q3URD3;F6UV57;F6YCM8	Sarcolemmal membrane-associated protein	Slmap	0.281642	1.18879	0.460161	1.11885	0.00645839	1.42825	0.550302	0.249491	1.15443	0.33709	0.162015	0.775841	2.18988	0.514252	3.65384	27.8265	27.4574	27.1009	27.3233	27.4424	27.576	28.1806	27.1625	27.2333	27.5373	27.5365	28.1096	27.4065	27.0602	27.1514	27.6665	27.4113	27.0118	27.8085	27.5848								+	AOX9_ir_AOX9_sh	18	18
E9PWY9;Q8C0C7;Q8BJG2;Q3U0Y9;Q4FJQ2;Q8BXN0;D6RIJ2;Q9CT72	E9PWY9;Q8C0C7;Q8BJG2;Q3U0Y9;Q4FJQ2;Q8BXN0	Phenylalanine--tRNA ligase alpha subunit	Farsa	0.39832	1.18874	0.10969	0.79372	0.637318	0.92829	0.399768	0.249435	0.892214	0.959833	-0.333298	-1.79918	0.195644	-0.107352	-0.489956	26.6143	25.7226	26.2076	25.948	26.2013	26.325	26.1044	26.1912	26.1676	26.2081	25.6031	26.5661	26.1425	26.1251	25.8554	25.2017	26.1809	26.0951	25.6961	25.8429										11	11
Q9CXU4;Q8JZQ1;Q9WTQ8	Q9CXU4;Q8JZQ1;Q9WTQ8	Mitochondrial import inner membrane translocase subunit Tim23	Timm23	0.22683	1.18799	0.435119	0.894924	0.537289	1.12517	0.644299	0.248526	1.30916	0.361392	-0.160163	-0.821572	0.269792	0.170147	0.644499	24.7679	24.7767	24.5746	25.1851	25.5626	24.821	25.3547	25.2561	24.8711	25.4558	25.6112	25.5494	24.9272	25.5721	25.0788	24.801	25.7914	24.9663	25.3438	25.2375										4	4
Q9D273;D3Z1G7;Q3UQM9	Q9D273;D3Z1G7;Q3UQM9	Cob(I)yrinic acid a,c-diamide adenosyltransferase, mitochondrial	Mmab	0.219655	1.18795	0.550643	1.08593	0.125671	1.20497	0.658259	0.248469	1.33169	0.25913	0.118933	0.622974	0.900764	0.268997	1.70981	25.8495	25.9341	25.4208	25.5823	25.2659	25.7211	25.3171	25.7997	25.4277	25.4644	26.11	25.4231	25.021	25.4323	25.3995	25.1669	25.288	25.9137	25.6337	25.8433										8	8
A0A0R4J0T0;Q8K3A0;F6UL52;F6WN43	A0A0R4J0T0;Q8K3A0	Iron-sulfur cluster co-chaperone protein HscB, mitochondrial	Hscb	0.742587	1.1872	0.740281	0.854304	0.683744	1.14415	0.129253	0.247567	0.340034	0.130604	-0.227179	-0.343216	0.165106	0.194273	0.422561	23.99	21.0077	23.2781	23.7646	23.3298	24.1681	24.2279	24.2971	23.9335	24.2153	23.911	22.7447	23.946	23.8816	24.0836	24.338	22.579	24.2148	23.7161	24.8303										7	7
Q58E70;Q8C7C3;D3Z2H9;Q3TJ53	Q58E70;Q8C7C3;D3Z2H9;Q3TJ53		Tpm3;Tpm3-rs7	0.539174	1.18648	0.289778	1.27843	0.0901067	1.98008	0.268271	0.24669	0.641442	0.537935	0.354375	1.13363	1.04524	0.985559	1.92722	22.8821	23.5702	22.8906	23.2794	23.2406	22.6725	24.3048	23.0875	22.0829	23.2925	23.3512	24.4031	23.3028	22.5666	22.7606	23.1107	23.6249	21.2484	24.088	23.3427										25	6
Q5IRJ6;F8WHL1;B2RU82	Q5IRJ6;F8WHL1;B2RU82	Zinc transporter 9	Slc30a9	0.234183	1.18607	0.744082	0.941828	0.391906	0.8113	0.630445	0.246184	1.28669	0.128379	-0.0864643	-0.337972	0.406819	-0.301693	-0.904998	25.6274	25.9454	25.9957	25.5062	25.275	25.6913	25.5957	25.2506	25.806	25.3839	25.7546	26.1415	25.462	26.5436	25.4269	25.8272	27.1461	26.4535	26.2405	25.5128										9	9
B2RRH9;Q3THK7	B2RRH9;Q3THK7	GMP synthase [glutamine-hydrolyzing]	Gmps	0.551484	1.18571	0.920285	1.02459	0.681348	1.10903	0.258467	0.245752	0.62163	0.0360778	0.0350494	0.103278	0.166631	0.149294	0.425986	26.4464	26.0658	25.9446	25.9753	25.7464	25.6699	26.3429	25.0347	25.2752	25.6548	25.1618	26.3875	25.06	25.0253	25.0219	25.1869	26.2107	25.0492	25.701	25.1841										9	9
P09542;A0A0G2JDW2;A0A0G2JDM3;Q61935	P09542;A0A0G2JDW2;A0A0G2JDM3	Myosin light chain 3	Myl3	0.15646	1.18442	0.920843	0.989802	0.128262	1.17342	0.805595	0.244177	1.56394	0.0358142	-0.0147888	-0.102551	0.891903	0.230717	1.69634	35.5891	35.4906	35.2582	35.4066	35.5792	35.3985	35.4473	35.1762	35.4943	35.7523	35.702	35.6497	35.6366	35.7966	35.8861	35.7434	35.7889	35.5171	36.1047	35.919										29	29
Q7JCZ1;A0A075DC90;P00405	Q7JCZ1;A0A075DC90;P00405	Cytochrome c oxidase subunit 2	mt-Co2;COX2;Mtco2	0.386671	1.18418	0.612622	0.905743	0.415312	1.09975	0.412659	0.243885	0.915545	0.212807	-0.142826	-0.526801	0.381626	0.137173	0.859047	33.9731	33.8555	34.2934	34.048	33.5943	33.8798	33.0699	33.7522	33.9531	33.7152	33.8019	34.3445	34.296	34.2768	34.286	34.417	34.1313	33.8213	34.0274	34.4532										10	10
Q9DCS3;A2A845	Q9DCS3	Trans-2-enoyl-CoA reductase, mitochondrial	Mecr	0.201782	1.18379	0.56041	1.08265	0.159389	1.30911	0.695118	0.243417	1.39069	0.251494	0.114569	0.607426	0.797543	0.388583	1.55147	26.9756	26.6568	26.3202	26.1859	27.0828	26.7907	26.4958	27.0184	26.3571	26.4563	27.2131	26.9102	26.6271	26.8674	27.1173	26.8385	26.8126	27.4547	26.74	27.505										15	15
Q9CQG4;Q921E4;Q5QGU0;G3X8R0;Q60870	Q9CQG4;Q921E4;Q5QGU0;G3X8R0	Receptor expression-enhancing protein	Reep5	0.22745	1.18354	0.799859	1.04647	0.143843	1.59148	0.643114	0.24311	1.30724	0.0969866	0.0655354	0.262111	0.842111	0.670374	1.62022	27.7686	27.2982	26.1716	27.4047	27.5491	26.8528	26.8284	27.4129	27.0903	27.5007	26.9634	27.494	27.2526	26.3726	26.8403	27.3797	25.4659	27.3947	27.2968	27.4522										8	8
A0A1L1STC6;Q6ZWR6;Q6ZWS6;Q80T95;Q2NL50;Q6PI72;Q7TQH5;Q0VGB8;A0A1L1SRV6	A0A1L1STC6;Q6ZWR6	Nesprin-1	Syne1	0.262155	1.1824	0.780631	0.949509	0.740855	1.06499	0.581443	0.241715	1.20632	0.107554	-0.0747467	-0.288049	0.130267	0.0908401	0.342424	31.1257	31.1313	31.6211	31.0846	31.1825	30.3747	31.3641	31.1493	30.2425	31.4563	31.088	31.384	31.0459	31.585	30.3647	30.8896	31.3285	31.005	31.5392	30.9708										18	18
Q540I4;O08917;Q3TJS0;G3UYU4;Q6Y9S2;G3UZZ5;G3UWW8;G3XA73	Q540I4;O08917;Q3TJS0;G3UYU4;Q6Y9S2	Flotillin-1	Flot1	0.461033	1.18189	0.239777	0.764076	0.622792	0.913517	0.336268	0.241092	0.77428	0.620192	-0.388213	-1.27	0.205657	-0.130497	-0.511536	26.9928	26.4335	27.0614	27.0488	26.8266	27.0405	27.4554	27.1581	27.2448	27.4285	27.0562	26.7411	27.0146	27.0518	26.1282	25.8661	26.0345	27.13	26.6909	26.7657										16	16
Q61833;Q3U505;Q9DBG6;A2ACG7	Q61833;Q3U505;Q9DBG6;A2ACG7	Dolichyl-diphosphooligosaccharide--protein glycosyltransferase subunit 2	Rpn2	0.279346	1.18168	0.165589	0.803514	0.740137	0.941935	0.553857	0.240844	1.16039	0.78097	-0.315605	-1.52573	0.130688	-0.0863007	-0.343415	27.7458	27.7589	28.1834	27.9183	27.2367	27.5657	27.582	27.1808	28.1303	27.0855	27.2627	28.0295	27.9205	27.8127	27.4996	26.8544	27.3583	27.754	27.4308	27.6113										15	15
P68372;Q9DCR1;Q9CVR0	P68372;Q9DCR1;Q9CVR0	Tubulin beta-4B chain	Tubb4b	0.0799465	1.17897	0.151218	1.11812	0.0190576	1.22421	1.0972	0.237526	2.00458	0.820395	0.161073	1.5868	1.71993	0.291853	2.92796	33.211	32.6653	32.77	32.6211	32.6038	32.8899	33.0861	33.0352	32.8668	32.9448	32.8362	33.3473	32.8751	32.9095	33.0105	32.9077	32.8575	32.9941	33.3274	33.1705								+	AOX9_ir_AOX9_sh	33	33
O55234;Q8BTY5	O55234	Proteasome subunit beta type-5	Psmb5	0.46959	1.17882	0.362973	1.21797	0.00612503	1.55708	0.328281	0.237342	0.759057	0.440126	0.284474	0.964645	2.21289	0.638843	3.69059	27.4796	25.8064	26.4641	26.2822	26.2812	26.4389	26.7987	26.3917	26.5654	26.1384	26.9675	26.8335	26.7862	26.3305	27.2521	27.2924	26.0218	26.3442	26.7221	26.7253								+	AOX9_ir_AOX9_sh	11	11
Q642K0;Q60605;Q3TIG9;B0LAC7	Q642K0;Q60605;Q3TIG9	Myosin light polypeptide 6	Myl6	0.516201	1.17854	0.0912418	1.4842	0.00462766	1.73741	0.287181	0.237005	0.67916	1.03981	0.569686	1.9191	2.33464	0.796937	3.88717	28.8957	28.1861	28.3034	28.0477	28.0431	28.0999	29.8154	28.3409	28.1827	28.1993	28.4311	29.6673	28.3268	28.4359	28.8094	28.65	28.049	28.2677	29.1023	28.8904								+	AOX9_ir_AOX9_sh	9	9
Q9DBS1	Q9DBS1	Transmembrane protein 43	Tmem43	0.785364	1.17752	0.921639	1.05231	0.556227	1.3502	0.104929	0.235747	0.281645	0.0354394	0.0735645	0.101517	0.254748	0.433178	0.614066	22.6968	21.3549	22.9759	22.0678	21.7478	23.6219	22.323	21.7242	23.402	22.3495	22.045	24.2712	21.7724	22.7009	21.9727	24.9038	21.5931	20.971	21.0673	23.3771										5	5
E9Q616;Q6UL10;A0PJF4;Q61484;A0JLR7;Q8BKS2;Q8VDN3;Q8BRB8;Q8CGE7;Q6UIL4;Q3UYW8;G5E8K8;Q8R2L7;Q8CEX7	E9Q616		Ahnak	0.422724	1.17719	0.534622	1.12325	0.0216828	1.35982	0.373943	0.235351	0.84488	0.271954	0.167683	0.648838	1.66389	0.443415	2.84386	32.1235	31.9114	31.8676	31.6749	31.5899	31.4899	32.6974	31.9329	31.4789	31.5699	31.7157	32.4201	31.8201	31.8001	31.3213	31.3505	31.8619	31.3948	32.2131	31.9177								+	AOX9_ir_AOX9_sh	203	203
Q8R0G3;Q5FWX7;E9Q6C1;F6UHR6;E9PXZ2;A0A0A6YXH3;A2A8Z1	Q8R0G3;Q5FWX7;E9Q6C1;F6UHR6;E9PXZ2;A0A0A6YXH3;A2A8Z1	Oxysterol-binding protein;Oxysterol-binding protein-related protein 9	Osbpl9	0.743353	1.17612	0.328536	1.54293	0.567088	1.37765	0.128805	0.23403	0.338978	0.483417	0.625674	1.04048	0.246349	0.46221	0.596885	23.4065	23.3135	23.1314	23.2998	20.2574	22.9206	23.4558	22.7163	21.2931	22.7622	24.6997	23.7152	22.1193	22.3229	22.7666	21.7961	21.8557	23.865	21.0353	22.3617										2	2
Q9CZ28;A2A6M1	Q9CZ28;A2A6M1	Vacuolar-sorting protein SNF8	Snf8	0.823597	1.1758	0.491788	0.604723	0.879076	0.911117	0.0842853	0.233642	0.230355	0.308222	-0.725654	-0.7204	0.0559734	-0.134292	-0.157077	22.4683	22.1409	22.7851	21.813	22.3514	25.0234	21.8139	20.7769	22.9309	21.2542	24.6219	22.0373	24.2667	24.103	25.2642	23.9334	24.4366	24.3622	21.5921	24.3779										3	3
P40142;Q9Z2L5;O55021;E0CY51	P40142	Transketolase	Tkt	0.510329	1.17534	0.734685	1.06708	0.0511023	1.51383	0.29215	0.233082	0.688965	0.133899	0.0936672	0.350956	1.29156	0.598202	2.29203	27.8302	27.166	27.3763	27.134	27.934	27.522	28.545	27.4772	26.992	27.3944	27.2074	28.544	27.6233	27.6524	27.4878	27.6581	27.2258	27.5198	28.3416	27.5764										20	20
P35385	P35385	Heat shock protein beta-7	Hspb7	0.180276	1.17465	0.0488393	1.4805	0.0358197	1.45014	0.744062	0.232226	1.46805	1.31123	0.566086	2.32105	1.44588	0.536195	2.5198	29.941	29.155	29.3929	28.8709	27.7631	28.5222	29.4081	29.2426	28.6544	28.509	29.2219	29.4863	28.9191	29.0951	29.0822	29.113	29.0324	28.8923	29.0774	29.4354						+	WT9_ir_WT9_sh	+	AOX9_ir_AOX9_sh	8	8
Q9WVA4;A0A0A6YXG6;Q9R1Q8;Q8BT95;Q9D6K2	Q9WVA4	Transgelin-2	Tagln2	0.366009	1.17399	0.0388781	1.39937	0.00805829	1.52133	0.436509	0.231426	0.958224	1.41029	0.48478	2.46723	2.09376	0.60533	3.50176	28.0365	27.7692	27.7259	27.6498	27.7166	27.2077	28.6504	27.7925	27.6435	27.7469	28.1009	28.9648	27.6068	27.7211	28.2628	27.851	27.7505	27.5896	28.2234	28.1574						+	WT9_ir_WT9_sh	+	AOX9_ir_AOX9_sh	17	17
P08249;A0A0G2JF23;A0A0G2JGY4	P08249	Malate dehydrogenase, mitochondrial	Mdh2	0.0915847	1.17238	0.509819	0.941077	0.213583	1.10313	1.03818	0.229441	1.91667	0.292584	-0.087616	-0.68982	0.670433	0.141606	1.35125	35.3606	35.1716	35.2623	35.2664	35.6041	35.689	35.313	35.3528	35.5673	35.5385	35.6991	35.7406	35.2986	35.6404	35.6842	35.5388	35.4581	35.6734	35.8168	35.5906										23	23
Q4VAE6;Q9QUI0;A0A0A6YXF6;Q3TN61;H3BL56;A0A0G2JEP8;Q9CR99;C0IQA7;A0A0A6YWJ1	Q4VAE6;Q9QUI0;A0A0A6YXF6;Q3TN61;H3BL56;A0A0G2JEP8	Transforming protein RhoA	Rhoa;Rhoc	0.710287	1.17227	0.775222	0.882573	0.788857	1.09428	0.148566	0.229301	0.384978	0.110574	-0.180213	-0.295383	0.103002	0.129979	0.276927	26.2067	24.666	25.4467	25.9366	27.3821	27.5589	27.3917	27.1183	27.2302	27.6259	26.4185	27.6163	26.6613	26.6242	27.645	26.4411	26.3079	27.1479	27.2632	26.9038										11	11
P46412;A0A1C7ZMZ5;A0A1C7ZMZ7;Q8CC60;Q8CDQ5;F2Z3Y2;P21765	P46412;A0A1C7ZMZ5;A0A1C7ZMZ7	Glutathione peroxidase 3	Gpx3	0.745254	1.17049	0.113312	2.04377	0.00216203	5.22952	0.127696	0.227109	0.336358	0.945725	1.03123	1.77791	2.66514	2.38668	4.44205	25.3009	24.7603	21.793	24.5391	24.9011	24.1521	27.5974	25.5033	23.9099	23.8418	24.5228	26.7033	24.2404	24.2134	24.798	24.5432	23.5391	23.3206	26.1794	25.6313								+	AOX9_ir_AOX9_sh	5	5
Q3UHH5;P21279	Q3UHH5;P21279	Guanine nucleotide-binding protein G(q) subunit alpha	Gnaq	0.730828	1.1701	0.226439	2.3289	0.181079	2.14263	0.136185	0.226637	0.356303	0.64505	1.21965	1.31037	0.742133	1.09938	1.46502	24.8973	21.9967	22.4383	21.6874	24.7975	24.8112	25.4394	24.6745	21.6615	22.8114	23.5709	24.8367	22.1613	21.7919	24.6183	24.6186	24.5548	25.5178	24.576	24.5998										9	4
Q3TT11;P51660;Q3UHW2	Q3TT11;P51660;Q3UHW2	Peroxisomal multifunctional enzyme type 2;(3R)-hydroxyacyl-CoA dehydrogenase;Enoyl-CoA hydratase 2	Hsd17b4	0.384151	1.16812	0.856317	0.967544	0.299609	1.11181	0.415498	0.224192	0.920658	0.0673654	-0.0476006	-0.186999	0.523446	0.152905	1.10911	28.2695	27.2999	27.7589	27.8268	28.0812	27.7525	27.0568	27.5876	27.8267	27.6112	27.8929	27.718	27.4388	27.2627	28.1739	28.0057	27.5073	27.7762	27.5114	27.8531										28	28
Q52KG9;Q3TIX8;Q3TI05;P80317;Q3TW97;Q3TI62;Q8VEI1;Q497N0;Q61390;Q8BVT1;B1AT05	Q52KG9;Q3TIX8;Q3TI05;P80317;Q3TW97;Q3TI62;Q8VEI1	T-complex protein 1 subunit zeta	Cct6a	0.345967	1.16789	0.3398	0.861969	0.986462	1.00258	0.460965	0.223905	1.00138	0.468777	-0.214293	-1.01504	0.00591985	0.00371284	0.0175062	28.2844	28.3183	28.239	28.0585	27.7102	28.0745	27.1944	27.4143	27.847	27.7872	27.7272	28.0554	28.0453	27.8561	27.9606	27.7855	28.4833	27.4176	27.9718	27.7539										16	16
P61922;Q3V1S0;Q3TUE8;F7C9G3;F6RN86;Q3U0M2	P61922;Q3V1S0	4-aminobutyrate aminotransferase, mitochondrial	Abat	0.388417	1.16739	0.754804	1.06429	0.443261	0.904784	0.410702	0.223292	0.912015	0.122166	0.0898968	0.323236	0.353341	-0.144355	-0.806512	25.8363	25.3358	26.3605	26.1821	25.7102	25.6663	26.4118	26.0442	26.2533	25.8185	25.8907	26.6298	25.011	26.0224	25.7387	25.5111	26.2773	26.17	25.8218	25.9793										9	9
Q543D7;O70433	Q543D7;O70433	Four and a half LIM domains protein 2	Fhl2	0.722672	1.16728	0.729189	0.824572	0.716039	0.843189	0.141059	0.223145	0.367648	0.13716	-0.278283	-0.358579	0.145063	-0.246072	-0.376913	29.1564	28.7118	28.5586	28.7481	31.9735	31.3806	29.8777	30.4916	31.1143	31.5071	30.3043	31.2336	29.7299	29.5836	31.5832	29.3598	29.9574	31.2328	30.653	29.7925										29	29
A2AEX8;A2AEX6;P97447;A2AEY1;A2AEY2;A2AEX7;A2AEY0;A2AEX9;Q9DAH0;Q8CDC8;Q6P8P1;O70403	A2AEX8;A2AEX6;P97447;A2AEY1;A2AEY2;A2AEX7	Four and a half LIM domains protein 1	Fhl1	0.729771	1.16696	0.70421	1.18627	0.783605	1.10663	0.136813	0.222758	0.35777	0.152298	0.246437	0.393528	0.105903	0.146178	0.284024	25.2409	24.0075	24.3597	24.2593	26.2424	26.1109	26.5528	25.3948	25.8495	26.374	25.0382	27.0616	25.4491	24.7325	26.7505	25.3208	25.7266	26.0994	26.3273	25.4722										13	13
Q3UJN2;Q3U1C2;P60122;D3YW60	Q3UJN2;Q3U1C2;P60122	RuvB-like 1	Ruvbl1	0.124553	1.16686	0.188308	1.22837	0.00106587	1.20371	0.904645	0.222636	1.71571	0.725131	0.296748	1.43825	2.9723	0.267493	4.99015	25.1396	24.8224	24.7738	24.4448	24.032	24.6754	24.8137	24.7322	24.714	24.7539	25.176	24.981	25.0535	24.4253	24.5014	25.2451	24.8535	24.7952	24.9209	25.0105								+	AOX9_ir_AOX9_sh	9	9
B2RPS1;Q0PD56;P61021;Q8C458;A2A5F5;A2A5F6	B2RPS1;Q0PD56;P61021;Q8C458	Ras-related protein Rab-5B	Rab5b	0.74602	1.1667	0.461427	0.701312	0.285956	1.62389	0.12725	0.22244	0.335303	0.335897	-0.511871	-0.773576	0.543701	0.699457	1.14334	24.6085	24.9913	25.0401	24.8031	25.2985	24.4789	25.0457	25.2141	22.4744	25.0584	25.0957	24.5964	25.0462	24.854	21.8035	24.8667	24.4934	22.4699	24.1942	24.5387										7	4
D3Z795;Q9JK23;D6RG59	D3Z795;Q9JK23	Proteasome assembly chaperone 1	Psmg1	0.698334	1.16596	0.424304	1.51203	0.432859	1.46271	0.155937	0.221518	0.401825	0.372323	0.596482	0.841882	0.363654	0.548647	0.825788	23.8407	21.6906	21.9673	21.7273	23.8072	21.6506	24.3065	24.3953	24.8335	24.1704	23.9668	23.6388	24.0285	22.5346	23.4523	22.8861	21.7612	22.3626	22.6592	23.7327										6	6
Q99LD8;O08972;G3UZR0;A4FUQ8	Q99LD8;O08972	N(G),N(G)-dimethylarginine dimethylaminohydrolase 2	Ddah2	0.687013	1.1658	0.312159	1.34684	0.730112	1.13103	0.163035	0.221321	0.417898	0.505624	0.429577	1.07872	0.136611	0.177637	0.357297	25.9786	25.3574	25.6438	24.1515	25.6826	25.4006	26.7676	25.4542	25.0718	26.0576	24.2537	27.0341	25.4045	25.8397	25.6175	25.4302	26.0484	26.0237	26.2075	26.2596										10	10
Q8BYL4;Q3UUD9;E9PX65;Q8BJJ2;F7BWC1	Q8BYL4;Q3UUD9;E9PX65	Tyrosine--tRNA ligase, mitochondrial;Tyrosine--tRNA ligase	Yars2	0.534706	1.16437	0.641109	0.902135	0.7404	0.925445	0.271885	0.219555	0.6487	0.193068	-0.148584	-0.484365	0.130533	-0.111781	-0.343051	28.2958	27.389	27.2784	27.5237	26.0173	27.5466	26.8099	27.0296	27.3811	27.4355	27.3095	27.0165	27.24	27.3095	26.7119	26.9538	27.4128	27.043	26.3364	27.0338										14	14
P48962;Q8BVI9	P48962;Q8BVI9	ADP/ATP translocase 1	Slc25a4	0.416583	1.16419	0.527852	0.901236	0.688024	0.933907	0.380299	0.219323	0.856605	0.277488	-0.150023	-0.659905	0.162397	-0.0986488	-0.416458	34.3921	34.3195	34.4394	34.5317	34.908	34.9038	34.5293	34.5374	35.4296	35.2762	35.2908	34.935	35.1205	35.0871	35.4499	34.9649	34.963	35.2829	35.1609	35.119										59	59
Q8BJ71;Q3TFC8;A0A1D5RLQ0	Q8BJ71;Q3TFC8;A0A1D5RLQ0	Nuclear pore complex protein Nup93	Nup93	0.689254	1.16408	0.795219	0.906632	0.409912	0.711619	0.161621	0.219189	0.414708	0.0995131	-0.141412	-0.268351	0.387309	-0.490824	-0.86948	23.2138	22.0613	23.2801	22.3635	22.5565	21.6452	23.6026	23.3133	23.2506	24.2495	21.6997	22.3997	23.0603	23.0155	21.2209	21.7358	21.2303	23.4736	22.8764	22.8403										7	7
Q61733	Q61733	28S ribosomal protein S31, mitochondrial	Mrps31	0.649585	1.16397	0.103864	1.24543	0.178001	1.79776	0.187364	0.219057	0.471924	0.983535	0.316644	1.83484	0.749578	0.846204	1.47671	26.5905	25.0524	25.4076	24.4432	24.5693	24.2292	24.3008	24.5031	23.7105	23.6015	24.2377	24.4873	23.9162	24.3131	24.4452	24.7528	23.4193	23.7796	24.2586	24.5754										11	11
Q545G0;Q9R1P1;D3YUM8;Q8VHB3	Q545G0;Q9R1P1	Proteasome subunit beta type;Proteasome subunit beta type-3	Psmb3	0.150253	1.16375	0.905643	0.982669	0.525635	1.06993	0.823177	0.218781	1.59109	0.0430427	-0.025222	-0.122345	0.279316	0.0975212	0.663549	26.1773	26.1522	25.5606	25.6786	26.3735	25.6819	25.7695	25.9598	25.7719	25.9523	25.9237	25.9773	25.4019	25.9367	25.4249	25.64	25.882	26.3858	26.0898	25.8722										7	7
Q80YD1;M0QWM4	Q80YD1	ATP-dependent RNA helicase SUPV3L1, mitochondrial	Supv3l1	0.618793	1.16374	0.641832	1.13587	0.410145	1.26937	0.208454	0.218766	0.517523	0.192579	0.183798	0.483301	0.387062	0.344116	0.869027	26.3812	27.1698	27.5321	26.0878	26.5106	26.8767	27.1593	27.5908	26.8696	25.6634	27.7684	26.8145	26.666	27.107	26.6216	25.6256	26.9117	26.5635	27.4941	26.8027										15	15
Q8VBV7;A0A087WPM5	Q8VBV7	COP9 signalosome complex subunit 8	Cops8	0.286028	1.16341	0.160302	1.2381	0.0126579	1.51865	0.543591	0.218358	1.14315	0.79506	0.308133	1.54762	1.89764	0.602787	3.1976	25.7738	25.1021	24.9693	24.5871	25.2517	25.243	25.5302	25.0036	24.4005	24.6972	25.2127	25.519	24.8768	24.8404	25.7308	24.9731	25.138	25.2126	25.6896	25.2364								+	AOX9_ir_AOX9_sh	5	5
Q8R0F8	Q8R0F8	Acylpyruvase FAHD1, mitochondrial	Fahd1	0.18598	1.16332	0.125298	0.811458	0.823542	0.969275	0.730533	0.218245	1.44677	0.902055	-0.301412	-1.71178	0.0843142	-0.0450218	-0.230428	28.2461	27.9241	27.9106	27.7912	28.3878	28.6968	28.002	27.9062	28.3086	28.5083	28.4962	27.7313	28.0975	27.864	27.7793	27.7186	27.7597	28.1592	27.8043	28.1435										10	10
Q542H2;Q3TN31;Q9Z2U0;Q3UIT9;Q3THL2;Q9CWH6;B7ZMS4;B7ZMS3;Q8VEB8	Q542H2;Q3TN31;Q9Z2U0;Q3UIT9;Q3THL2	Proteasome subunit alpha type;Proteasome subunit alpha type-7	Psma7	0.220033	1.16167	0.418967	1.11695	0.291538	1.14493	0.657513	0.216197	1.33049	0.37782	0.159559	0.852038	0.535305	0.195261	1.12919	27.3271	27.4219	27.0735	27.1497	27.2686	26.6653	27.4501	27.3612	26.5997	27.4576	27.4027	27.2927	26.9132	27.0615	26.6555	26.9673	27.5134	27.3165	27.5604	27.3541										11	11
A2AMQ5;Q99L43;F6S4G2;Q8BX08;Q6PBC0	A2AMQ5;Q99L43;F6S4G2;Q8BX08	Phosphatidate cytidylyltransferase;Phosphatidate cytidylyltransferase 2	Cds2	0.526777	1.16131	0.185641	0.768701	0.180942	0.74801	0.278373	0.215756	0.661671	0.731326	-0.379506	-1.44802	0.742461	-0.41887	-1.46554	27.9198	27.6583	27.5495	27.1162	26.8657	27.863	26.7098	26.6738	27.4924	27.3296	26.4695	27.2243	27.105	27.3776	26.5357	26.8523	27.264	27.9675	26.6324	27.2627										6	6
P57759;A8C1V9;F8WJI4;D6RG87	P57759	Endoplasmic reticulum resident protein 29	Erp29	0.510808	1.16065	0.662885	1.0931	0.855317	0.967726	0.291743	0.214927	0.688163	0.178562	0.128429	0.452561	0.0678731	-0.0473297	-0.188318	25.6492	24.7648	25.1576	25.3773	24.7048	24.3882	25.871	24.9446	24.8544	25.2721	25.7844	24.7242	25.0445	24.881	24.5054	24.9521	25.6952	25.3699	24.875	25.0799										9	9
B2CY77;P14206;A0A1L1SUK3;A0A1L1SRW0	B2CY77;P14206	40S ribosomal protein SA	Rpsa	0.225268	1.15934	0.901432	1.01617	0.167816	1.09245	0.6473	0.213307	1.31401	0.0450669	0.0231472	0.127838	0.775166	0.127569	1.5167	30.0449	29.5659	30.0088	29.6578	29.9396	30.2323	30.4582	30.0025	29.9979	30.1934	30.1878	30.1643	29.8746	29.9747	30.0691	29.6991	29.822	30.2013	30.3272	30.137										16	16
A0A0R3P9C4;Q8C1Q6	A0A0R3P9C4;Q8C1Q6	Small integral membrane protein 4	Smim4	0.717727	1.15919	0.490996	0.782589	0.881325	1.06089	0.144041	0.213112	0.374552	0.308922	-0.353673	-0.72176	0.0548638	0.0852695	0.154129	22.4757	23.2199	22.8381	23.2822	22.3726	22.3557	21.2555	22.2462	21.3399	22.9248	21.3899	23.2582	23.544	22.8891	22.2396	23.7142	23.838	22.3737	23.3008	23.3163										2	2
Q9ET54;K0BWC3;Q8C306;D3Z1J5;Q9ET53	Q9ET54;K0BWC3	Palladin	Palld	0.310115	1.15862	0.793117	1.03428	0.084884	1.28202	0.508477	0.212407	1.0836	0.100663	0.0486286	0.271182	1.07117	0.358418	1.96587	26.5477	25.6919	26.0506	25.7255	26.3482	25.9313	26.2967	26.3363	25.9245	26.19	25.8255	26.2392	26.0846	25.9934	25.7167	26.2845	25.9973	25.4338	26.509	26.2669										26	26
Q6ZPX7;Q6P9R2;F7AVI9	Q6ZPX7;Q6P9R2	Serine/threonine-protein kinase OSR1	mKIAA1101;Oxsr1	0.271387	1.15803	0.0353941	0.775593	0.209756	0.824762	0.566411	0.211673	1.18136	1.45107	-0.366629	-2.52748	0.678286	-0.27795	-1.36383	27.2768	26.8832	26.8406	27.0929	27.184	27.013	26.5557	27.0295	27.7078	27.2219	27.175	26.4929	26.7338	27.3283	26.5132	26.5371	27.0486	27.1479	26.92	26.7123						+	WT9_ir_WT9_sh			12	12
E9Q852;E9Q9C3;Q9QZQ1;E9PYX7;F7C3I9	E9Q852;E9Q9C3;Q9QZQ1;E9PYX7	Afadin	Mllt4	0.626899	1.15766	0.824024	0.94528	0.381514	1.42154	0.202802	0.211207	0.505409	0.0840603	-0.0811871	-0.229787	0.418489	0.507451	0.926035	23.5546	24.1915	23.9186	22.8407	23.704	23.3565	22.2851	23.5162	22.1528	23.5828	22.6412	23.8814	23.0299	23.3701	23.0126	22.8897	23.37	21.3898	22.8848	23.9892										9	9
Q4KL76;Q64433;Q9JI95	Q4KL76;Q64433;Q9JI95	10 kDa heat shock protein, mitochondrial	Hspe1;Cpn10-rs1	0.111477	1.15726	0.126342	0.850719	0.823659	1.02163	0.952815	0.210717	1.7886	0.898452	-0.233246	-1.7063	0.0842526	0.0308689	0.230273	29.7663	29.6119	29.5317	29.4931	29.9535	29.8583	29.1454	29.3016	29.6969	29.9394	29.4499	29.4448	29.4943	29.4529	29.4552	29.5718	29.2865	29.5306	29.8339	29.6446										8	8
Q5SX50;P62962;Q8CEH8;Q3U7V7;Q5SX49;J3QMC2	Q5SX50;P62962;Q8CEH8;Q3U7V7;Q5SX49	Profilin;Profilin-1	Pfn1	0.127359	1.15693	0.0196133	1.2381	0.00295157	1.44196	0.89497	0.210297	1.701	1.70745	0.308131	2.9092	2.52995	0.52803	4.21107	29.3125	28.8558	28.713	28.5975	28.4384	28.8699	29.1147	28.8738	28.8376	28.8586	29.3891	29.4512	28.8359	28.7917	29.2008	29.029	28.5062	28.57	28.8967	29.0759						+	WT9_ir_WT9_sh	+	AOX9_ir_AOX9_sh	13	13
Q3U9V4;P62880;E9QKR0;D3Z1M1;D3YZX3;D3Z1T4;E9PWM7	Q3U9V4;P62880;E9QKR0;D3Z1M1;D3YZX3;D3Z1T4	Guanine nucleotide-binding protein G(I)/G(S)/G(T) subunit beta-2	Gnb2	0.491396	1.15636	0.906625	1.02622	0.341133	1.28091	0.308568	0.209586	0.721073	0.0425722	0.0373383	0.121065	0.467077	0.357164	1.01207	27.7785	27.5322	27.0462	27.4284	28.5862	28.527	28.3055	28.4773	28.5024	28.6244	28.5569	28.7163	28.3772	28.2356	28.9107	28.1154	27.8597	28.5704	28.8129	28.5245										12	12
Q5SUD5;Q5SUC9;Q3TJT6	Q5SUD5;Q5SUC9;Q3TJT6	Protein SCO1 homolog, mitochondrial	Sco1	0.549877	1.15581	0.953771	1.01528	0.333743	1.31786	0.259734	0.208902	0.624201	0.0205559	0.0218792	0.059814	0.476588	0.398198	1.02864	25.9305	25.639	24.5196	25.1274	26.3406	25.8651	25.8479	26.0411	25.7688	26.1267	26.5242	25.7086	24.6232	25.8943	25.5665	24.8657	25.0812	25.5173	24.8707	25.9705										8	8
Q3UC02;Q9DB79;P62281;A0A1B0GRR3;Q9D0P6;A0A1B0GSE8;Q9CW75	Q3UC02;Q9DB79;P62281;A0A1B0GRR3;Q9D0P6;A0A1B0GSE8	40S ribosomal protein S11	Rps11	0.502866	1.15517	0.802607	0.949933	0.919675	0.984747	0.298548	0.208111	0.701531	0.0954972	-0.0741024	-0.25842	0.0363655	-0.0221756	-0.10407	26.4459	25.4371	25.9121	25.9693	26.5743	26.5761	25.7705	26.4677	26.3289	26.5303	26.7107	26.0335	26.113	26.0959	26.8479	26.435	26.84	26.4982	26.7316	26.0771										11	11
O88840;Q61554;Q60784;Q3TNW1;Q7TMG6;Q99L19	O88840;Q61554;Q60784	Fibrillin-1	Fbn1	0.714718	1.15462	0.864474	1.07	0.728285	1.13199	0.145865	0.207417	0.378763	0.0632478	0.0976067	0.176254	0.137699	0.178856	0.359835	27.3963	26.2151	26.6444	26.7129	28.807	28.1305	28.7146	28.1712	28.3045	28.6238	27.4641	28.9205	27.4852	27.6398	28.2853	27.8772	27.4726	28.361	28.8378	27.6818										61	61
Q9CY10;Q91VB8;Q9CWS5;Q9CY06;Q8BPF4;Q9QWJ3;A8DUV3;P01942;Q61287;A8DUV1;Q78PA4;A7M7S6;P06467	Q9CY10;Q91VB8;Q9CWS5;Q9CY06;Q8BPF4;Q9QWJ3;A8DUV3;P01942;Q61287;A8DUV1	Hemoglobin subunit alpha	haemaglobin alpha 2;Hbat1;Hba	0.768305	1.154	0.233809	1.48784	0.188194	1.95691	0.114466	0.206646	0.304789	0.631139	0.573222	1.28782	0.725393	0.968574	1.43867	30.2374	31.7084	32.4304	30.96	31.4454	31.2265	33.2298	30.9679	30.8478	31.4433	32.9228	32.9057	30.9012	32.0579	31.3373	32.2138	30.1456	30.7804	33.0138	31.4109										9	9
Q9D172	Q9D172	ES1 protein homolog, mitochondrial	D10Jhu81e	0.199225	1.1537	0.363552	0.925125	0.41681	1.12292	0.700656	0.206266	1.39949	0.439434	-0.11228	-0.963417	0.380061	0.167256	0.856168	32.358	32.388	32.2069	32.5429	32.4346	32.9988	32.544	32.6888	32.8984	32.9113	32.5458	32.8461	32.5592	32.8389	32.6301	32.5622	32.5905	32.401	33.0899	33.0045										17	17
G5E8R3;Q3TCQ3;Q3T9S7;E9QPD7;Q05920;Q3UFS6;Q62043;Q8BP54	G5E8R3;Q3TCQ3;Q3T9S7;E9QPD7;Q05920;Q3UFS6;Q62043;Q8BP54	Pyruvate carboxylase;Pyruvate carboxylase, mitochondrial	Pcx;Pc	0.0696414	1.15355	0.795816	0.976666	0.0804052	1.12522	1.15713	0.206087	2.09347	0.0991874	-0.0340626	-0.267548	1.09472	0.170213	2.00089	29.2507	28.995	29.2631	29.0189	28.884	29.3841	29.0797	29.2254	29.1577	29.2392	29.3322	29.3449	29.1269	29.3869	29.3809	28.9495	28.9252	29.2248	29.5388	29.1943										38	38
Q5SW18;Q3TJG1;P63005;Q3UHM0;Q3UH92;Q3UGR6;Q3TIK0;Q5SW16;Q3TUH5	Q5SW18;Q3TJG1;P63005;Q3UHM0;Q3UH92;Q3UGR6;Q3TIK0	Platelet-activating factor acetylhydrolase IB subunit alpha	Pafah1b1	0.395361	1.15322	0.442169	1.20127	0.0957801	1.32395	0.403006	0.205669	0.898091	0.354412	0.264556	0.808521	1.01872	0.404853	1.88759	25.2187	24.5503	24.5428	24.2832	25.4787	25.3698	24.8368	24.9535	25.0024	25.1603	24.7908	25.5296	24.3508	24.41	25.6952	25.1796	24.3225	25.1915	25.3349	25.3697										17	17
Q5XK33;Q9CZB0;F8WGB3;D3Z1A8	Q5XK33;Q9CZB0;F8WGB3	Succinate dehydrogenase cytochrome b560 subunit, mitochondrial	Sdhc	0.553212	1.15307	0.559749	0.850779	0.808498	0.92035	0.257108	0.205476	0.61887	0.252007	-0.233143	-0.608474	0.092321	-0.119745	-0.250521	29.383	28.3424	28.6382	29.2018	30.2769	30.0406	29.3052	30.1331	30.1689	30.1744	30.1679	29.4247	29.1615	29.0546	29.4989	29.2901	28.5019	30.7124	29.4102	29.2113										9	9
K3W4L0;B2RRE2;E9QAX2;Q9JMH9;E9Q405;A0A1C7ZN10;E9QA74;Q6PER1;Q3UIM4	K3W4L0;B2RRE2;E9QAX2;Q9JMH9;E9Q405;A0A1C7ZN10;E9QA74	Unconventional myosin-XVIIIa	Myo18a	0.514114	1.15271	0.498665	0.889849	0.910314	0.980138	0.288941	0.205025	0.682637	0.302191	-0.168367	-0.708655	0.0408086	-0.0289433	-0.116257	26.479	26.4477	26.5658	25.9624	26.3891	26.6292	26.1113	25.5298	26.0602	26.4428	27.1541	26.2681	26.6349	26.3764	26.311	26.7503	26.4869	26.7643	26.4911	25.7831										27	27
A0A087WNV1;A0A087WSR7;A0A087WR52;Q8K2K6;A0A087WRL1	A0A087WNV1;A0A087WSR7;A0A087WR52;Q8K2K6	Arf-GAP domain and FG repeat-containing protein 1	Agfg1	0.737916	1.15156	0.461136	1.37511	0.373248	1.17356	0.131993	0.203586	0.346484	0.336171	0.45955	0.774096	0.428002	0.23089	0.943072	23.6704	23.0178	22.4927	21.3111	22.3365	22.7055	24.0101	20.7573	22.7077	22.2009	22.5186	22.663	22.0392	22.3644	23.0723	22.197	22.8135	22.7031	22.4781	22.7423										3	3
O35074;Q8BXC0	O35074;Q8BXC0	Prostacyclin synthase	Ptgis	0.819552	1.15098	0.2687	1.80652	0.0727907	3.96915	0.0864235	0.202868	0.235747	0.570732	0.853214	1.18855	1.13792	1.98883	2.06501	25.3593	23.7775	25.9037	25.2326	24.35	24.5836	27.997	24.8071	24.8696	21.268	25.6461	27.8209	25.0674	24.7194	25.891	25.7466	24.4922	22.7558	25.292	25.1152										13	13
Q9D517;Q3TXT9;D3YV65;D3YTN7;D3YUW0;D3Z1M6	Q9D517;Q3TXT9	1-acyl-sn-glycerol-3-phosphate acyltransferase gamma	Agpat3	0.347572	1.15083	0.0386436	0.716604	0.820196	0.961954	0.458955	0.202676	0.997853	1.41292	-0.480751	-2.47111	0.0860824	-0.0559601	-0.234888	26.1649	26.3881	26.5411	26.992	26.6514	27.2584	26.1118	26.004	26.199	27.0579	26.9021	26.2144	26.7682	26.3498	26.6676	26.4448	26.886	26.2255	26.421	26.9272						+	WT9_ir_WT9_sh			9	9
Q922Z3;Q3UPJ8;Q3TSG8;Q3TK29;Q9CQN1;Q922R9	Q922Z3;Q3UPJ8;Q3TSG8;Q3TK29;Q9CQN1;Q922R9	Heat shock protein 75 kDa, mitochondrial	Trap1	0.0601274	1.14987	0.695446	0.972719	0.0220061	1.19875	1.22093	0.201474	2.18779	0.157737	-0.0399048	-0.405914	1.65746	0.261534	2.83424	28.4062	28.1725	27.7787	28.0758	28.1332	28.0275	28.0092	28.2476	27.8427	28.1697	28.2455	28.1651	27.9216	28.2642	27.7822	28.0114	28.1644	27.9671	28.2593	28.1541								+	AOX9_ir_AOX9_sh	28	28
Q99PR8;Q6P3C8	Q99PR8;Q6P3C8	Heat shock protein beta-2	Hspb2	0.566966	1.14974	0.60954	1.11903	0.285422	1.20665	0.246443	0.201309	0.597077	0.214998	0.162254	0.531453	0.544513	0.271004	1.14471	28.2551	26.9133	27.9744	27.0695	27.3833	27.4512	28.6321	27.3723	27.5201	27.5928	27.3231	27.8115	27.3167	27.6027	27.2329	27.4841	27.0224	27.1765	27.4094	27.8421										7	7
Q1XH17	Q1XH17	Tripartite motif-containing protein 72	Trim72	0.294667	1.1492	0.878889	1.01436	0.62927	1.06186	0.530669	0.200626	1.12135	0.056066	0.0205738	0.157322	0.201163	0.0865978	0.501882	31.166	31.0721	31.2047	31.279	31.5123	31.619	31.6068	31.3568	31.5334	31.7543	31.4427	31.7917	31.1908	31.4061	31.6707	31.4037	31.678	31.5099	31.995	31.7178										35	35
B1AT82;Q9D0M1;B1AT84;Q8BK29;B1AT83	B1AT82;Q9D0M1;B1AT84;Q8BK29	Phosphoribosyl pyrophosphate synthase-associated protein 1	Prpsap1	0.793854	1.1492	0.871408	1.07461	0.630726	1.26576	0.100259	0.200625	0.270189	0.0597784	0.10381	0.167139	0.200159	0.340004	0.499718	24.056	21.8588	22.1398	22.1493	23.6079	22.5181	23.9044	22.2568	23.2202	21.9925	21.9474	23.4211	22.8582	20.622	21.893	22.3614	22.0241	22.201	23.3576	20.4956										3	3
Q9Z2Y3;E9Q0I8;E9Q0I7;D3Z6A7;Q8C655;Q5D052;D3Z6A8;Q3UVL6;D3Z6A9	Q9Z2Y3;E9Q0I8;E9Q0I7;D3Z6A7;Q8C655	Homer protein homolog 1	Homer1	0.738394	1.14827	0.179953	1.59899	0.603357	1.32476	0.131712	0.199468	0.345823	0.744841	0.677162	1.46927	0.219426	0.405734	0.540825	24.0839	21.6725	23.9829	21.7257	21.0467	22.5559	22.9854	23.5381	23.029	22.2562	23.8401	22.1154	22.9015	21.5617	22.6524	22.3288	20.4912	22.3865	22.5307	21.6044										5	5
Q9CWE0;D3YW54;D6RCX5;D3Z0X8	Q9CWE0;D3YW54;D6RCX5;D3Z0X8	Mitochondrial fission regulator 1-like	Mtfr1l	0.599392	1.14761	0.29783	0.793264	0.832103	1.05863	0.222289	0.198628	0.546861	0.526031	-0.334128	-1.1135	0.079823	0.0821918	0.219041	24.6222	24.6815	25.73	25.515	25.7057	26.2219	26.064	25.185	24.8958	25.5127	25.7213	25.9192	25.1316	25.3179	24.9365	25.3544	24.6619	26.0031	26.0048	24.9471										13	13
P40936	P40936	Indolethylamine N-methyltransferase	Inmt	0.573998	1.14748	0.433039	1.23599	0.0415991	1.89721	0.241089	0.19847	0.586053	0.363473	0.305666	0.825451	1.38092	0.923881	2.42386	24.2499	23.5132	22.7615	22.9239	23.2288	22.7078	23.8318	22.4869	23.3764	23.1961	23.7113	23.7636	23.9052	23.6673	24.1458	23.9835	21.5758	23.4244	23.9809	23.2478								+	AOX9_ir_AOX9_sh	5	5
Q3U1J4;Q91YC8;Q3ULS8	Q3U1J4;Q91YC8	DNA damage-binding protein 1	Ddb1	0.454465	1.14672	0.303862	0.91848	0.813686	1.05196	0.342499	0.197519	0.786092	0.517324	-0.12268	-1.0987	0.0895434	0.0730782	0.243581	26.9607	26.0048	26.1683	26.4452	26.3487	26.2659	26.0076	26.4483	26.4348	26.3946	26.6562	26.4618	26.0813	26.1573	26.2392	25.985	25.5967	26.7129	25.7327	25.8612										15	15
Q91VM2;P62320	Q91VM2;P62320	Small nuclear ribonucleoprotein Sm D3	Snrpd3	0.412804	1.14659	0.655534	0.935402	0.883889	1.02465	0.384256	0.197354	0.863881	0.183405	-0.0963413	-0.463239	0.0536022	0.0351318	0.15077	25.8297	25.3058	25.6261	25.2164	24.6682	25.3458	25.1809	24.6875	25.3511	25.0202	25.3923	24.9365	25.5201	24.7969	24.7136	25.1778	24.87	25.0094	24.7512	25.1427										3	3
Q3TVS6;P10605;Q3TC17;Q6LAF6	Q3TVS6;P10605;Q3TC17;Q6LAF6	Cathepsin B;Cathepsin B light chain;Cathepsin B heavy chain	Ctsb	0.289571	1.14532	0.292766	1.17792	0.0144532	1.57234	0.538245	0.195753	1.13415	0.53348	0.236245	1.12611	1.84004	0.65291	3.10965	27.5689	26.9475	26.5494	27.0798	27.5891	26.7093	27.6989	27.5082	26.6773	26.9611	27.5361	27.7067	27.0801	27.5586	27.4826	27.5609	27.2087	27.5156	28.0299	27.3352								+	AOX9_ir_AOX9_sh	11	11
A0A0R4J2B2;Q6WVG3;Q69ZA6;Q8CBQ4;Q14AX3	A0A0R4J2B2;Q6WVG3;Q69ZA6	BTB/POZ domain-containing protein KCTD12	Kctd12	0.337337	1.14521	0.00597977	1.68401	0.000902216	1.77169	0.471937	0.195617	1.02055	2.22332	0.7519	3.70727	3.04469	0.82513	5.12446	24.4778	23.6576	23.3033	23.2239	23.0486	22.5955	24.1324	23.4539	23.3325	23.3347	23.8376	24.2382	23.1221	23.5083	23.8338	24.1802	22.8591	23.2808	23.8175	23.8649						+	WT9_ir_WT9_sh	+	AOX9_ir_AOX9_sh	7	7
Q3U9K3;Q3U232;Q3U1N0;Q3T9L1;O89053;G3UYK8;D3YW57;A0A0U1RPY8;G3UX53;D3YXM2	Q3U9K3;Q3U232;Q3U1N0;Q3T9L1;O89053;G3UYK8	Coronin;Coronin-1A	Coro1a	0.786786	1.14512	0.567896	1.2863	0.028737	2.91118	0.104144	0.195501	0.279724	0.245731	0.363224	0.595615	1.54156	1.5416	2.66153	23.9463	23.5135	22.5663	23.3275	23.3678	21.709	24.8359	23.141	22.3959	22.6338	21.7685	24.5596	23.5203	23.3884	23.895	21.7437	21.9027	20.8998	23.7578	24.0744								+	AOX9_ir_AOX9_sh	5	5
Q3U2G2;Q571M2;Q99L75;Q61316;Q8C6R3	Q3U2G2;Q571M2;Q99L75;Q61316	Heat shock 70 kDa protein 4	Hspa4	0.136256	1.14509	0.0886497	1.14998	0.0279114	1.21204	0.865645	0.195459	1.65628	1.05232	0.201611	1.93778	1.55422	0.277442	2.68034	29.133	28.6729	28.7075	28.3798	28.6404	28.6337	28.8609	28.7283	28.6751	28.6642	28.7154	29.2137	28.7134	28.7627	29.1251	28.7509	28.9709	28.7103	29.0818	28.9714								+	AOX9_ir_AOX9_sh	41	41
Q9WVB0;Q8C586;T1ECW4;S4R1Y2;S4R1A1;S4R2P3	Q9WVB0;Q8C586;T1ECW4;S4R1Y2	RNA-binding protein with multiple splicing	Rbpms	0.332734	1.14453	0.970855	0.994325	0.545392	0.895611	0.477902	0.194751	1.03092	0.0128456	-0.00821075	-0.0376944	0.263291	-0.159055	-0.631401	26.8856	26.4138	27.0281	26.626	26.2193	26.5078	25.9246	26.034	25.9773	26.2604	26.1219	26.5571	25.6637	25.6796	26.1347	26.1484	26.3968	26.7619	26.0502	26.0144										6	6
P42669;Q8C6E9	P42669;Q8C6E9	Transcriptional activator protein Pur-alpha	Pura	0.533815	1.14304	0.965682	0.988214	0.627445	1.0963	0.272609	0.192875	0.650151	0.0151657	-0.0171043	-0.0443891	0.202425	0.132638	0.504597	27.0976	25.8444	26.7078	26.6078	26.663	27.3603	26.272	26.866	26.3296	26.2693	26.8352	25.7646	26.2463	25.2514	26.4314	26.6296	26.2998	26.738	26.3743	26.936										10	10
P49443;Q9EQE2;Q9EQE3;Q8R4T7	P49443;Q9EQE2;Q9EQE3;Q8R4T7	Protein phosphatase 1A	Ppm1a	0.42016	1.14262	0.617301	0.940804	0.722025	0.952192	0.376585	0.192344	0.849761	0.209503	-0.0880337	-0.519762	0.141448	-0.0706757	-0.36855	23.7179	23.4561	24.085	23.7225	23.8391	24.2139	23.5482	23.9518	23.9099	24.1391	23.5689	24.1733	23.8891	24.0108	24.0709	24.2084	24.4129	24.0035	24.4944	24.2426										11	11
Q9DC36;Q8CDE0;Q5SS83;Q3UEG9;Q60634	Q9DC36;Q8CDE0;Q5SS83;Q3UEG9;Q60634	Flotillin-2	Flot2	0.573024	1.14256	0.857801	0.960689	0.407644	0.840346	0.241827	0.192275	0.587575	0.0666136	-0.0578583	-0.185043	0.389719	-0.250945	-0.873892	26.196	26.5006	27.1212	26.0101	26.626	26.9232	26.9448	26.1508	26.8125	26.9522	26.9796	26.7094	26.1393	25.8262	25.5029	26.1364	26.4108	26.1549	25.6919	26.62										11	11
Q3TU85;Q61696;Q3TAI8;A1E2B8;P17879;O88688;Q61698	Q3TU85;Q61696;Q3TAI8;A1E2B8;P17879	Heat shock 70 kDa protein 1A;Heat shock 70 kDa protein 1B	Hspa1b;Hspa1a	0.494003	1.14229	0.172305	1.43206	0.293493	1.31583	0.306271	0.191926	0.716607	0.763701	0.518087	1.49881	0.532402	0.395978	1.12428	25.8223	25.3781	25.8831	25.619	24.8781	24.3192	25.8747	24.4791	24.9938	25.4241	25.3418	25.5056	24.2484	24.4412	25.3969	24.9677	24.8539	23.9212	25.3654	25.021										16	12
Q50HX4;Q50HX2;Q91V41;Q50HX0;A2AL34;Q50HX3;Q50HX1;Q50HW9	Q50HX4;Q50HX2;Q91V41;Q50HX0;A2AL34;Q50HX3;Q50HX1;Q50HW9	Ras-related protein Rab-14	Rab14	0.460368	1.14161	0.768477	1.05061	0.618044	1.11795	0.336895	0.191064	0.775471	0.114369	0.0712322	0.304555	0.208981	0.160859	0.518647	26.0651	26.4828	26.953	25.9475	26.9283	26.6938	27.1089	26.7955	26.6072	26.7005	27.2012	26.8919	26.3292	26.7894	26.2831	26.3741	25.7569	27.1777	26.8386	27.0029										14	14
Q3U8R9;Q8CDN6;Q3UBF4;Q3UNH3	Q3U8R9;Q8CDN6;Q3UBF4;Q3UNH3	Thioredoxin-like protein 1	Txnl1	0.184305	1.14115	0.42081	1.05983	0.21063	1.15435	0.734463	0.190483	1.45296	0.375914	0.0838387	0.848521	0.676479	0.207084	1.36094	26.9104	26.5628	26.7684	26.108	26.577	26.4624	26.541	26.4271	26.3516	26.462	26.4589	26.355	26.268	26.3607	26.4248	26.2396	26.3336	26.1966	26.5105	26.913										10	10
Q8C2A3;Q3UNN1;E9Q9F5;E9Q1G8;O55131;Q5DTS3;Q8C752;Q3UGE0	Q8C2A3;Q3UNN1;E9Q9F5;E9Q1G8;O55131;Q5DTS3	Septin-7	Sept7	0.474125	1.14055	0.237113	1.15759	0.0276796	1.57659	0.324108	0.18973	0.751065	0.625044	0.211125	1.27791	1.55784	0.65681	2.68572	27.2086	26.8515	26.4154	26.8765	27.0153	26.8087	27.7659	27.1961	26.4029	26.9574	26.7082	27.8965	27.0667	27.0915	27.0503	27.0506	26.6906	27.1129	27.4925	27.5572								+	AOX9_ir_AOX9_sh	12	12
Q9CQX8	Q9CQX8	28S ribosomal protein S36, mitochondrial	Mrps36	0.331462	1.14047	0.115894	1.27662	0.132576	1.31271	0.479566	0.189631	1.03381	0.935938	0.352328	1.76312	0.877536	0.39255	1.67445	28.7912	28.5485	28.4291	28.3748	27.8119	28.1734	28.732	28.672	28.1806	28.6061	29.306	28.3551	28.2617	28.8905	28.3683	28.9532	28.0182	29.0255	28.7719	28.9981										6	6
P20108;Q8K4K8	P20108;Q8K4K8	Thioredoxin-dependent peroxide reductase, mitochondrial	Prdx3	0.150704	1.14033	0.410428	0.959221	0.178532	1.14657	0.821874	0.189457	1.58908	0.386763	-0.0600655	-0.868479	0.748285	0.197326	1.47468	31.0003	31.181	30.9646	31.0384	31.1984	31.2755	31.1416	31.148	30.9821	31.3695	31.3722	31.3311	31.0203	31.1849	31.0276	30.9188	30.9613	31.1003	31.0631	31.5976										14	14
Q5M9J2;Q9D0S9	Q5M9J2;Q9D0S9	Histidine triad nucleotide-binding protein 2, mitochondrial	Hint2	0.480099	1.14028	0.28807	0.82546	0.494263	0.918891	0.318669	0.189388	0.740611	0.540502	-0.27673	-1.13795	0.306042	-0.122034	-0.716162	29.6759	29.6229	29.7705	29.6969	29.1007	29.2422	28.8393	28.6318	29.3248	29.3848	29.5599	29.2821	29.3724	29.7716	29.0554	29.6509	29.4509	29.4262	29.4261	28.8031										8	8
P62748	P62748	Hippocalcin-like protein 1	Hpcal1	0.695279	1.14013	0.229803	1.55364	0.436844	1.31356	0.157841	0.189204	0.40615	0.638644	0.635649	1.3	0.359674	0.393483	0.818366	23.4472	23.3944	23.619	22.9053	22.9462	21.5968	21.3887	22.8442	21.4586	22.0912	23.3725	22.7522	21.6424	21.3569	22.9525	23.0461	22.9296	22.5061	23.2328	21.7672										3	3
Q99P30	Q99P30	Peroxisomal coenzyme A diphosphatase NUDT7	Nudt7	0.519104	1.14008	0.173356	0.786875	0.421439	0.796585	0.284745	0.189138	0.674337	0.761062	-0.345793	-1.49468	0.375265	-0.3281	-0.847323	27.4432	26.7391	26.414	26.6283	27.0237	26.9965	25.9604	26.196	27.5308	26.6968	26.1514	26.0238	26.7297	25.962	26.4251	26.2907	26.0462	27.5095	26.5008	26.4375										4	4
P70349;B0R1E3	P70349	Histidine triad nucleotide-binding protein 1	Hint1	0.428275	1.13986	0.127358	0.773407	0.704037	1.11505	0.368277	0.18886	0.834384	0.894975	-0.3707	-1.70101	0.152405	0.157107	0.393772	30.1947	30.1953	30.0421	29.8573	29.9394	30.3954	29.5735	29.5679	30.2438	30.2143	29.7515	29.4837	30.0217	29.7034	29.6916	29.0355	29.4826	28.2397	29.9937	29.5844										9	9
Q99JB5;Q9CPS5;Q8BKP5;Q3TW90;Q3TVY0;Q9CX56;Q3TG45;Q3TI95;Q3U617	Q99JB5;Q9CPS5;Q8BKP5;Q3TW90;Q3TVY0;Q9CX56;Q3TG45;Q3TI95;Q3U617	26S proteasome non-ATPase regulatory subunit 8	Psmd8	0.246184	1.13984	0.919523	1.01041	0.832447	1.03705	0.60874	0.188834	1.25128	0.0364372	0.0149452	0.104268	0.0796435	0.0524914	0.218585	26.5409	26.3022	26.4394	26.606	26.07	26.6619	26.275	26.2388	26.7532	26.2365	26.7409	26.3236	26.0756	26.0343	26.3143	26.3924	25.8557	26.9196	26.017	26.8445										11	11
Q6P8J7;Q545N7;P30275;B0R0E9;B0R0F0;A2ARP5	Q6P8J7	Creatine kinase S-type, mitochondrial	Ckmt2	0.222716	1.13947	0.271939	0.894249	0.393914	1.06564	0.652248	0.188367	1.322	0.565529	-0.161252	-1.17989	0.404598	0.0917221	0.900978	34.2613	34.2425	34.0873	34.2837	34.4565	34.4921	33.8001	34.1695	34.4521	34.4068	34.5401	34.306	34.3525	34.275	34.6142	34.2272	34.1278	34.4628	34.5441	34.3438										40	40
Q8R123;F8WGX4;E0CZ66	Q8R123	FAD synthase;Molybdenum cofactor biosynthesis protein-like region;FAD synthase region	Flad1	0.557393	1.139	0.905569	0.982658	0.544432	1.11661	0.253839	0.187769	0.612213	0.0430784	-0.0252388	-0.122442	0.264056	0.159122	0.632946	25.7206	25.529	25.7941	25.4974	25.7958	26.0202	25.628	25.5404	25.9413	25.9612	26.2142	26.863	26.0408	25.9315	26.4696	25.9925	25.7494	25.8569	25.4062	25.8944										13	13
Q920Q8;Q06BK5;A0A087WQT3	Q920Q8;Q06BK5	Influenza virus NS1A-binding protein homolog	Ivns1abp	0.794354	1.13879	0.353771	1.60308	0.421056	1.51197	0.0999861	0.187503	0.269516	0.451278	0.680844	0.984356	0.375661	0.596432	0.848053	23.6187	24.2952	23.4234	23.7067	21.6359	22.2622	21.3587	23.5094	20.9744	21.6502	23.603	23.9391	21.9055	22.4426	22.0043	24.1895	24.2994	22.965	23.274	21.8598										10	10
E9QPE7	E9QPE7		Myh11	0.495922	1.13879	0.279699	1.25831	0.393812	1.19785	0.304586	0.187501	0.713327	0.553309	0.331488	1.15947	0.404711	0.260448	0.901182	27.9823	28.0603	28.6988	28.2865	27.5983	27.536	28.6275	27.8783	27.8198	28.0721	28.4128	29.0113	28.7773	28.0201	28.5686	28.7409	28.8941	28.0261	29.0203	28.3864										81	68
Q9D1N2	Q9D1N2	Glycosylphosphatidylinositol-anchored high density lipoprotein-binding protein 1	Gpihbp1	0.606107	1.13874	0.923789	0.983431	0.431807	1.21781	0.217451	0.187441	0.536651	0.0344273	-0.0241035	-0.0987208	0.36471	0.284295	0.827755	21.5729	21.9971	21.9977	22.0379	22.2577	21.4207	21.1697	21.7917	21.4507	21.2824	23.1502	21.9199	21.946	21.7259	21.9175	22.3916	22.3287	21.7239	21.6152	21.9466										3	3
Q6XLQ8;Q3TL33	Q6XLQ8;Q3TL33		Calu	0.597198	1.13856	0.009641	1.6955	0.0640199	2.61069	0.223882	0.18721	0.55021	2.01588	0.761712	3.38005	1.19368	1.38443	2.14754	24.3651	24.4263	23.9892	24.2938	23.6767	23.5958	24.6563	24.0675	22.3688	22.9721	24.0368	24.4839	24.0213	23.4761	24.6244	25.0977	25.3079	22.248	25.5478	25.3747						+	WT9_ir_WT9_sh			12	12
Z4YJW0;A1L2Z3;Q8C7X2	Z4YJW0;A1L2Z3;Q8C7X2	ER membrane protein complex subunit 1	Emc1	0.460959	1.13835	0.723022	1.07337	0.500199	1.1054	0.336338	0.186941	0.774413	0.140849	0.10215	0.36716	0.300857	0.144563	0.706049	27.2831	26.6395	27.0316	27.2604	26.4451	26.9904	26.9828	27.3091	27.2813	27.0254	26.7987	27.5254	27.2574	26.3666	26.4148	27.4845	26.4361	27.2683	27.2741	26.8841										15	15
A0A0A0MQA3;P07758;D3YZL0	A0A0A0MQA3;P07758	Alpha-1-antitrypsin 1-1	Serpina1a	0.343817	1.13824	0.515724	1.28484	0.0521037	2.3215	0.463673	0.186811	1.00612	0.287583	0.361594	0.679954	1.28313	1.21506	2.2796	23.5871	23.2816	23.6581	22.8082	20.8068	23.8125	23.3727	23.1451	20.6094	21.8543	23.2755	22.9934	22.688	23.2849	22.5082	22.9008	21.3521	22.5932	23.2003	23.086										7	3
Q3TDN8;Q8R164	Q3TDN8;Q8R164	Valacyclovir hydrolase	Bphl	0.161622	1.13766	0.323141	0.881868	0.803005	0.971346	0.7915	0.186069	1.5421	0.490608	-0.181365	-1.05291	0.0952819	-0.0419422	-0.257886	28.0165	27.8074	27.5543	27.6463	28.2773	28.1739	27.8824	27.8815	28.155	28.4822	27.8247	28.0321	27.6369	28.1034	27.9819	27.3778	27.9492	27.9303	28.1338	27.8542										19	19
A6H663;Q9JLV1;Q3TAM9;Q9ER87	A6H663;Q9JLV1;Q3TAM9	BAG family molecular chaperone regulator 3	Bag3	0.156355	1.13732	0.19606	1.12118	0.0468447	1.20992	0.805889	0.185636	1.56439	0.70761	0.165013	1.41053	1.32934	0.274911	2.34776	29.1899	29.044	28.8892	28.8752	29.2973	29.1078	29.4602	29.0796	29.0025	29.262	29.2996	29.6697	28.9016	29.1489	29.412	29.1603	29.2229	29.3329	29.4691	29.456								+	AOX9_ir_AOX9_sh	32	32
Q61102	Q61102	ATP-binding cassette sub-family B member 7, mitochondrial	Abcb7	0.463555	1.13683	0.206672	0.8432	0.786192	0.961394	0.333899	0.185021	0.769774	0.684718	-0.246054	-1.37411	0.104472	-0.0567997	-0.280526	27.8606	27.5712	27.1708	27.6099	27.2266	27.3266	26.7341	27.2689	27.6531	27.6156	26.9747	26.9973	27.5705	27.5497	26.9528	27.526	27.5549	27.2677	27.657	27.4885										19	19
A0A0R4J0I6;Q80XL6;D3YTQ5;Q7TNH5;F6U473	A0A0R4J0I6;Q80XL6;D3YTQ5	Acyl-CoA dehydrogenase family member 11	Acad11	0.613062	1.13628	0.535388	0.877982	0.638501	0.92711	0.212496	0.184315	0.526139	0.271332	-0.187737	-0.647591	0.194839	-0.109187	-0.48821	26.9924	26.6716	26.4176	26.504	26.2494	26.0627	25.11	26.1737	26.5604	26.3214	26.6338	25.9265	26.6126	26.2487	26.3045	26.4789	26.416	26.4907	25.8071	26.3005										20	20
Q6PJ91	Q6PJ91		Gstm7	0.80321	1.13625	0.125041	0.464311	0.211196	0.534655	0.0951708	0.184284	0.257611	0.902946	-1.10684	-1.71313	0.675314	-0.903319	-1.35907	23.1841	24.1651	24.6272	25.0132	24.1023	24.2207	21.7828	21.931	24.7332	22.3468	21.9967	24.0233	23.6424	24.9997	24.1047	24.4605	25.4023	24.7726	24.0038	24.1577										20	4
F6VG99;E9PYF4;A0T1J8;Q6ZQ32;E9PYI7;Q3UPW3;E0CZD8;Q7M757	F6VG99;E9PYF4;A0T1J8;Q6ZQ32;E9PYI7		Lmo7	0.198072	1.13597	0.175789	1.14824	0.000281598	1.50583	0.703178	0.183931	1.4035	0.755007	0.19943	1.48521	3.55037	0.590556	6.12506	27.021	26.4207	26.3801	26.6197	26.6324	26.6	26.552	26.945	26.2138	26.6867	26.9298	26.9315	26.6808	26.3866	27.0428	26.9563	26.2097	26.3934	26.856	27.0982								+	AOX9_ir_AOX9_sh	29	29
Q3UF95;Q9Z1R2;G3UYQ2;G3UZT6;A0A1B0GX81;Q3TDL4;Q8HWH4;G3UXT8;G3UYZ0;G3V013;S4R183;S4R224	Q3UF95;Q9Z1R2;G3UYQ2;G3UZT6;A0A1B0GX81;Q3TDL4	Large proline-rich protein BAG6	Bag6	0.5578	1.13588	0.567042	1.20806	0.612712	1.08255	0.253522	0.183807	0.611566	0.246385	0.272691	0.596958	0.212744	0.11444	0.526666	25.9268	25.6523	25.3405	24.6273	25.9117	26.3177	26.9631	26.0637	26.2357	26.2672	26.4842	26.1761	26.6053	25.2508	25.2796	26.1176	26.1718	26.4079	26.0219	26.3862										14	14
O35452;O54796;E9Q2T3;Q3V5L4;Q62308;A1L0S4;A0A0G2JE11	O35452;O54796;E9Q2T3;Q3V5L4		Tnxb;Tnx	0.650536	1.13585	0.126073	1.46776	0.318612	1.2759	0.186728	0.183772	0.470533	0.899376	0.553617	1.7077	0.496738	0.351518	1.06347	27.3229	26.0258	26.4051	26.2775	25.725	25.6989	26.9335	26.2268	26.0914	26.2199	25.5259	26.563	25.2736	25.1822	25.3428	26.3965	25.5146	25.8556	26.1697	26.2627										40	40
E9Q4M4;Q9DA45;Q91VN4;Q3TJS8;Q8C2Z6	E9Q4M4;Q9DA45;Q91VN4;Q3TJS8;Q8C2Z6	MICOS complex subunit Mic25	Chchd6	0.433277	1.13506	0.507837	1.08517	0.00256342	1.90311	0.363234	0.182772	0.825006	0.294276	0.117916	0.693147	2.59118	0.928357	4.31497	24.7737	24.3378	23.735	24.3833	24.456	23.8416	24.0926	24.4077	23.5074	23.7454	23.8153	24.2381	24.1282	23.9385	23.9071	24.5921	23.1529	23.4686	24.6856	24.7383								+	AOX9_ir_AOX9_sh	7	7
Q8R4S0;A0A1L1SRZ2	Q8R4S0;A0A1L1SRZ2	Protein phosphatase 1 regulatory subunit 14C	Ppp1r14c	0.815196	1.13484	0.419347	1.53208	0.0431727	0.483644	0.0887382	0.182493	0.241563	0.377427	0.615495	0.851313	1.36479	-1.04798	-2.40006	21.9426	21.277	22.8638	21.8145	21.8466	21.9038	23.1118	20.5166	23.5485	24.1025	22.3786	23.3678	22.5159	20.595	24.1648	22.6832	23.4922	23.8987	21.5282	23.4485								+	AOX9_ir_AOX9_sh	2	2
F8VQC7;Q61595;A0A087WQ25;A0A087WRS1;A0A087WQQ5;A0A087WNW3;A0A087WQI3	F8VQC7;Q61595;A0A087WQ25;A0A087WRS1;A0A087WQQ5;A0A087WNW3;A0A087WQI3	Kinectin	Ktn1	0.410033	1.13471	0.230568	0.851683	0.866798	0.97974	0.387181	0.182324	0.869244	0.6372	-0.231612	-1.29766	0.0620822	-0.0295292	-0.173198	28.0953	28.1305	27.904	27.7232	27.9417	27.9159	27.904	27.7147	27.6595	27.7725	27.635	27.4913	27.9292	27.9244	27.2122	27.3151	28.3286	27.6711	27.9249	28.0416										46	46
Q9EQI8;Q9D9V9	Q9EQI8;Q9D9V9	39S ribosomal protein L46, mitochondrial	Mrpl46	0.585552	1.1345	0.390167	0.818975	0.354405	0.871554	0.232435	0.182057	0.568105	0.40875	-0.288109	-0.90849	0.4505	-0.198338	-0.982984	26.5674	26.4526	26.0744	26.3257	26.0592	26.4458	25.9707	26.415	26.6683	26.0136	26.1621	26.0455	26.1367	26.5342	26.3765	24.8463	26.92	26.2867	25.9908	26.2057										11	11
P60335	P60335	Poly(rC)-binding protein 1	Pcbp1	0.511783	1.13365	0.492427	0.85483	0.538506	0.920811	0.290914	0.180974	0.686531	0.307658	-0.22629	-0.719306	0.26881	-0.119023	-0.642526	28.55	28.1039	28.2261	28.2245	29.3884	28.7403	28.8258	29.2084	29.1751	28.9259	28.7431	29.0089	28.5751	28.8768	28.7054	27.8303	28.7897	29.057	28.5543	28.7222										14	14
P48771	P48771	Cytochrome c oxidase subunit 7A2, mitochondrial	Cox7a2	0.599746	1.13202	0.79446	1.05459	0.0697506	1.35312	0.222032	0.178905	0.54632	0.0999282	0.0766869	0.269374	1.15645	0.436295	2.09246	27.7792	27.4266	27.4413	27.6243	28.0035	28.0407	27.8893	28.9658	27.5295	28.046	28.5079	27.7394	27.7325	27.7962	27.5799	27.7192	27.6824	27.5944	27.8921	28.5566										6	6
Q8BPS5;Q8C2E6;Q544N9;P53986;Q3TRK9;Q8C571;Q3UWP4;Q3TIU1	Q8BPS5;Q8C2E6;Q544N9;P53986;Q3TRK9;Q8C571;Q3UWP4	Monocarboxylate transporter 1	Slc16a1	0.541201	1.13153	0.281875	0.821878	0.46787	0.887942	0.266642	0.178272	0.638162	0.549944	-0.283004	-1.15383	0.329875	-0.171463	-0.762103	25.8687	26.3109	26.24	26.1312	26.3448	26.1026	25.0314	25.7882	26.1273	26.1942	25.8162	25.8826	26.1798	26.1774	26.0248	26.3654	26.8924	25.8156	26.4736	26.371										12	12
Q3U6F6;Q8C483;P26638;Q3U8N1;A2AFS0;A2AFS1;Q8CEH3	Q3U6F6;Q8C483;P26638;Q3U8N1;A2AFS0;A2AFS1	Serine--tRNA ligase, cytoplasmic	Sars	0.662082	1.1312	0.39809	1.18528	0.887595	1.04221	0.179088	0.17785	0.453725	0.400019	0.245234	0.892669	0.051785	0.0596409	0.145919	27.6172	25.6119	26.2463	25.9616	25.7998	25.29	26.4159	26.6338	25.5433	26.882	25.9084	26.5076	26.0185	26.5705	25.9185	26.2865	26.3721	26.4139	25.6311	26.0916										12	12
Q8R3X4;O35857;A2VCP9	Q8R3X4;O35857	Mitochondrial import inner membrane translocase subunit TIM44	Timm44	0.355705	1.13084	0.0807406	0.823683	0.650957	0.943475	0.44891	0.177401	0.980181	1.09291	-0.27984	-1.9982	0.186448	-0.0839439	-0.469918	28.906	28.9225	29.0559	28.9351	29.0637	29.4446	28.5631	28.8329	28.881	29.3271	28.669	29.4078	29.188	29.3451	29.1315	29.1274	29.4608	29.1594	29.0472	29.4344										25	25
D3Z7X0;D3Z2B3;Q8BLZ1;F6RGT6	D3Z7X0;D3Z2B3		Acad12	0.0803757	1.12995	0.40583	0.943172	0.234618	1.06797	1.09488	0.176263	2.00113	0.391656	-0.0844067	-0.877432	0.629638	0.0948738	1.28538	30.8746	30.9314	30.82	30.913	30.8118	30.5933	30.5312	30.704	30.8769	30.6785	31.0999	30.7612	30.8769	30.9931	30.8524	30.7471	30.9779	30.8197	30.9624	30.9493										30	30
Q544Y7;P18760;F8WGL3;Q9CX22	Q544Y7;P18760;F8WGL3;Q9CX22	Cofilin-1	Cfl1	0.334307	1.12977	0.0693963	1.23523	0.125152	1.25998	0.475854	0.176033	1.02736	1.15866	0.304784	2.09574	0.902562	0.333399	1.71255	28.1309	27.8389	27.8074	27.8537	27.6516	27.5319	28.4954	27.978	27.5466	27.7838	27.8628	28.3109	27.7019	28.0032	27.8547	28.0992	28.4588	27.8829	28.6139	28.2278										17	17
Q3U6A2;Q8C2Q3;E9QL13;Q62019;J3QN51;J3QPT3;B0LM42	Q3U6A2;Q8C2Q3;E9QL13;Q62019	RNA-binding protein 14	Rbm14;p16	0.314483	1.1293	0.0112659	1.45191	0.171085	1.69997	0.502403	0.17543	1.0732	1.94823	0.537954	3.27534	0.766789	0.765511	1.50363	24.2078	23.7204	23.5297	23.3574	22.642	23.4427	23.9673	23.5732	23.7145	23.7613	23.4464	23.947	23.3909	23.1248	23.791	23.5956	21.2007	23.4909	23.7152	24.2081						+	WT9_ir_WT9_sh			8	8
Q99N15;Q9CYT3;A2AFQ2;O08756	Q99N15;Q9CYT3;A2AFQ2;O08756	3-hydroxyacyl-CoA dehydrogenase type-2	Hsd17b10	0.0519046	1.12908	0.178316	0.919748	0.637039	1.02879	1.28479	0.175151	2.28205	0.74881	-0.12069	-1.4755	0.195834	0.0409466	0.490367	31.7036	31.7357	31.7637	31.6215	31.746	31.9389	31.4758	31.6035	31.7077	31.8633	31.9086	31.6399	31.5676	31.8498	31.6845	31.621	31.5788	31.878	31.7667	31.9774										22	22
Q9D967	Q9D967	Magnesium-dependent phosphatase 1	Mdp1	0.508338	1.12895	0.865349	0.964574	0.446541	1.10841	0.293848	0.174984	0.692306	0.0628088	-0.0520363	-0.175104	0.350139	0.148497	0.800498	27.6744	26.9653	27.9135	27.5227	27.8035	28.2755	28.3752	27.5977	27.6891	27.899	28.237	27.9783	28.0376	27.2281	27.9816	27.6874	27.168	28.07	27.7621	27.8303										6	6
Q8R5G0;Q8CFA3;Q3TPN0;O88322;Q3US45;Q8C6Z2	Q8R5G0;Q8CFA3;Q3TPN0;O88322;Q3US45;Q8C6Z2	Nidogen-2	Nid2;NID-2	0.281649	1.12871	0.0682892	1.28057	0.0100087	1.44213	0.550292	0.174669	1.15441	1.16565	0.356791	2.10607	1.99962	0.528206	3.3548	26.1404	25.8386	25.6453	25.762	25.689	26.0676	26.4651	26.14	26.0511	26.0555	26.5269	26.5293	26.1401	25.419	26.3275	26.0904	25.4671	25.8748	26.5021	26.0362								+	AOX9_ir_AOX9_sh	20	20
Q9DB15	Q9DB15	39S ribosomal protein L12, mitochondrial	Mrpl12	0.271878	1.12852	0.205819	1.11177	0.0346303	1.30146	0.565626	0.174436	1.18005	0.686514	0.152853	1.37698	1.46054	0.380126	2.54149	28.0445	27.4371	27.2003	26.978	27.4869	27.3606	27.2331	27.6206	27.1726	27.3816	27.6464	27.2232	27.4013	27.3573	27.4777	27.58	27.477	27.0884	27.7137	27.5928								+	AOX9_ir_AOX9_sh	9	9
Q9CWJ9;B0LAC5	Q9CWJ9	Bifunctional purine biosynthesis protein PURH;Phosphoribosylaminoimidazolecarboxamide formyltransferase;IMP cyclohydrolase	Atic	0.479572	1.12841	0.361203	1.21304	0.171161	1.23605	0.319146	0.174293	0.74153	0.442248	0.278631	0.968406	0.766596	0.305741	1.50333	26.8221	25.7208	25.7759	25.9847	26.5024	26.6091	26.7546	26.4077	26.4856	26.4914	26.3842	26.4693	25.4786	26.0767	26.8867	26.275	25.9873	26.6472	26.8971	26.3433										22	22
Q8C3C9;Q3U7B5;Q8BQ93;B1AV77;B1ATI0;P47740;Q8C5J1;Q99PH3;Q99PH4;A0A140LJF9	Q8C3C9;Q3U7B5;Q8BQ93;B1AV77;B1ATI0;P47740;Q8C5J1;Q99PH3;Q99PH4	Aldehyde dehydrogenase;Fatty aldehyde dehydrogenase	Aldh3a2	0.592783	1.12694	0.218415	1.28745	0.768077	1.074	0.227104	0.172413	0.556971	0.660717	0.364511	1.33564	0.114595	0.102988	0.3051	24.6823	24.3296	24.9214	23.7904	23.8641	24.6586	24.5525	24.3013	24.1838	24.2882	25.3552	24.2616	23.0945	24.0467	24.2017	23.8917	23.8618	24.3687	23.5905	24.2495										8	8
P51125;Q8CE80;Q921U7;Q8CB83;Q8C281;Q8CE04;Q3TTN2;Q8BS37	P51125;Q8CE80;Q921U7;Q8CB83;Q8C281;Q8CE04	Calpastatin	Cast	0.552801	1.12668	0.136888	1.41034	0.117231	1.38562	0.257431	0.172082	0.619525	0.863635	0.496045	1.65321	0.930957	0.470532	1.75559	26.5945	26.0419	26.4965	25.9824	25.3762	25.4188	26.5018	26.3915	26.1354	25.4843	25.8933	26.6312	26.4515	26.1471	25.8343	27.0865	26.5009	25.7467	26.6346	26.9629										15	15
Q8K239;Q9CZR8;Q3TA37;Q80UT3;Q8VDE3;Q9CX33;D3Z4M7	Q8K239;Q9CZR8;Q3TA37;Q80UT3	Elongation factor Ts;Elongation factor Ts, mitochondrial	Tsfm	0.163782	1.12653	0.933825	1.00818	0.741383	0.971858	0.785735	0.171889	1.53314	0.0297344	0.0117542	0.0856814	0.129957	-0.0411831	-0.341695	29.1234	28.9975	29.1709	28.7877	28.9525	29.0583	29.0886	29.3047	29.1883	29.2822	29.4159	29.1841	29.0845	29.5452	29.0468	29.0494	29.3562	29.5549	29.576	29.0471										17	17
Q6ZQI3	Q6ZQI3	Malectin	Mlec	0.657236	1.12555	0.15324	1.68026	0.918734	1.03797	0.182279	0.170633	0.460762	0.814628	0.748686	1.5779	0.0368104	0.0537621	0.105295	22.4044	22.625	22.4751	22.6573	22.1116	21.4584	23.5749	22.5646	21.031	23.6275	22.2398	23.2254	20.5929	22.3107	21.6701	22.4399	22.8573	23.4679	23.2707	22.5873										5	5
Q545R3;Q3TSR4;Q3TD08;B7ZWC0;Q62433;E9Q514;E9Q0J8;E9PZC7;E9Q7G8;E9Q147;E9Q7V2;E9Q5I8;E9Q3F9;E9PVF3	Q545R3;Q3TSR4;Q3TD08;B7ZWC0;Q62433;E9Q514	Protein NDRG1	Ndrg1	0.507374	1.12554	0.219912	1.38884	0.0667904	1.43962	0.294672	0.170621	0.693927	0.657752	0.473885	1.33087	1.17529	0.52569	2.12033	24.759	23.9581	24.8212	24.1293	22.9166	24.3494	24.9055	24.446	23.9891	24.0117	24.1301	25.0278	24.8184	24.172	24.6668	24.7787	24.2772	23.8805	25.1455	24.5457										6	6
Q3V3W7;Q8BH61;Q9DBT1;Q3TQH1;Q3TDG1;Q3TC79;Q3TBF3	Q3V3W7;Q8BH61;Q9DBT1	Coagulation factor XIII A chain	F13a1	0.707514	1.12507	0.801637	1.07679	0.101032	1.56654	0.150265	0.170015	0.388875	0.0960222	0.106739	0.259722	0.99554	0.647583	1.85286	26.6407	26.8099	26.1623	26.6348	26.3517	25.3455	27.0467	26.1739	26.0195	25.9152	25.3451	26.887	26.0547	25.8875	25.4975	25.2798	24.9359	25.387	26.4812	26.3038										14	14
Q9WV96;D3YVK5;A0A1B0GSU2;D3YVK4;A0A1B0GRP8;A0A1B0GRJ5;D6RG99	Q9WV96;D3YVK5;A0A1B0GSU2;D3YVK4	Mitochondrial import inner membrane translocase subunit Tim10 B	Timm10b	0.763935	1.12495	0.539629	1.27402	0.409454	0.830264	0.116944	0.169855	0.310747	0.267904	0.349382	0.640705	0.387795	-0.268357	-0.87037	22.7316	22.7083	22.803	22.2187	22.6748	22.4458	22.6778	24.1832	23.7644	23.8022	22.5875	22.7627	21.9124	22.6266	23.1347	20.9212	22.4152	23.0315	22.9677	23.425										5	5
Q3TMB8;P54822;E9Q242;E9Q3T7;A0A140LHU1;E9Q0A0;A0A0G2JFI8;A0A0G2JFL8	Q3TMB8;P54822;E9Q242;E9Q3T7	Adenylosuccinate lyase	Adsl	0.092086	1.12305	0.059553	0.848555	0.160621	0.879172	1.03581	0.167419	1.91313	1.2251	-0.236921	-2.19395	0.794197	-0.185782	-1.54628	28.8776	28.5534	28.9614	28.5787	28.8011	29.114	28.7986	28.72	29.0195	29.1933	28.5617	28.7259	28.9692	28.811	28.5292	28.4882	28.594	29.0872	28.903	28.8583										22	22
Q9CPQ8;Q9D037;Q9CQY3;J3QNM7	Q9CPQ8;Q9D037;Q9CQY3	ATP synthase subunit g, mitochondrial	Atp5l	0.329895	1.12244	0.618948	0.94038	0.817895	1.03936	0.481624	0.166633	1.03738	0.208346	-0.0886848	-0.51729	0.0873024	0.0556892	0.237958	31.0239	30.8652	30.6445	30.7505	31.0802	31.2138	30.8559	31.1023	31.584	31.4126	31.469	30.9389	31.5078	31.4016	31.3823	31.3048	30.8151	31.609	31.4365	31.4753										12	12
Q0VGU0;Q9CQC9;Q3U281	Q0VGU0;Q9CQC9;Q3U281	GTP-binding protein SAR1b	Sar1b	0.59565	1.12163	0.616006	0.910024	0.529812	1.14218	0.225009	0.165596	0.552578	0.210415	-0.136024	-0.521707	0.275878	0.191795	0.656692	26.256	25.9652	26.6027	26.7403	26.8422	27.2349	26.8917	26.7069	26.9747	26.8398	27.0118	26.943	26.6698	27.0559	27.4554	26.8437	25.9667	27.3482	27.2662	27.214										11	7
Q3UJR8;Q64152	Q3UJR8;Q64152	Transcription factor BTF3	Btf3	0.901798	1.12155	0.438695	2.19782	0.510552	0.62015	0.0448908	0.165489	0.127361	0.357838	1.13607	0.814935	0.29196	-0.68931	-0.688592	26.8723	25.8786	26.9883	26.293	26.202	26.671	26.7197	26.7227	26.8277	26.883	22.0967	27.6506	21.3676	22.5283	22.4365	26.9848	26.0901	26.2273	26.1403	26.8099										5	5
Q3KQQ1;Q3UVN5;Q9CZ44;A2AT02	Q3KQQ1;Q3UVN5;Q9CZ44;A2AT02	NSFL1 cofactor p47	Nsfl1c	0.382668	1.12147	0.871997	0.979276	0.902413	1.0179	0.417178	0.165394	0.92368	0.059485	-0.030212	-0.166366	0.0445945	0.0255936	0.126558	26.9513	26.9579	27.3853	26.6102	27.425	26.683	27.2134	26.7797	26.893	26.934	26.5783	27.2897	26.7461	26.9765	26.597	26.7418	27.2134	26.5631	27.3849	26.9125										17	17
Q8BN32;Q3U8U8;P29341;Q99KL3;Q9D4E6;Q9DBE3;B2RXY9;A2A5N3;Q05DT1;F6ZAX1	Q8BN32;Q3U8U8;P29341;Q99KL3;Q9D4E6	Polyadenylate-binding protein;Polyadenylate-binding protein 1	Pabpc1;Pabpc6	0.787797	1.12079	0.64399	1.18114	0.636075	1.15385	0.103585	0.164519	0.278357	0.191121	0.240181	0.480128	0.196492	0.20645	0.491793	25.0463	23.7678	23.8455	23.7417	23.3519	23.4651	25.0957	23.4512	23.0282	23.6099	22.8372	23.7565	23.3141	22.5846	23.0466	22.297	23.0071	23.958	23.3882	23.4526										13	7
Q8BH40;O70439;Q9JMJ6;Q9DCE1	Q8BH40;O70439;Q9JMJ6;Q9DCE1	Syntaxin-7	Stx7	0.655964	1.12076	0.615044	1.11685	0.746138	0.880688	0.18312	0.164482	0.462614	0.211094	0.159429	0.523154	0.127181	-0.183297	-0.33514	21.1061	21.7123	21.914	21.4003	22.9672	21.5563	22.4272	22.2057	24.159	22.1332	22.599	22.3799	22.0582	21.6721	21.9983	22.1077	21.9387	22.0453	23.1262	22.0624										4	4
Q9CQA3;Q0QEZ4;Q3TE45;Q9Z1Z5	Q9CQA3;Q0QEZ4;Q3TE45;Q9Z1Z5	Succinate dehydrogenase [ubiquinone] iron-sulfur subunit, mitochondrial	Sdhb	0.252305	1.12027	0.267976	0.920175	0.380758	1.0848	0.598074	0.163847	1.23377	0.571904	-0.12002	-1.1905	0.41935	0.117434	0.927582	31.6254	31.6786	31.3605	31.538	31.6673	31.5554	31.2066	31.7072	31.6157	31.5806	31.84	31.3748	31.7749	31.7384	31.5402	31.5413	31.5035	31.8459	31.7007	31.9523										23	23
Q3UGR5;D3YZI3	Q3UGR5	Haloacid dehalogenase-like hydrolase domain-containing protein 2	Hdhd2	0.565489	1.1199	0.0347278	0.692347	0.320766	0.786138	0.247576	0.163367	0.599402	1.45932	-0.530433	-2.53969	0.493811	-0.347145	-1.05844	28.3366	28.0834	28.7563	27.9976	28.6957	28.788	27.8656	27.913	28.8334	28.9148	27.3634	28.7034	29.0718	28.5353	28.0867	28.4875	27.7567	28.7276	28.1202	28.7294						+	WT9_ir_WT9_sh			8	8
P35700;B1AXW5;B1AXW6;Q3U9J9;B1AXW4	P35700;B1AXW5;B1AXW6;Q3U9J9;B1AXW4	Peroxiredoxin-1	Prdx1	0.215293	1.11953	0.567978	1.06675	0.886532	1.0254	0.666969	0.162893	1.34569	0.245669	0.0932159	0.595486	0.0523057	0.0361912	0.147311	30.3299	29.9372	29.7215	29.7511	30.4113	30.2346	30.4939	30.2654	30.2203	30.7692	30.5122	30.1446	29.9123	30.0986	30.2275	29.95	29.8721	30.9243	30.4014	30.3004										19	19
Q3ULN8;Q6PD03;A0A0A6YVV9	Q3ULN8;Q6PD03	Serine/threonine-protein phosphatase 2A 56 kDa regulatory subunit alpha isoform	Ppp2r5a	0.638796	1.1195	0.662557	1.21474	0.857013	1.05526	0.194638	0.162853	0.487774	0.178777	0.280645	0.453036	0.0670124	0.0775993	0.186081	25.451	25.7357	26.1282	26.1262	22.971	24.7793	24.7407	25.1661	24.3531	26.06	26.4938	24.8255	25.81	25.9406	25.7415	25.6462	25.436	25.4792	25.6514	25.4229										10	10
Q8BFR5;A0A0U1RNQ6;A0A0U1RPC4	Q8BFR5	Elongation factor Tu, mitochondrial	Tufm	0.243892	1.11928	0.92713	0.993783	0.208671	1.15379	0.612803	0.162569	1.25793	0.0328593	-0.00899658	-0.0943777	0.680538	0.206378	1.36743	31.3584	31.5717	31.1901	31.5628	31.8758	31.5075	31.4977	31.8047	31.6599	31.7891	31.9942	31.7351	31.4778	31.5584	31.6248	31.4384	31.5092	31.57	31.7119	31.9506										35	35
Q3THE2;Q922W7;D3Z249	Q3THE2;Q922W7	Myosin regulatory light chain 12B	Myl12b;Myl12a	0.558314	1.11918	0.215275	1.22373	0.122896	1.40921	0.253121	0.162447	0.610749	0.667006	0.291287	1.34575	0.910462	0.494887	1.72454	26.5885	26.1902	26.7155	26.3092	25.7423	26.2446	26.5121	26.0103	25.7445	25.7558	25.8193	27.1454	26.5293	25.7913	26.4532	26.9072	26.2942	25.9009	26.7969	26.5353										11	11
G5E902;E9PX16	G5E902		Slc25a3	0.430571	1.11893	0.649585	0.940964	0.482572	0.891353	0.365955	0.162115	0.83007	0.187364	-0.0877892	-0.471924	0.316438	-0.165932	-0.736309	33.0108	32.794	32.6239	32.8366	33.1345	33.2399	32.4495	32.9436	33.699	33.4704	33.2601	32.9381	33.096	33.031	33.3221	33.3898	33.0571	33.6889	33.4295	33.071										34	34
Q8VHX6;Q3UXJ8	Q8VHX6	Filamin-C	Flnc	0.255904	1.11868	0.0453738	1.35631	0.0190927	1.33804	0.591922	0.161797	1.22364	1.3432	0.439687	2.3682	1.71913	0.420123	2.92676	31.4657	30.9037	30.7541	30.8307	29.9324	30.8864	31.2665	30.8291	30.5941	30.9198	30.8079	31.2793	30.5065	30.6162	30.9942	30.9773	30.4645	30.9466	31.0695	31.1573						+	WT9_ir_WT9_sh	+	AOX9_ir_AOX9_sh	116	116
O70423;A2A4I8;A2A4I9;Q812C9	O70423;A2A4I8	Membrane primary amine oxidase	Aoc3	0.800902	1.1178	0.842999	1.0677	0.788709	1.12444	0.0964204	0.160657	0.260709	0.0741731	0.0945076	0.204594	0.103083	0.169203	0.277126	23.9713	25.2555	26.5717	25.2972	24.7229	24.8643	26.8484	25.2899	25.2952	24.5081	25.7604	26.7891	26.3768	25.8195	25.3119	24.8474	25.7412	25.3942	26.6046	25.2311										12	12
Q8C2S9;Q3THX5;E9Q3X0;Q9EQK5;Q3U7S9;D3Z2N7	Q8C2S9;Q3THX5;E9Q3X0;Q9EQK5;Q3U7S9	Major vault protein	Mvp	0.543947	1.11746	0.140617	1.30941	0.132493	1.23862	0.264443	0.160221	0.633728	0.851961	0.388913	1.63534	0.877807	0.308736	1.67486	27.8335	27.2176	27.3195	27.1803	27.3763	27.3984	28.1464	27.0277	27.0649	27.46	27.0946	28.092	26.6283	27.068	27.5842	27.62	27.4764	27.5326	27.7195	27.6575										23	23
Q8C129;Q3TTA8;Q8BZ14;Q6NY09	Q8C129;Q3TTA8;Q8BZ14;Q6NY09	Leucyl-cystinyl aminopeptidase	Lnpep	0.460334	1.11745	0.218229	1.19914	0.0345239	1.37027	0.336927	0.160214	0.775532	0.661088	0.262005	1.33624	1.46188	0.45446	2.54347	27.1935	26.8305	26.6167	26.6472	26.2206	26.1715	26.2104	26.4434	26.2578	26.3643	26.4072	26.7253	26.7852	26.2781	26.9932	26.9351	26.6469	26.0557	26.7949	27.0928								+	AOX9_ir_AOX9_sh	22	22
G3X9J6;E9Q9M1;Q3V1L4	G3X9J6;E9Q9M1;Q3V1L4	Cytosolic purine 5-nucleotidase	Nt5c2	0.621251	1.1168	0.57601	1.11797	0.246573	1.30806	0.206733	0.159373	0.513842	0.23957	0.160885	0.582913	0.608054	0.387424	1.25015	25.6683	26.0057	25.426	25.4337	26.6299	25.5915	26.4829	26.0285	25.8757	25.3816	25.6742	26.8744	25.8844	25.924	25.4134	26.3375	26.2358	26.2088	26.6816	26.1663										11	11
Q80Y14;Q3UF85	Q80Y14	Glutaredoxin-related protein 5, mitochondrial	Glrx5	0.55475	1.11662	0.592374	0.877757	0.721815	0.949029	0.255902	0.159144	0.616417	0.227404	-0.188107	-0.557599	0.141574	-0.0754753	-0.368844	26.0645	25.9243	26.0549	25.545	26.9113	27.0244	26.4182	25.9963	26.9077	26.4204	26.6827	26.8121	26.3028	26.5405	27.0429	26.0016	26.6359	26.5376	26.504	26.1158										3	3
Q6PDI5;A2ALV7;A2ALV6;A2ALV8;Q8C2Z1;Q8C9Q5;A2ALW1;A2ALV9	Q6PDI5;A2ALV7	Proteasome-associated protein ECM29 homolog	Ecm29;AI314180	0.283185	1.11639	0.103699	0.823981	0.172093	0.866144	0.547929	0.158836	1.15045	0.984224	-0.279318	-1.83587	0.764236	-0.207322	-1.49965	27.6464	27.4363	27.7678	27.3295	27.7739	28.0124	27.3813	27.5875	28.0079	27.9464	27.5362	27.7701	27.7448	27.8939	27.7706	27.1822	27.4788	27.9879	27.3216	27.8778										28	28
A0A1L7NR63	A0A1L7NR63			0.341487	1.11614	0.786697	1.02605	0.126976	1.18587	0.466626	0.158524	1.01128	0.104192	0.0371052	0.279843	0.896279	0.24594	1.703	29.0157	29.1373	28.9224	28.9729	29.1119	28.8675	28.9262	28.5542	28.7829	28.6594	28.8977	29.4598	28.8306	28.9729	29.0422	29.2814	29.2925	28.8469	29.1142	29.2463										42	42
H3BJ97;Q99JR5;Q4FJX7;H3BKM8	H3BJ97;Q99JR5;Q4FJX7	Tubulointerstitial nephritis antigen-like	Tinagl1	0.446873	1.11563	0.294677	1.26466	0.0344588	1.41562	0.349816	0.157855	0.799891	0.530654	0.338752	1.12133	1.4627	0.501429	2.54468	26.8171	25.8923	25.7188	26.0016	26.7966	25.6503	26.6382	26.2336	26.2379	26.2352	26.4048	26.5647	26.177	25.3114	26.0822	26.7844	25.4524	26.2685	26.4498	26.1836								+	AOX9_ir_AOX9_sh	10	10
Q8BK72;Q80ZI4;Q6A096	Q8BK72;Q80ZI4	28S ribosomal protein S27, mitochondrial	Mrps27	0.592042	1.11543	0.812419	0.93375	0.649946	1.11729	0.227648	0.157603	0.558109	0.0902198	-0.0988911	-0.245274	0.187123	0.160007	0.471397	26.2408	25.7734	26.8521	24.7338	26.5468	25.986	25.2687	26.1746	25.3475	25.3241	26.0985	25.3754	26.6757	26.1585	25.8726	26.517	26.0449	26.0257	26.1552	26.5244										9	9
Q549A5;Q06890;Q9JK98;E9PUU2;E9PXG5;E9Q8Y5;E9Q9B8;E9Q2G2;Q3V245	Q549A5;Q06890;Q9JK98;E9PUU2;E9PXG5;E9Q8Y5;E9Q9B8	Clusterin;Clusterin;Clusterin beta chain;Clusterin alpha chain	Clu	0.799805	1.11498	0.266632	1.53449	0.101068	2.43035	0.097016	0.157018	0.262183	0.574088	0.617758	1.19413	0.995384	1.28116	1.85263	26.0162	26.2884	25.9857	25.8273	25.4394	25.271	27.1845	24.305	24.5843	24.763	24.8949	27.2086	24.9249	24.5961	25.834	25.5355	25.5885	22.6051	25.9992	25.8136										10	10
Q8BJA6;Q3UY68;Q91YS8;D3Z368;Q3TDH8;Q3TDM2;Q3UH04;B1AW58;Q8BW96	Q8BJA6;Q3UY68;Q91YS8;D3Z368	Calcium/calmodulin-dependent protein kinase type 1	Camk1	0.543315	1.11487	0.138597	1.21137	0.058155	1.54532	0.264949	0.156879	0.634748	0.858246	0.276643	1.64497	1.23541	0.627909	2.20918	24.4776	23.7155	23.9754	23.4037	23.8367	23.9558	23.6981	23.6847	23.4033	23.2751	23.6187	23.6812	23.3106	23.4837	24.0474	24.228	22.8663	23.4985	23.7256	24.655										7	7
Q3ULF7;Q3TWJ4;Q3TGW0;Q99JY9;Q3TGE1;A0A087WRA1;A0A087WQ14;Q3UGH0;A0A087WP86;Q9ERF8;A0A087WS98;A0A087WPR6;A0A087WQ83	Q3ULF7;Q3TWJ4;Q3TGW0;Q99JY9;Q3TGE1;A0A087WRA1	Actin-related protein 3	Actr3	0.558472	1.11447	0.915495	1.01748	0.273243	1.23258	0.252999	0.156361	0.610499	0.0383442	0.0250072	0.109511	0.563451	0.301677	1.17642	27.5853	27.3129	27.3418	27.5549	28.1918	28.3041	28.168	28.0851	27.7603	28.0758	27.9183	28.6748	27.8291	27.6466	28.2872	27.7985	27.4785	28.2687	28.3233	27.9316										17	17
Q3U7U8;C5H0E8;P62835;A0A0G2JDL9;A0A0G2JE52;Q3V3W9;C5H0E9;A0A0G2JED9	Q3U7U8;C5H0E8;P62835;A0A0G2JDL9;A0A0G2JE52;Q3V3W9;C5H0E9	Ras-related protein Rap-1A	Rap1a;Gm9392	0.630482	1.11406	0.732981	0.937171	0.85204	1.03258	0.200328	0.155824	0.500081	0.134908	-0.0936165	-0.353317	0.06954	0.0462471	0.192642	27.7622	27.2619	28.0049	27.8676	28.3036	27.9196	27.4561	27.7327	27.7936	27.8818	27.3275	28.1663	28.0382	27.5632	28.4959	28.2775	28.4167	27.675	28.4497	28.2975										8	8
E0CXN5;P13707	E0CXN5;P13707	Glycerol-3-phosphate dehydrogenase [NAD(+)];Glycerol-3-phosphate dehydrogenase [NAD(+)], cytoplasmic	Gpd1	0.480264	1.11374	0.339897	1.13665	0.127154	1.21566	0.31852	0.155414	0.740325	0.468653	0.184789	1.01482	0.89567	0.281738	1.70207	27.2669	27.4167	27.1302	27.3009	26.9447	27.5419	26.8563	27.2535	27.2754	27.3592	27.1713	28.0322	27.0752	27.0055	27.5896	27.6761	27.0294	27.3664	27.4755	27.6233										19	19
Q8BMF4;Q99LL2	Q8BMF4	Dihydrolipoyllysine-residue acetyltransferase component of pyruvate dehydrogenase complex, mitochondrial	Dlat	0.0529959	1.11363	0.180595	0.949735	0.840658	0.985659	1.27576	0.155266	2.26872	0.743294	-0.0744034	-1.46684	0.0753807	-0.0208397	-0.207694	32.6823	32.6151	32.5372	32.6925	32.6617	32.6424	32.4569	32.6051	32.7924	32.9244	32.8272	32.5222	32.52	32.7088	32.6672	32.5091	32.5679	32.912	32.7924	32.8056										34	34
Q9JM76;H7BWZ3;A0A0G2JFK7;D3Z2F7;D3Z2F8	Q9JM76;H7BWZ3;A0A0G2JFK7;D3Z2F7;D3Z2F8	Actin-related protein 2/3 complex subunit 3	Arpc3	0.557411	1.11347	0.459663	0.923433	0.577263	0.890289	0.253824	0.155069	0.612184	0.337561	-0.114921	-0.776735	0.238626	-0.167654	-0.580961	25.7792	25.1161	25.8892	25.5231	25.487	25.8454	25.5224	25.3596	25.7908	25.4736	24.6875	25.6342	25.3532	25.4034	25.2333	25.8059	26.2855	25.2119	25.9004	25.8113										7	7
Q9D051	Q9D051	Pyruvate dehydrogenase E1 component subunit beta, mitochondrial	Pdhb	0.288021	1.11335	0.683528	0.966443	0.378171	1.07417	0.540575	0.154902	1.13808	0.165244	-0.0492432	-0.42287	0.422312	0.103222	0.932893	32.2082	32.5161	32.4588	32.4014	32.1532	32.3753	31.91	32.26	32.2929	32.2711	32.488	32.3926	32.4069	32.3756	32.3224	32.4578	32.5493	32.1525	32.734	32.418										22	22
A0A0A0MQ76;Q6DFW4;A0A087WSU5;A0A087WSL8;A0A087WQ46;A0A087WP00	A0A0A0MQ76;Q6DFW4;A0A087WSU5;A0A087WSL8	Nucleolar protein 58	Nop58	0.877057	1.11295	0.991898	0.993766	0.865672	0.895223	0.056972	0.154382	0.159724	0.00353308	-0.00902252	-0.0104763	0.0626465	-0.159681	-0.174678	22.4702	20.2047	21.0263	21.8296	22.5068	23.9142	24.0383	22.0106	23.8561	20.9507	23.6223	23.9348	21.6945	21.864	24.0839	21.4265	23.5838	23.9173	21.9005	20.608										6	6
Q3UEM7;Q3UER8;Q8VCM7	Q3UEM7;Q3UER8;Q8VCM7	Fibrinogen gamma chain	Fgg	0.819431	1.11189	0.208722	2.00224	0.0951261	2.12774	0.0864875	0.153012	0.235908	0.680432	1.00161	1.36726	1.0217	1.08932	1.89204	24.6561	24.2821	23.4931	23.4508	21.094	21.4263	24.2465	22.0655	22.2827	22.833	23.0555	23.4763	22.359	24.3532	23.6665	23.4307	22.513	21.8878	25.008	22.2605										7	7
E9QQ93;O70373;A0A1L1SQJ8	E9QQ93;O70373	Xin actin-binding repeat-containing protein 1	Xirp1	0.520807	1.11188	0.0157796	1.30351	0.0734392	1.34893	0.283323	0.153005	0.671516	1.80191	0.382402	3.05173	1.13407	0.431818	2.05931	28.6458	27.9319	28.0411	27.7297	27.8657	27.9439	28.5565	28.0264	27.8488	27.8738	27.7391	28.8987	27.7112	27.932	28.3946	28.185	28.1707	27.7658	28.234	28.3418						+	WT9_ir_WT9_sh			42	42
Q3U2P8;P49138;A0A087WSN7;Q8R3U8;B1AVU1;Q09HN3;Q3UDT1;Q9D2E1;Q922R0;Q3UMW7	Q3U2P8;P49138;A0A087WSN7	MAP kinase-activated protein kinase 2	Mapkapk2	0.82834	1.11181	0.446554	0.758757	0.493044	0.717968	0.0817916	0.152906	0.224043	0.350126	-0.398291	-0.800474	0.307114	-0.478009	-0.718248	25.6406	25.5997	24.7125	24.982	24.3406	25.6482	25.0122	24.4731	25.6364	25.5556	25.0409	24.9438	24.3199	24.7775	23.886	23.1056	23.5938	25.7331	24.6567	22.5593										5	5
Q3UQT4;Q8K3W2	Q3UQT4;Q8K3W2	Leucine-rich repeat-containing protein 10	Lrrc10	0.851773	1.11143	0.701052	0.765621	0.432548	0.580549	0.069676	0.152416	0.192994	0.15425	-0.385298	-0.397984	0.363966	-0.78451	-0.82637	22.5775	23.0442	22.0423	22.1421	24.6476	25.3297	23.1017	24.4149	21.5528	24.939	24.9926	21.7863	21.7634	21.5541	21.2976	21.6521	24.3803	25.2807	22.6646	22.2516										8	8
Q0VGU9;Q3UXT6;Q3U313;Q8VH51;F7AA45;E9Q8F0;Q3UZ51;B7ZD61;B7ZD63	Q0VGU9;Q3UXT6;Q3U313;Q8VH51;F7AA45;E9Q8F0	RNA-binding protein 39	Rbm39	0.53694	1.11136	0.704554	1.06468	0.0505409	2.08111	0.270074	0.152328	0.645067	0.152086	0.0904263	0.393043	1.29636	1.05736	2.29911	24.2221	24.277	23.535	24.3113	24.2705	24.5226	24.0026	24.0028	23.9447	23.8521	24.1124	25.0022	24.0135	23.6553	24.9159	24.0272	23.7342	21.6343	24.2506	24.3997										9	9
Q9JJL8;A0A140LIM8	Q9JJL8	Serine--tRNA ligase, mitochondrial	Sars2	0.550872	1.11112	0.964166	1.0071	0.038052	1.43788	0.258949	0.152012	0.622608	0.0158483	0.0102127	0.0463522	1.41962	0.523945	2.481	25.4472	25.0605	24.2907	24.8162	24.8103	25.0055	24.4639	25.2841	24.7328	24.8144	25.3931	24.8125	25.5088	25.33	25.3022	25.4112	24.9865	24.8378	24.8928	25.7362								+	AOX9_ir_AOX9_sh	12	12
Q8VDC3;P28271;Q811J3	Q8VDC3;P28271	Aconitate hydratase;Cytoplasmic aconitate hydratase	aco1;Aco1	0.121526	1.11058	0.749636	1.01803	0.629673	0.936832	0.915331	0.15131	1.73193	0.12515	0.0257851	0.330329	0.200885	-0.0941372	-0.501283	28.135	27.9272	28.0708	27.9382	27.9047	28.0648	28.0722	28.1126	28.2821	28.2829	28.3257	28.0555	27.8542	28.1197	28.097	27.8015	27.76	28.8419	27.9849	28.2659										27	27
Q9DBH5;Q8BMS6	Q9DBH5	Vesicular integral-membrane protein VIP36	Lman2	0.488649	1.11027	0.324099	1.3854	0.096526	1.87589	0.311003	0.150906	0.725798	0.489322	0.470304	1.05069	1.01536	0.907573	1.88255	23.9825	23.96	21.6229	24.0585	23.7692	22.4276	24.4374	24.1754	23.0453	24.1219	24.0087	24.5602	24.7843	22.7725	23.7196	23.8712	23.6263	23.9638	24.5946	23.7721										10	10
Q8CGK3;Q3V2D0;Q56A16	Q8CGK3;Q3V2D0;Q56A16	Lon protease homolog, mitochondrial	Lonp1	0.514331	1.11015	0.634178	0.951459	0.975398	1.00407	0.288757	0.150759	0.682274	0.197789	-0.0717861	-0.4946	0.0108181	0.00585823	0.0318161	30.9212	30.3936	30.2405	30.1913	30.027	30.4156	30.3978	30.1751	30.1782	30.4175	30.3549	29.9975	30.1097	30.228	29.7746	29.8716	30.3044	30.1966	30.1789	29.914										47	47
Q61584;A0A0G2JEP0;A0A0H2UH27;Q8C7U4;A0A0G2JGL6	Q61584;A0A0G2JEP0;A0A0H2UH27	Fragile X mental retardation syndrome-related protein 1	Fxr1	0.350538	1.10993	0.835361	0.975416	0.310862	0.896518	0.455264	0.150465	0.991371	0.0781258	-0.03591	-0.214716	0.507432	-0.157596	-1.08182	26.2467	25.8694	26.426	25.6185	26.2068	25.8691	25.4096	25.8847	25.9188	26.0679	26.1023	25.6714	25.4596	26.0206	25.8583	25.9732	25.9648	26.1579	25.6917	26.0354										13	13
A0A0N4SUH8;Q9QZ23;D3Z285	A0A0N4SUH8;Q9QZ23	NFU1 iron-sulfur cluster scaffold homolog, mitochondrial	Nfu1	0.634997	1.10961	0.708645	0.924677	0.912995	0.965221	0.197228	0.150051	0.493387	0.149571	-0.112978	-0.387285	0.0395315	-0.0510685	-0.112765	26.6497	25.2527	25.7908	25.5581	26.2625	26.5137	26.1755	26.2964	26.5793	26.4428	26.1715	25.8337	25.4802	25.6885	25.8247	25.3887	24.5272	26.6034	25.6996	25.3337										8	8
Q4VAF0;E9QJT5;P56376	Q4VAF0;E9QJT5;P56376	Acylphosphatase;Acylphosphatase-1	Acyp1	0.511092	1.10952	0.225624	1.231	0.110827	1.29731	0.291501	0.149934	0.687686	0.646614	0.299836	1.3129	0.955356	0.375526	1.79244	26.0452	25.7734	26.0018	25.5056	25.6007	26.1077	26.7696	26.1288	26.116	26.1939	26.313	26.1477	26.0054	25.5747	25.9175	25.7038	25.2079	25.6456	25.9816	26.5554										4	4
A0A1D5RM23;Q9CQF3;A0A1D5RLS2;Q9CZQ0;A0A1D5RLT7	A0A1D5RM23;Q9CQF3;A0A1D5RLS2;Q9CZQ0	Cleavage and polyadenylation specificity factor subunit 5	Nudt21	0.846851	1.10908	0.793619	0.871307	0.0271057	2.71503	0.0721931	0.14936	0.199498	0.100388	-0.198747	-0.270506	1.56694	1.44097	2.69925	24.2299	21.2535	23.3899	24.9342	22.7481	24.0304	24.8725	24.3855	21.9376	22.8086	24.3608	22.3744	24.2046	23.3258	23.6462	24.0917	21.3502	22.3051	23.4624	24.5688								+	AOX9_ir_AOX9_sh	5	5
Q01853;Q8BNF8	Q01853;Q8BNF8	Transitional endoplasmic reticulum ATPase	Vcp	0.118807	1.10905	0.244314	1.06845	0.142623	1.11806	0.925158	0.149325	1.74681	0.612051	0.0955193	1.2567	0.845811	0.160996	1.6259	31.3193	31.1133	31.2126	30.9496	31.046	31.2714	31.2887	31.2309	31.1153	31.0338	31.1919	31.3995	31.1388	31.0556	31.2897	31.0162	31.4441	31.0748	31.5582	31.2166										57	57
A0A0J9YUD8;Q8C7C4;Q8BNM0;A0A0J9YUZ4;Q58EV5;Q497Z6;P63158;Q8BQ02;Q6P202;Q3UBK2;Q3UJK0;D3YZ18;D3YVC6;Q8CH24;A0A1B0GQX9;Q80YZ1	A0A0J9YUD8;Q8C7C4;Q8BNM0;A0A0J9YUZ4;Q58EV5;Q497Z6;P63158;Q8BQ02;Q6P202;Q3UBK2;Q3UJK0;D3YZ18	High mobility group protein B1	Hmgb1	0.60462	1.10871	0.104541	1.42969	0.017878	1.66884	0.218517	0.148883	0.538905	0.980714	0.515699	1.8306	1.74768	0.738847	2.96975	27.0152	25.8447	26.1776	26.3391	25.81	25.3231	27.1318	26.404	25.4443	25.46	26.4773	26.1675	25.9975	25.745	26.4572	25.9555	25.4596	26.302	26.208	26.6697								+	AOX9_ir_AOX9_sh	10	10
Q9DCV1;Q3U9B7;Q8BQL3;Q3UBY5;Q3UAF5;Q3TIF1;P97821;Q8C2L5;Q3U8J6;D3Z220	Q9DCV1;Q3U9B7;Q8BQL3;Q3UBY5;Q3UAF5;Q3TIF1;P97821	Dipeptidyl peptidase 1;Dipeptidyl peptidase 1 exclusion domain chain;Dipeptidyl peptidase 1 heavy chain;Dipeptidyl peptidase 1 light chain	Ctsc	0.60246	1.10706	0.74679	0.934311	0.0251773	2.02019	0.220072	0.146727	0.542189	0.126801	-0.0980251	-0.334243	1.59899	1.01449	2.74695	21.9702	22.376	20.6757	21.8261	23.3314	22.3568	22.4277	21.9137	22.2674	21.0246	21.7759	23.2299	22.268	21.8229	22.0573	22.3404	21.2346	21.5739	22.4098	22.463								+	AOX9_ir_AOX9_sh	3	3
F7AA26;Q8C9L6;Q99L95;Q69ZV5;A2API8;O54931;G3X9P1;A2APJ1;A2API9;Q3UZT2	F7AA26;Q8C9L6;Q99L95;Q69ZV5;A2API8;O54931	A-kinase anchor protein 2	Pakap;mKIAA0920;Akap2	0.853418	1.10688	0.876836	1.06613	0.357712	1.51851	0.0688379	0.146495	0.190822	0.0570819	0.0923897	0.160015	0.446467	0.602656	0.975867	24.3379	21.8744	23.5871	23.353	24.5934	23.6282	24.8052	24.324	22.6781	23.0792	21.931	24.2075	23.4399	24.1755	24.5333	24.1151	24.0388	23.988	24.8723	25.0358										10	10
Q8C7H1	Q8C7H1	Methylmalonic aciduria type A homolog, mitochondrial	Mmaa	0.699187	1.1068	0.103856	0.682143	0.0689237	0.641531	0.155407	0.1464	0.400618	0.983568	-0.551854	-1.83489	1.16163	-0.640409	-2.10013	25.019	25.4939	26.4967	25.9992	25.7891	26.4218	25.5003	25.803	26.5735	26.6663	25.4542	26.3397	26.4947	27.0074	26.6144	25.5412	26.7847	26.3657	26.54	26.332										11	11
F6RJV6;Q9JJK2	F6RJV6;Q9JJK2	LanC-like protein 2	Lancl2	0.845502	1.10635	0.509997	0.671173	0.0590583	5.39403	0.0728854	0.145806	0.201282	0.292432	-0.575243	-0.689521	1.22872	2.43136	2.1993	24.7194	22.1918	18.9916	24.8345	26.0335	25.9549	25.3891	25.0566	21.9616	25.5308	23.3822	25.0038	25.8424	23.1434	25.7208	24.5742	22.1576	22.8631	25.0373	25.5188										4	4
A2A547;Q5I0T8;P84099	A2A547;Q5I0T8;P84099	Ribosomal protein L19;60S ribosomal protein L19	Rpl19	0.640602	1.106	0.499795	1.12679	0.63973	1.11804	0.193412	0.145355	0.485112	0.301208	0.172217	0.706735	0.194003	0.160966	0.486397	25.124	25.228	24.7343	24.7808	24.7683	24.6001	24.4123	24.332	24.2772	24.0518	25.3105	24.0969	24.5277	24.1349	24.4168	25.2839	25.4507	25.0808	24.8354	25.0329										5	5
Q9JHW2	Q9JHW2	Omega-amidase NIT2	Nit2	0.328807	1.10582	0.302424	0.894024	0.303843	0.897786	0.483059	0.145121	1.03987	0.519383	-0.161615	-1.1022	0.517351	-0.155556	-1.09874	28.447	28.4385	28.4195	28.3758	28.6037	28.7625	28.2452	28.402	28.648	28.7589	28.8335	28.2384	28.2896	28.8793	28.767	28.2501	28.7536	29.0262	28.6636	28.646										15	15
E9Q1K3;F8WHZ9;F8WGR0;Q8K232;Q9QYC0;Q8BJT2;F6V4G5;F6RDR0;A0A0J9YVI4;D3Z0T1	E9Q1K3;F8WHZ9;F8WGR0;Q8K232;Q9QYC0	Alpha-adducin	Add1	0.689734	1.10576	0.336289	1.40172	0.0074744	2.7401	0.161318	0.145045	0.414024	0.473287	0.4872	1.0229	2.12642	1.45423	3.55321	24.3707	24.6308	21.9163	23.7609	23.7061	22.2601	23.9457	23.1035	21.88	23.3927	23.6467	24.0604	24.5519	23.7737	24.0267	24.782	23.275	23.4789	24.7537	24.3825								+	AOX9_ir_AOX9_sh	9	9
G3X8S1;Q9CQV7;D3Z5K6	G3X8S1;Q9CQV7;D3Z5K6	Mitochondrial import inner membrane translocase subunit TIM14	Dnajc19	0.804946	1.10554	0.555951	0.800148	0.934805	1.02938	0.0942335	0.144747	0.255282	0.254963	-0.321661	-0.614505	0.0292789	0.0417732	0.0844092	23.092	23.6149	24.1592	23.5934	23.4289	22.8641	21.1385	22.9274	23.2159	23.5154	23.1665	22.1692	23.3044	23.1819	22.9287	24.155	22.7888	21.6	23.6089	23.4516										4	4
Q7TQE2;Q8CBM0;Q3TCR9;Q62523;Q8CD55;A0A0N4SVD2;A0A0N4SUX7;A0A0N4SVP4	Q7TQE2;Q8CBM0;Q3TCR9;Q62523;Q8CD55	Zyxin	Zyx	0.729932	1.10524	0.0167941	2.1551	0.00668225	1.97194	0.136718	0.14436	0.357546	1.77484	1.10775	3.01076	2.17508	0.979618	3.63029	24.904	23.5189	24.5636	23.6674	23.2718	23.5154	25.6005	24.2666	23.5557	23.5156	24.3892	25.433	23.7817	23.567	24.8817	25.0744	23.6291	23.9019	24.463	24.8746						+	WT9_ir_WT9_sh	+	AOX9_ir_AOX9_sh	9	9
Q9CY27;G3UWE1;Q52L67;Q9CWN2;A0A1D5RLH3;Q14C44;Q3TAN8	Q9CY27;G3UWE1;Q52L67;Q9CWN2	Very-long-chain enoyl-CoA reductase	Tecr	0.716799	1.10445	0.732808	0.912623	0.66282	1.0813	0.144603	0.143332	0.375851	0.13501	-0.131909	-0.353556	0.178605	0.112761	0.452656	25.7264	24.9869	25.0067	25.5182	24.5462	24.6089	23.9063	25.4299	24.6443	25.1033	24.7851	24.7557	25.4001	25.0061	24.4658	25.6311	24.583	25.2355	24.5655	25.304										6	6
L7N451;Q80SU7;H3BL64;Q3TA32;Q3TBC0	L7N451;Q80SU7	Interferon-induced very large GTPase 1	Gvin1	0.815827	1.10409	0.0913116	0.505378	0.511096	1.42299	0.0884019	0.142854	0.240719	1.03947	-0.984564	-1.91861	0.291497	0.508924	0.68768	21.625	23.5888	21.0388	23.6382	23.4836	24.2762	22.5278	23.7979	22.9012	23.3859	23.0256	23.7694	22.9053	23.9625	22.0542	21.3742	20.53	23.6568	23.3074	22.3299										5	5
Q3U4U6;P80318;Q3U0I3;Q3UJP4;E9Q133;F6Q609;Q3TBM6;Q9R1U1;F6ZVG8	Q3U4U6;P80318;Q3U0I3;Q3UJP4;E9Q133;F6Q609;Q3TBM6	T-complex protein 1 subunit gamma	Cct3	0.207182	1.10384	0.440326	1.0762	0.139497	1.17614	0.683647	0.142526	1.3724	0.356226	0.105942	0.811919	0.855435	0.234066	1.64066	28.1379	27.887	27.2023	27.8492	27.9431	27.6353	28.0413	27.7288	27.9272	27.8822	27.8036	27.9031	27.4125	27.5078	27.6151	27.6053	27.6979	27.7104	27.9433	27.8023										23	23
Q4VA29;Q9CQE8	Q4VA29;Q9CQE8	UPF0568 protein C14orf166 homolog	2700060E02Rik	0.179612	1.10382	0.308239	0.930268	0.332631	1.08779	0.745664	0.142511	1.47057	0.511112	-0.104282	-1.08811	0.478037	0.121399	1.03116	27.5744	27.2791	27.3845	27.4045	27.2932	27.7225	27.625	27.3342	27.6913	27.4681	27.3056	27.6445	27.4879	27.4613	27.2817	27.328	27.2685	27.1413	27.3774	27.6587										10	10
E9Q6L0;B2RY22;J3QP81;A5D6Q8;A0A087WS18;A0A087WQF1;A0A087WQ95;A0A087WNW8;A0A087WRK0;A0A087WP42;E9QNY9;A0A087WRE8;E9QKH0;A0A087WQ31;Q80TV8;A0A0A6YXZ1;A0A0N4SVH2;A0A0A6YWK1;A0A0N4SUT7;A0A087WRU7;Q8R337	E9Q6L0;B2RY22;J3QP81;A5D6Q8;A0A087WS18;A0A087WQF1;A0A087WQ95;A0A087WNW8;A0A087WRK0;A0A087WP42;E9QNY9;A0A087WRE8;E9QKH0;A0A087WQ31;Q80TV8;A0A0A6YXZ1	CLIP-associating protein 1	Clasp1	0.551851	1.10345	0.443082	1.10921	0.321394	1.15253	0.258178	0.14202	0.621043	0.353516	0.149531	0.806841	0.492963	0.204799	1.05697	25.8109	25.2741	25.1999	24.8368	25.2415	25.2789	25.1658	25.2531	25.2139	25.5671	24.9612	25.1082	25.4571	24.9883	24.9868	25.8705	25.2134	25.0421	25.6694	25.7105										18	18
Q99KC8;F6TIL5	Q99KC8	von Willebrand factor A domain-containing protein 5A	Vwa5a	0.423742	1.10328	0.0417348	1.2259	0.052931	1.3709	0.372898	0.141804	0.842947	1.3795	0.293838	2.42177	1.27629	0.455118	2.26951	28.086	27.3368	27.731	27.0857	27.4394	27.1721	27.8383	27.3791	26.9588	27.2457	27.4531	27.7655	27.1863	27.4492	27.5374	27.7102	26.9435	27.3562	27.8769	27.3294						+	WT9_ir_WT9_sh			18	18
Q9D1H9	Q9D1H9	Microfibril-associated glycoprotein 4	Mfap4	0.871055	1.10325	0.263343	1.74394	0.202712	1.94857	0.0599544	0.141762	0.167603	0.579479	0.802354	1.20307	0.693121	0.962417	1.38751	29.9495	28.0739	29.5777	28.2502	27.5122	28.1457	31.2716	28.1813	28.4508	28.2746	27.7376	31.1288	29.4651	28.7954	29.5641	29.0895	27.6429	28.1312	29.8294	28.244										5	5
Q544Y8;Q3UC19;Q3TVQ3;Q3U9K2;Q9D2V3;Q3UD85;Q3UAJ3;Q3U9N4;Q3U8W3;Q3TW77;P28798;Q3TX66;Q3TWT4;Q3U5Q6;H3BJE0;H3BJ90;Q3UDD6	Q544Y8;Q3UC19;Q3TVQ3;Q3U9K2;Q9D2V3;Q3UD85;Q3UAJ3;Q3U9N4;Q3U8W3;Q3TW77;P28798;Q3TX66;Q3TWT4;Q3U5Q6;H3BJE0	Granulins;Acrogranin;Granulin-1;Granulin-2;Granulin-3;Granulin-4;Granulin-5;Granulin-6;Granulin-7	Grn	0.620785	1.10312	0.820357	1.04216	0.0806213	1.48253	0.207059	0.141589	0.514539	0.0859972	0.059573	0.234674	1.09355	0.568057	1.99916	22.2263	22.7287	22.179	22.2285	23.4836	22.378	22.8065	22.5582	22.1438	22.3193	22.881	22.7831	22.6677	22.4211	23.0511	22.3322	21.9321	22.7702	23.7188	22.5756										5	5
P62627;A2AVR9	P62627;A2AVR9	Dynein light chain roadblock-type 1	Dynlrb1	0.602412	1.103	0.496792	1.14286	0.499438	1.21324	0.220106	0.141436	0.542261	0.303825	0.192655	0.711844	0.301519	0.278869	0.707342	26.081	26.2955	26.6621	26.1377	25.7741	25.149	26.4199	25.8637	25.4056	25.6512	25.6173	26.7749	26.2885	26.3427	25.6574	26.4187	26.9286	25.3206	26.6613	26.228										5	5
Q9D6U8	Q9D6U8	Protein FAM162A	Fam162a	0.441145	1.10282	0.0149225	1.3801	0.0372708	1.38402	0.355418	0.141192	0.810407	1.82616	0.464768	3.08854	1.42863	0.46886	2.49431	28.3876	28.165	27.9404	28.3764	27.9571	27.8953	28.461	28.6033	27.9285	28.4275	28.9269	28.2445	27.5889	27.9503	28.2949	28.5677	27.8854	28.2718	28.3046	28.9344						+	WT9_ir_WT9_sh	+	AOX9_ir_AOX9_sh	12	12
Q04447	Q04447	Creatine kinase B-type	Ckb	0.62527	1.10238	0.308474	1.23576	0.244358	1.16166	0.203932	0.140615	0.507837	0.510781	0.305402	1.08754	0.611973	0.216191	1.25657	29.0001	29.0451	28.7557	28.9066	28.4574	28.7833	30.0967	29.0033	29.1379	29.006	28.9584	29.6829	28.7808	29.3765	28.9388	28.7476	29.3052	29.2489	29.406	29.4873										17	15
A0A0J9YTY0;A0A0J9YUL3;Q8C1B7;A0A0J9YVA6;A0A0J9YUV6;A2A3W1	A0A0J9YTY0;A0A0J9YUL3;Q8C1B7	Septin-11	Sept11	0.682926	1.10217	0.0746069	1.54908	0.00784398	1.71438	0.165626	0.140345	0.42373	1.12722	0.631415	2.04915	2.10546	0.777691	3.52017	25.9095	25.3919	25.4811	24.8613	25.2765	25.0561	26.9185	25.6708	25.068	24.8473	25.6187	26.3924	25.1758	25.3148	25.2558	25.6045	24.7175	25.5407	26.0272	25.5954								+	AOX9_ir_AOX9_sh	15	15
Q8QZY1	Q8QZY1	Eukaryotic translation initiation factor 3 subunit L	Eif3l	0.726215	1.10216	0.674345	1.22906	0.894761	1.04884	0.138935	0.140332	0.362713	0.171118	0.297561	0.436025	0.0482928	0.0688011	0.136549	24.0425	24.3439	23.2802	24.1958	24.4992	25.2896	24.6785	24.4473	25.4617	24.4689	23.9317	24.8957	24.9935	21.5318	23.9346	24.5934	24.5552	24.5893	25.818	24.0115										12	12
Q9CQ22;A0A0A6YX02	Q9CQ22;A0A0A6YX02	Ragulator complex protein LAMTOR1	Lamtor1	0.562076	1.1018	0.217808	0.782652	0.13977	0.741783	0.250205	0.139859	0.60479	0.661925	-0.353558	-1.33759	0.854586	-0.430931	-1.63936	26.1553	25.909	26.6776	25.958	25.8841	26.752	25.0057	25.5747	26.4201	26.2619	25.6513	25.676	25.8386	25.6354	25.7626	26.0483	25.3913	26.4033	25.4093	26.1076										5	5
Q7TSZ3;Q8BMJ2;Q6ZPT2;Q99JK2;Q9CQM4	Q7TSZ3;Q8BMJ2;Q6ZPT2	Leucine--tRNA ligase, cytoplasmic	Lars	0.365883	1.10174	0.332071	1.33601	0.707318	1.07519	0.436658	0.139782	0.958489	0.47877	0.417936	1.03243	0.150385	0.104598	0.389151	25.562	25.1159	25.7794	25.5857	23.2039	25.0182	25.2519	25.1746	24.3649	24.917	25.0415	25.0431	24.7365	24.6047	24.7354	24.9608	25.4425	24.9108	24.9559	25.3351										16	16
Q3UM23;A0A1B0GSG5;Q91VI7;A0A1B0GRG4;A0A1B0GRY7	Q3UM23;A0A1B0GSG5;Q91VI7	Ribonuclease inhibitor	Rnh1	0.660432	1.10173	0.727744	0.922967	0.664104	0.936399	0.180172	0.139765	0.456118	0.138021	-0.115648	-0.360587	0.177764	-0.0948051	-0.450795	28.43	27.6097	28.5177	27.875	29.0498	28.9113	29.0497	28.7672	28.8449	28.6792	28.2572	29.14	28.4451	28.6736	28.6147	28.3353	28.4799	29.0278	28.9679	28.2803										24	24
Q3U5U5;Q3TF14;P50247;Q5M9P0;Q3U4D1;A2ALT5	Q3U5U5;Q3TF14;P50247;Q5M9P0;Q3U4D1	Adenosylhomocysteinase	Ahcy	0.496855	1.10171	0.994409	0.999133	0.390988	1.14201	0.30377	0.139738	0.711736	0.0024351	-0.00125122	-0.00722965	0.407837	0.19157	0.906839	27.3295	26.9426	27.4856	27.4087	26.7507	26.7221	27.4027	26.7826	26.944	26.7106	26.641	27.2452	27.0957	27.2894	27.0114	27.1211	26.9702	26.8908	27.0826	27.6607										16	16
A2RS22;Q9WUM3;D3YUG6	A2RS22;Q9WUM3	Coronin;Coronin-1B	Coro1b	0.632791	1.10149	0.36817	1.21703	0.217275	1.24769	0.19874	0.139455	0.496654	0.433952	0.283367	0.953678	0.662991	0.319256	1.3393	25.0333	24.5514	24.7711	24.4942	25.6109	25.0372	25.9951	25.3578	24.9316	25.4583	25.8937	25.4841	25.2959	25.0379	25.489	25.4997	25.0737	25.7591	25.8105	25.3686										9	9
P50396;D6RI86;B7FAU8	P50396	Rab GDP dissociation inhibitor alpha	Gdi1	0.586597	1.10057	0.489327	1.09985	0.406409	1.17322	0.23166	0.138255	0.566491	0.310401	0.137305	0.724631	0.391036	0.230479	0.8763	28.2292	27.8799	28.7603	27.9027	27.9486	28.003	27.7509	27.6482	27.7115	27.8883	27.5646	28.5268	27.7066	27.9535	28.6153	28.3067	27.7374	27.6422	28.3214	28.2503										22	15
Q9CYT6;Q8BKZ3;D3YTR7	Q9CYT6;Q8BKZ3;D3YTR7	Adenylyl cyclase-associated protein 2;Adenylyl cyclase-associated protein	Cap2	0.436649	1.10018	0.539675	1.07035	0.13637	1.38744	0.359867	0.137742	0.818728	0.267867	0.0980865	0.64063	0.865281	0.472425	1.65573	26.5143	26.4256	26.0899	26.3955	26.444	25.8298	26.29	26.1348	25.8378	25.6971	26.171	26.4054	26.4277	26.2329	26.2485	26.7214	26.9706	25.5515	26.9905	26.4278										16	15
Q8C1X9;Q3U737;O35639;Q3TLP4;Q3TFK4;Q3TET3;A0A0G2JDV9;A0A0G2JGL7	Q8C1X9;Q3U737;O35639;Q3TLP4;Q3TFK4;Q3TET3	Annexin;Annexin A3	Anxa3	0.779203	1.10016	0.268544	0.76055	0.812464	1.07227	0.10835	0.137708	0.289984	0.570985	-0.394884	-1.18897	0.0901957	0.100675	0.245213	26.0191	26.1952	26.8975	27.1875	27.5109	27.6384	27.9207	26.7455	26.6855	27.2626	26.5146	27.9134	26.9056	27.88	27.0354	27.2513	27.5647	26.923	27.8227	27.5668										15	15
P68040	P68040	Guanine nucleotide-binding protein subunit beta-2-like 1;Guanine nucleotide-binding protein subunit beta-2-like 1, N-terminally processed	Gnb2l1	0.355126	1.10003	0.923948	0.985465	0.211104	1.10023	0.449618	0.137542	0.98143	0.0343523	-0.0211239	-0.0985132	0.675504	0.137811	1.35938	28.2096	27.8154	28.0562	27.6258	28.4348	28.4538	28.3119	28.1494	28.0621	28.2262	28.2654	28.3123	27.7612	28.2783	28.3885	27.7831	27.8269	28.2756	28.3572	27.9916										19	19
E9QAT9;Q9ERP3;Q3KNI8;Q3KNI7;Q8CEL3	E9QAT9;Q9ERP3;Q3KNI8;Q3KNI7	Tripartite motif-containing protein 54	Trim54	0.447291	1.09998	0.654005	0.921429	0.453473	1.1864	0.34941	0.137477	0.799127	0.184419	-0.118056	-0.465468	0.343448	0.246585	0.787886	25.4863	25.8856	25.5744	25.8191	26.7077	26.4008	26.1432	25.8326	25.1806	26.1863	26.2308	26.3921	25.8952	25.2978	25.9316	25.7372	25.3987	26.6447	25.925	26.1834										14	14
Q6P5I3;P28474;A0A0G2JGS3;Q9D748;Q548K2;Q3UMM7;Q64437	Q6P5I3;P28474	S-(hydroxymethyl)glutathione dehydrogenase;Alcohol dehydrogenase class-3	Adh5	0.450161	1.09993	0.607307	0.94616	0.172112	0.834003	0.346632	0.137415	0.793896	0.216592	-0.0798435	-0.534832	0.764189	-0.261876	-1.49957	27.8879	28.1988	28.3384	27.8034	28.2236	28.3827	28.0255	28.1918	28.6218	28.327	28.2148	28.4532	28.0072	28.5037	28.2742	27.8311	28.7561	28.4746	28.7058	27.9468										15	15
Q80XB4;E9PZF4;E9Q641;F7CXG1	Q80XB4;E9PZF4;E9Q641	Nebulin-related-anchoring protein	Nrap	0.626862	1.09991	0.0453103	1.4098	0.0822683	1.44382	0.202828	0.137387	0.505464	1.3438	0.495486	2.3691	1.08477	0.529893	1.9861	28.2622	28.2232	27.8278	27.8495	27.4086	27.5779	28.3262	27.7239	27.1696	27.4033	27.2455	28.5993	26.9686	27.3247	27.5464	27.7872	27.3504	27.8931	28.2109	27.9758						+	WT9_ir_WT9_sh			63	63
P61971;Q3U8H8;A0A1D5RLR1	P61971;Q3U8H8	Nuclear transport factor 2	Nutf2	0.653686	1.09978	0.420072	1.19742	0.876481	1.03412	0.184631	0.137218	0.465934	0.376676	0.259934	0.849928	0.0572575	0.0483986	0.16048	28.2841	28.1166	28.4588	27.9121	27.8888	28.4625	29.1337	28.8121	28.4659	29.417	28.3926	28.4585	28.2283	29.1351	28.7534	28.1106	28.1849	28.844	29.1855	29.2918										5	5
Q4FJX4;P97315	Q4FJX4;P97315	Cysteine and glycine-rich protein 1	Csrp1	0.79651	1.09963	0.244325	1.91712	0.0296529	2.9993	0.0988088	0.137017	0.266614	0.612032	0.938944	1.25667	1.52793	1.58463	2.64131	24.9526	23.9176	24.509	24.2958	22.2338	23.8737	26.213	23.9309	23.8522	23.2331	24.9869	25.5931	25.8436	23.7721	24.8214	25.8309	24.4522	21.4293	25.4123	24.4539								+	AOX9_ir_AOX9_sh	6	6
Q3V2C6;Q3V1K9;P31001;Q9JJY2	Q3V2C6;Q3V1K9;P31001	Desmin	Des	0.366299	1.0996	0.812558	0.976864	0.135528	1.17037	0.436164	0.136981	0.957613	0.0901457	-0.03377	-0.245088	0.867971	0.226965	1.65984	33.5764	33.4507	33.3432	33.25	33.5485	33.2276	33.5261	33.1583	33.0726	33.3086	33.1582	33.5331	33.1213	33.1992	33.1701	32.8724	33.2518	32.7515	33.3743	33.2206										51	46
Q8BK30	Q8BK30	NADH dehydrogenase [ubiquinone] flavoprotein 3, mitochondrial	Ndufv3	0.801455	1.09959	0.606614	0.807397	0.651351	0.901559	0.0961209	0.136961	0.259967	0.217088	-0.308649	-0.535882	0.186185	-0.149506	-0.469342	26.1592	26.2781	26.2707	26.2791	28.0018	27.2593	26.1766	25.378	26.5812	27.4521	26.5339	27.4978	26.3767	26.5054	28.2303	26.8159	26.74	27.2673	26.9287	26.4441										5	2
Q6PE15;F6X5P5	Q6PE15;F6X5P5	Mycophenolic acid acyl-glucuronide esterase, mitochondrial	Abhd10	0.664844	1.099	0.165854	0.780313	0.758557	0.942898	0.17728	0.136187	0.449725	0.780274	-0.357875	-1.52465	0.120012	-0.0848267	-0.318096	24.3858	23.4871	24.3215	23.831	24.5714	24.3634	24.1923	24.35	23.9412	24.1327	24.4633	23.2095	24.2011	24.1286	23.9625	23.3142	24.3922	23.6236	23.8138	24.1147										5	5
Q91V38;Q3UBU0;Q3UAD6;P08113;Q3TUD6;Q8CCY5;F7C312;Q8C2R2;Q9CW12	Q91V38;Q3UBU0;Q3UAD6;P08113;Q3TUD6;Q8CCY5;F7C312	Endoplasmin	Hsp90b1	0.521881	1.09894	0.0411476	1.28648	0.117455	1.31792	0.282429	0.136116	0.66974	1.38566	0.363434	2.43085	0.930129	0.398258	1.75434	29.4419	28.9366	29.1255	28.6175	28.1537	28.5365	29.1687	28.5491	28.2484	28.3537	28.6113	29.0139	28.3942	28.3357	28.4919	28.7086	28.2883	28.5282	28.5542	28.9141						+	WT9_ir_WT9_sh			36	35
Q5FWB7;P05064;Q6NY00;A6ZI44;D3YWI1;A0A0U1RPN8;D3Z510;D3YV98;A0A0U1RPT5;A6ZI47	Q5FWB7;P05064;Q6NY00;A6ZI44;D3YWI1;A0A0U1RPN8	Fructose-bisphosphate aldolase;Fructose-bisphosphate aldolase A	Aldoa	0.0888807	1.09884	0.307332	1.06418	0.00195395	1.2998	1.05119	0.135986	1.93609	0.512393	0.0897438	1.09029	2.70909	0.37829	4.51843	33.1879	33.1414	32.9423	33.0724	33.3242	32.9442	33.2292	33.2016	32.9963	32.9969	33.3629	33.4639	33.2629	33.1364	33.2003	33.4161	33.2225	32.8193	33.3706	33.4833								+	AOX9_ir_AOX9_sh	37	37
Q5SVY2;Q3UAJ1;Q3TE63;P17742;Q9CZK9;A0A1L1SST0;F8VPN3;V9GXC1;V9GX31;A0A1L1SRX5	Q5SVY2;Q3UAJ1;Q3TE63;P17742;Q9CZK9;A0A1L1SST0	Peptidyl-prolyl cis-trans isomerase;Peptidyl-prolyl cis-trans isomerase A;Peptidyl-prolyl cis-trans isomerase A, N-terminally processed	Ppia	0.523041	1.09861	0.0756708	1.25279	0.199021	1.20179	0.281464	0.135678	0.667824	1.12107	0.325144	2.04003	0.701101	0.265188	1.4002	29.3007	28.9524	28.8012	28.9836	29.0431	29.1787	29.7439	29.378	29.2263	29.171	29.2793	29.9358	28.9349	28.9745	29.6135	29.0529	29.2442	29.6504	29.6414	29.2618										12	12
Q5M9N6;Q4VAF2;Q3U8M3;P61514;A0A1D5RL86;Q9CYW3;Q3TLC1	Q5M9N6;Q4VAF2;Q3U8M3;P61514;A0A1D5RL86;Q9CYW3	60S ribosomal protein L37a	Rpl37a	0.791157	1.0986	0.661743	0.851985	0.412733	0.802384	0.101737	0.135664	0.273824	0.17931	-0.2311	-0.454216	0.38433	-0.317635	-0.864017	22.6618	21.4493	23.7613	22.1556	23.7008	23.4576	22.0821	23.1589	23.0633	22.7202	22.7088	23.2188	23.0475	22.1842	23.6127	23.0873	22.6382	23.4737	23.6235	21.8556										3	3
Q7TSQ8;D6RD07;D3Z443	Q7TSQ8;D6RD07	Pyruvate dehydrogenase phosphatase regulatory subunit, mitochondrial	Pdpr	0.593818	1.09819	0.513101	0.923265	0.663459	1.07696	0.226346	0.135122	0.555383	0.289797	-0.115184	-0.684328	0.178186	0.106969	0.451731	27.657	27.7622	27.5756	27.3209	27.3384	27.4103	27.0133	27.4033	26.8374	27.3636	27.3076	27.5139	27.1384	27.6458	27.1191	26.9799	27.1262	27.5159	26.6843	27.7907										21	21
B7ZN33;Q80TM9;F6PY46;F6UKP3;Q8CF63	B7ZN33;Q80TM9;F6PY46	Nischarin	Nisch	0.918863	1.09668	0.507797	2.18172	0.783584	1.25842	0.0367493	0.133146	0.105127	0.29431	1.12547	0.693215	0.105915	0.331615	0.284052	26.3406	26.572	26.4323	21.827	20.4494	26.484	26.8299	21.5531	22.5013	26.3812	22.3097	26.3896	26.501	26.0326	26.3518	25.6145	23.8709	26.7433	26.1275	26.4197										7	7
Q543N7;Q99JB8;B1AW91;A6PWR1;B1AW94;B1AW93;B1AW92;F6W8Y8;B1AW95	Q543N7;Q99JB8	Protein kinase C and casein kinase II substrate protein 3	Pacsin3	0.660361	1.09602	0.54399	0.897339	0.374398	0.824765	0.180218	0.132271	0.456221	0.264409	-0.156276	-0.633659	0.426666	-0.277945	-0.940685	25.5075	25.3828	26.1463	25.6785	26.0246	25.7982	26.1797	25.914	25.516	25.8049	26.5113	25.4828	25.2013	26.0144	25.1685	25.2907	25.813	26.7065	25.8039	25.2915										14	14
Q8QZT1;Q3TQP7	Q8QZT1;Q3TQP7	Acetyl-CoA acetyltransferase, mitochondrial	Acat1	0.498115	1.09563	0.21552	0.893949	0.929987	1.01049	0.302671	0.131762	0.709591	0.666513	-0.161736	-1.34496	0.031523	0.0150604	0.0906656	32.7561	32.9666	32.9447	33.1627	33.2217	33.117	32.6806	32.8645	32.95	33.2605	32.9661	33.1181	32.989	33.3036	33.2361	33.2376	33.2358	33.1778	33.6677	33.1362										27	27
Q4ZJB3;E9QP62;Q9D7B2;A8CVP4;A0A0R4J005;A8CVP1;Q99JW4;Q91XD2	Q4ZJB3;E9QP62;Q9D7B2;A8CVP4;A0A0R4J005;A8CVP1;Q99JW4	LIM and senescent cell antigen-like-containing domain protein 1	Lims1	0.876521	1.09527	0.987615	0.989894	0.895342	0.939484	0.0572375	0.131281	0.160427	0.00541224	-0.0146538	-0.0160143	0.0480112	-0.0900593	-0.13579	24.0815	21.9471	23.016	23.4072	25.661	25.8223	25.5179	25.5369	25.4937	25.8961	24.0368	25.4844	24.6787	23.5404	26.1286	23.9058	23.8413	25.896	25.3168	24.7732										9	9
Q9Z0P5;A0A1L1SU53;A0A1L1STC8	Q9Z0P5;A0A1L1SU53;A0A1L1STC8	Twinfilin-2	Twf2	0.635644	1.09516	0.300847	1.19031	0.155256	1.26941	0.196786	0.131146	0.49243	0.521655	0.251335	1.10607	0.808951	0.344152	1.56913	25.8627	25.6585	25.7843	25.7706	26.0423	26.3359	26.3438	26.4486	25.7128	26.1001	26.3719	27.0259	25.4306	25.9147	26.4793	25.8207	25.9919	26.0967	26.0068	26.1394										11	11
Q5HZY7;Q9CR51;Q3U7E0	Q5HZY7;Q9CR51;Q3U7E0	V-type proton ATPase subunit G 1	Atp6v1g1	0.694241	1.09504	0.988135	1.00336	0.0189204	1.90863	0.15849	0.130978	0.407623	0.00518387	0.00484505	0.0153425	1.72307	0.932538	2.93268	24.3758	24.1869	23.4911	24.5316	24.734	23.8381	24.7259	25.3786	23.6595	24.0713	24.0303	24.6718	24.4415	24.6988	23.8522	24.1245	24.2909	22.7475	24.9827	24.8624								+	AOX9_ir_AOX9_sh	3	3
Q9CPQ3;Q3UBW3	Q9CPQ3;Q3UBW3	Mitochondrial import receptor subunit TOM22 homolog	Tomm22	0.415531	1.09418	0.0374233	1.25524	0.252776	1.1229	0.381397	0.129849	0.858625	1.42686	0.327969	2.49169	0.597264	0.167229	1.23243	27.5886	27.3365	27.6142	27.0816	27.3692	27.3406	27.4661	27.8764	27.5836	27.3096	27.7452	27.4826	27.1415	27.5278	27.5898	27.832	27.5987	27.8077	27.8082	28.1252						+	WT9_ir_WT9_sh			5	5
O35459;F7B227	O35459;F7B227	Delta(3,5)-Delta(2,4)-dienoyl-CoA isomerase, mitochondrial	Ech1	0.614368	1.09408	0.36333	0.884129	0.906395	1.02227	0.211571	0.12972	0.524171	0.439699	-0.177671	-0.963888	0.0426827	0.0317818	0.121365	29.7279	30.073	30.4473	30.7413	30.2981	30.1832	29.7243	30.531	29.9795	29.9259	30.6437	30.104	30.5482	30.2548	30.2803	30.5287	30.883	30.3913	30.5095	30.8009										22	22
Q8CAZ9;Q543S0;Q9JK53	Q8CAZ9;Q543S0;Q9JK53	Prolargin	Prelp	0.838366	1.09351	0.108714	2.00335	0.00873123	3.22103	0.0765661	0.128965	0.21073	0.963713	1.00242	1.80503	2.05892	1.68752	3.44716	29.1367	28.1868	28.6619	28.2387	27.664	28.3358	30.9148	28.3173	26.9358	26.8443	27.9931	30.0215	28.5356	27.1762	28.8777	28.6657	27.5975	27.13	29.7095	28.7463								+	AOX9_ir_AOX9_sh	17	17
O88569;B7ZP22;A0A0N4SUM2	O88569;B7ZP22;A0A0N4SUM2	Heterogeneous nuclear ribonucleoproteins A2/B1	Hnrnpa2b1	0.285287	1.09343	0.0717745	1.18272	0.0016715	1.48317	0.544718	0.128865	1.14505	1.14403	0.242113	2.07406	2.77689	0.568688	4.63756	28.527	28.0982	27.9842	28.1702	28.2285	28.0819	28.3789	28.4119	27.6268	27.9984	28.4505	28.5113	28.3727	28.0845	28.5252	28.734	28.3504	27.9894	28.7087	28.5952								+	AOX9_ir_AOX9_sh	22	22
G3X8R2;Q80VJ2	G3X8R2;Q80VJ2	Steroid receptor RNA activator 1	Sra1	0.690214	1.09326	0.201936	1.25533	0.723083	1.08858	0.161016	0.128642	0.413342	0.694787	0.328063	1.39016	0.140812	0.122445	0.367075	21.939	22.0879	22.2029	21.6622	22.4344	22.455	22.2712	22.6158	22.2118	22.2429	22.3056	23.3124	22.3432	22.3105	23.1469	22.7239	23.2002	23.0189	23.0189	22.913										3	3
Q8VDD5;Q3UFT0;Q811J9;Q99JJ3;Q7TQJ6;Q8BIE2;Q8BIM8;A2VCK0;Q14B05;F2Z494;O89055	Q8VDD5;Q3UFT0	Myosin-9	Myh9	0.48791	1.09288	0.604175	1.04679	0.231899	1.1869	0.31166	0.128136	0.727071	0.218837	0.065974	0.539582	0.634702	0.247201	1.29361	29.5648	29.7134	29.5887	29.5956	29.6665	29.5556	30.1203	29.4443	29.2429	29.7718	29.5188	30.1473	29.7393	29.7805	29.579	29.8103	30.0346	29.434	30.1016	29.9754										94	92
Q6P069	Q6P069	Sorcin	Sri	0.694327	1.09274	0.124165	1.51332	0.427734	1.17501	0.158436	0.127954	0.4075	0.906001	0.59772	1.71777	0.368826	0.232676	0.835403	26.1687	24.8488	24.9066	24.5703	23.4881	25.2524	25.4092	25.2054	24.9519	25.1738	24.552	25.4595	25.0158	24.7884	25.7439	24.8962	25.2072	25.3403	25.4941	25.0691										10	10
Q9JMC3;Q8R1X2;D3Z1U5	Q9JMC3;Q8R1X2	DnaJ homolog subfamily A member 4	Dnaja4	0.0940543	1.09258	0.656193	0.946948	0.941293	1.00715	1.02662	0.127733	1.8994	0.182968	-0.078643	-0.46228	0.0262752	0.0102745	0.0759901	26.4878	26.1624	26.097	26.2019	26.8778	26.6161	26.3152	26.3768	26.2639	26.4689	26.2655	26.4901	25.9273	26.3844	26.433	26.3269	26.8369	26.535	26.5618	26.4478										17	17
Q5D073;D6REH1;P42925	Q5D073;D6REH1;P42925	Peroxisomal membrane protein 2	Pxmp2	0.676998	1.09254	0.119102	0.737368	0.0900563	0.717158	0.169413	0.127689	0.432217	0.924081	-0.439544	-1.74518	1.04549	-0.479638	-1.92758	28.0179	27.2805	27.8107	27.8542	27.731	28.4387	26.9478	27.4519	28.6788	28.2496	27.7464	27.0616	28.009	27.9547	28.1692	27.9406	27.8902	28.1974	27.4587	28.1439										6	6
Q3TML0;Q3TJL8;Q9DAB4;Q3THH1;Q922R8	Q3TML0;Q3TJL8;Q9DAB4;Q3THH1;Q922R8	Protein disulfide-isomerase A6	Pdia6	0.640066	1.09227	0.23006	1.22421	0.18869	1.18294	0.193776	0.12733	0.485902	0.638159	0.291846	1.29922	0.72425	0.242381	1.43686	28.2158	27.7634	27.9891	27.6589	27.5057	27.5761	28.7794	27.6378	27.5732	27.8693	27.7971	28.5855	27.657	27.8743	27.9355	27.6151	27.7329	27.9915	27.9581	27.8114										13	13
Q8BPE4	Q8BPE4	Transmembrane protein 177	Tmem177	0.848838	1.09208	0.858709	0.91831	0.741556	0.868556	0.0711752	0.127079	0.196871	0.0661538	-0.122946	-0.183845	0.129856	-0.203309	-0.341455	23.8096	22.4584	21.8815	23.8411	23.3117	23.3664	22.5891	21.4615	23.459	23.8361	23.4443	22.2213	20.8758	23.0955	23.5696	23.7971	22.9238	23.4273	23.7264	21.3095										4	4
Q9CYW4	Q9CYW4	Haloacid dehalogenase-like hydrolase domain-containing protein 3	Hdhd3	0.627179	1.09202	0.308626	1.29362	0.246528	1.32231	0.202608	0.127005	0.504992	0.510567	0.371408	1.08718	0.608133	0.403064	1.25028	25.9098	25.6703	25.3159	25.527	23.8705	25.1137	25.3364	24.7695	24.0389	24.7369	25.3175	25.4416	25.233	24.761	24.9128	25.6733	25.5676	25.3226	24.8641	25.4642										5	5
Q62422	Q62422	Osteoclast-stimulating factor 1	Ostf1	0.869641	1.09124	0.561207	1.36545	0.741269	1.12313	0.0606599	0.125963	0.16946	0.250877	0.449373	0.606165	0.130024	0.167525	0.341852	24.8111	25.0223	24.5023	24.6387	24.72	24.5246	25.8022	25.272	24.645	24.8919	24.7606	26.0436	22.4431	25.208	25.1223	22.5624	24.6194	24.9147	25.5884	23.2073										4	4
Q8C438;Q3UG85;Q9JHZ2	Q8C438;Q3UG85;Q9JHZ2	Progressive ankylosis protein	Ank;Ankh	0.814615	1.09112	0.845195	1.07019	0.562933	0.811023	0.0890475	0.125816	0.242338	0.073043	0.0978699	0.201687	0.249543	-0.302185	-0.603436	23.2716	23.5045	23.8336	21.8358	22.0215	23.0806	22.4977	22.5341	23.1551	22.4084	21.8193	22.8982	22.3704	22.2286	20.8252	22.6648	21.4533	23.3158	22.7364	21.9297										1	1
Q542I7;Q3TX23;O88653;A0A0G2JGQ3	Q542I7;Q3TX23;O88653	Ragulator complex protein LAMTOR3	Lamtor3	0.819727	1.09062	0.979903	1.00982	0.828403	1.09497	0.0863309	0.12515	0.235514	0.00881683	0.014098	0.0259884	0.0817581	0.130896	0.223958	25.622	25.9943	27.3942	26.2161	25.5244	24.9752	27.2628	26.3793	25.9532	26.1084	26.9379	26.4	26.5614	26.9316	24.7115	25.9312	24.4224	26.3722	26.7596	25.1853										3	3
Q8VDK4;Q9WTR5;Q8CE18;Q8BS79;Q8BT28	Q8VDK4;Q9WTR5;Q8CE18;Q8BS79	Cadherin-13	Cdh13	0.382976	1.09037	0.542502	0.932968	0.757529	1.03036	0.416829	0.124822	0.923052	0.265599	-0.1001	-0.63606	0.120601	0.043153	0.319504	28.5179	28.8651	28.8687	28.6737	28.6444	28.5081	28.4751	28.5005	28.6212	28.6941	28.861	28.7527	28.8844	29.2205	28.9566	28.6334	29.0938	28.5611	28.8174	29.1058										17	17
A0A1C7CYV0;Q3UJG9;B1AX58;Q99K51;Q3UKB1;Q3V0K9;Q3V3X1	A0A1C7CYV0;Q3UJG9;B1AX58;Q99K51;Q3UKB1	Plastin-3	Pls3	0.695638	1.08962	0.14976	1.3511	0.052707	1.54054	0.157616	0.123821	0.405641	0.824604	0.434138	1.59329	1.27813	0.623436	2.27223	27.4565	27.0668	27.2016	26.7292	25.9624	26.9014	27.7398	26.5597	26.4638	26.5616	26.4912	27.8955	26.9363	26.8769	26.8677	27.3428	26.5117	26.3401	27.2219	27.1308										28	28
Q3TM70;Q9EQP2;Q3TWP9;Q1MWP9;Q1MWP8;Q91VL7;Q3TQ74	Q3TM70;Q9EQP2;Q3TWP9;Q1MWP9;Q1MWP8;Q91VL7;Q3TQ74	EH domain-containing protein 4	Ehd4	0.423613	1.08921	0.225891	1.13381	0.223949	1.13866	0.373031	0.123286	0.843192	0.6461	0.181182	1.31207	0.649852	0.18734	1.31813	29.6202	29.4445	29.2716	28.8895	29.4075	29.4142	29.7554	29.5007	29.5442	29.613	29.2501	29.9436	29.4003	29.2024	29.3206	29.1987	29.3279	29.1428	29.5298	29.4926										35	32
E9Q035;Q921I1;P47758;Q542X6;E9Q2Q7;D3YYR8;F7CJN9;F7BAE9;E9Q939;D3YY36;Q8VC96;Q9DBD0	E9Q035;Q921I1	Serotransferrin	Gm20425;Tf	0.85718	1.08883	0.149074	1.92718	0.290215	1.45701	0.0669282	0.122776	0.185861	0.826598	0.946488	1.59637	0.53728	0.543006	1.13252	23.4777	23.4978	23.7099	23.0053	22.1347	23.3507	25.6951	23.2708	24.615	23.0859	24.6573	23.7665	23.0526	23.2717	24.555	22.5287	22.8829	23.1526	23.1681	25.0918										25	25
O08614;E9Q6R7;Q61636;Q3TR59;Q3UYS4;Q6P6L2;Q810I5;Q9D1Z0	O08614;E9Q6R7		Utrn	0.82626	1.08882	0.406056	1.41467	0.274204	1.45493	0.0828833	0.122768	0.22681	0.391414	0.500469	0.876991	0.561926	0.540953	1.17388	25.4479	24.9754	25.1599	24.786	26.8158	25.5628	27.4171	26.9229	25.937	26.9657	27.0925	27.3247	25.8695	26.9028	26.5715	26.5525	25.9426	26.3432	27.0486	26.1392										22	19
Q571A2;Q9D4H8;E0CYT5	Q571A2;Q9D4H8;E0CYT5	Cullin-2	Cul2	0.917292	1.08799	0.485685	0.613105	0.457144	0.61413	0.0374926	0.121668	0.107172	0.313646	-0.705793	-0.730915	0.339947	-0.703385	-0.781261	23.7486	22.1692	24.7794	21.7859	23.9243	23.9095	24.7161	24.3762	23.7903	23.996	23.7409	24.0542	23.7269	23.103	20.0269	21.6323	21.6448	22.8353	21.5197	20.4656										4	4
Q3U6L3;Q9QUH0;Q9D6F8	Q3U6L3;Q9QUH0;Q9D6F8	Glutaredoxin-1	Glrx	0.654885	1.08747	0.492156	0.868316	0.176499	0.786489	0.183835	0.120977	0.464185	0.307897	-0.203708	-0.71977	0.753258	-0.346502	-1.48247	26.6986	25.9964	26.9007	26.4615	27.0964	27.444	26.8065	27.1577	27.7752	27.6538	27.0256	27.2539	27.0029	26.9745	27.3547	26.6454	26.7221	27.2464	26.952	26.6355										4	4
A0A0R4J107;Q8R146;A0A0A6YXV0	A0A0R4J107;Q8R146	Acylamino-acid-releasing enzyme	Apeh	0.803071	1.0873	0.950557	0.980779	0.84727	0.917759	0.0952458	0.120753	0.257797	0.022022	-0.0280003	-0.0639792	0.0719782	-0.123812	-0.198944	24.4686	24.8592	24.1041	24.6005	23.8014	24.2371	24.5236	24.2476	25.2643	24.5709	24.5031	23.8743	24.0518	23.8298	24.2615	22.4887	22.2076	25.4566	23.4832	24.6552										8	8
Q497V8;B8JJ66;A0PJN6;B8JJ69;Q3TA61;Q3UM69;Q6PDX4;F6X1P1;F6W3U3;B8JJ67	Q497V8;B8JJ66;A0PJN6;B8JJ69;Q3TA61;Q3UM69;Q6PDX4;F6X1P1		2310061I04Rik	0.805574	1.08725	0.594082	0.876654	0.894672	0.955745	0.0938946	0.120679	0.25444	0.226154	-0.18992	-0.554979	0.0483362	-0.065303	-0.136665	26.2262	25.1607	25.3129	25.7023	24.0893	24.8691	24.071	25.0708	25.4257	24.6098	24.5182	23.5595	25.2398	24.5812	24.7932	24.4364	24.8063	24.3075	24.9008	24.9309										5	5
A0A0R4J1N8;Q8CEE7;D3YVJ8	A0A0R4J1N8;Q8CEE7	Retinol dehydrogenase 13	Rdh13	0.607276	1.087	0.297394	1.22521	0.503456	1.13817	0.216614	0.120349	0.534879	0.526667	0.293023	1.11457	0.298039	0.186716	0.700533	24.3627	23.5953	23.8306	23.7287	24.3941	23.6096	23.5567	24.5439	23.901	24.1925	24.235	24.3219	23.5497	23.32	24.2204	24.151	23.1791	24.6321	24.0386	23.7109										7	7
Z4YJF5	Z4YJF5		Myom1	0.85204	1.08668	0.58937	0.797282	0.614019	0.844384	0.0695398	0.119933	0.192641	0.229612	-0.326838	-0.562217	0.211818	-0.244029	-0.524697	26.4618	25.8524	27.2422	26.9131	28.14	28.5921	28.0662	28.3436	28.6256	28.2403	27.836	28.8129	27.7192	28.4416	28.6146	27.295	27.4493	28.4342	27.8574	27.8034										122	2
F6QL70;Q5M8M8;P47915;A0A1L1SUN1;A0A1L1SS27;F6YH22;W4VSN7	F6QL70;Q5M8M8;P47915;A0A1L1SUN1;A0A1L1SS27;F6YH22;W4VSN7	60S ribosomal protein L29	Gm17669;Rpl29;Gm5218;Gm3550	0.862361	1.08652	0.722668	1.2383	0.140318	1.54254	0.0643111	0.119715	0.179036	0.141061	0.308358	0.367654	0.852886	0.625308	1.63676	23.4192	20.9426	22.5512	20.635	23.292	22.1443	23.3878	23.2353	22.831	22.4373	22.3852	22.4404	23.8832	22.645	21.9749	24.6008	21.1239	22.6699	23.0718	23.4233										3	3
Q8BZF8;Q0VG59;Q8BVU7	Q8BZF8	Phosphoglucomutase-like protein 5	Pgm5	0.514225	1.08628	0.775484	0.973073	0.41057	0.919289	0.288847	0.11939	0.682451	0.110427	-0.0393799	-0.295028	0.386613	-0.121409	-0.868204	29.1784	28.6545	29.2845	28.9922	29.1393	29.1686	29.0726	28.7905	29.3319	29.2808	28.6128	29.3309	28.8394	29.0126	29.3265	29.1111	29.2548	29.0073	29.1815	29.2486										30	30
Q3U3A8;O08529;Q3U8S5;Q8R486;Q8BPV9;Q920R9	Q3U3A8;O08529;Q3U8S5;Q8R486	Calpain-2 catalytic subunit	Capn2	0.51423	1.08625	0.347646	1.14998	0.467187	1.1082	0.288843	0.119355	0.682443	0.458863	0.201607	0.99769	0.33051	0.148215	0.763314	26.1266	25.6611	25.6178	25.5771	26.0147	26.2253	26.5469	26.4052	26.364	26.3716	26.1466	26.1851	25.9173	25.7648	25.8012	26.0929	25.6005	26.4091	26.3084	26.3374										19	19
Q9EQ83;P82348;F6YKG7	Q9EQ83;P82348;F6YKG7	Gamma-sarcoglycan	Sgcg	0.676101	1.08613	0.116623	0.686298	0.609143	0.903576	0.169988	0.119193	0.433503	0.933216	-0.543092	-1.75901	0.215281	-0.146281	-0.532054	25.9421	25.9779	26.2565	26.6227	25.6577	26.0533	25.1157	25.2915	25.4155	25.4164	25.4291	25.7783	26.4955	26.5982	25.8497	26.4771	26.4377	26.5132	26.1624	25.996										6	6
O08528;E9Q5B5;E9Q9M6;Q3TCB2;E9Q3Z4;Q08EC2;E9Q8S8;Q3TVQ4;Q3TQE0;Q3TBG9;Q149C8;Q3TRM8	O08528;E9Q5B5	Hexokinase-2;Hexokinase	Hk2	0.304237	1.08534	0.869833	0.989698	0.683727	1.03864	0.516788	0.118148	1.09779	0.0605643	-0.0149391	-0.169209	0.165117	0.0546955	0.422585	30.0053	29.8916	29.855	30.1932	29.9694	30.2879	30.2013	30.2744	30.2293	30.3477	30.2894	30.122	30.1481	30.1122	30.2305	30.0383	30.0933	30.428	30.357	30.4531										50	50
Q9QUM9;E0CXB1;E0CYT2	Q9QUM9;E0CXB1	Proteasome subunit alpha type-6	Psma6	0.423274	1.08514	0.601108	1.0785	0.252869	1.1966	0.373379	0.117878	0.843836	0.221047	0.109022	0.544245	0.597104	0.258945	1.23217	27.5451	27.2712	27.7613	27.165	27.3068	28.0004	27.9347	27.6946	27.362	27.4966	27.7667	27.7438	27.2069	27.3796	27.2512	27.4521	26.6106	27.668	27.6087	27.529										8	8
P02463;A0A1B0GSI7;A0A1B0GRC0;A0A140LHU8;P70165;Q61436;Q3TP61;Q80V57;Q8BNS7;F7CK55;Q9ESQ2;Q63ZW6	P02463;A0A1B0GSI7;A0A1B0GRC0	Collagen alpha-1(IV) chain;Arresten	Col4a1	0.865602	1.08456	0.410723	1.54599	0.59835	1.15207	0.0626817	0.117115	0.17477	0.386451	0.628529	0.867906	0.223044	0.204229	0.54845	25.5635	28.3598	26.2177	26.3382	24.3158	25.7908	25.3388	25.1711	26.2541	26.4865	26.684	26.5357	24.7951	25.4625	26.0857	24.8896	25.5734	24.8776	26.0259	25.6213										6	6
B7FAU9;Q8BTM8;B9EKP5;B7FAV1;Q6KAM8;Q3U7N9;F6XC15;Q4FZG4;I7HPX4;F6Z2C0;J3JS91;Q9JJ37;F7AVL7	B7FAU9;Q8BTM8;B9EKP5;B7FAV1;Q6KAM8	Filamin-A	Flna	0.689078	1.08426	0.0149467	1.64467	0.0110291	1.62629	0.161732	0.116714	0.414958	1.82545	0.717801	3.08747	1.95746	0.701581	3.28957	28.2304	27.9833	28.1897	27.7301	27.8187	27.4571	29.0201	28.0308	27.8252	28.0629	28.406	29.2775	28.1079	27.7405	28.8128	28.5962	27.7958	27.6455	28.7581	28.3549						+	WT9_ir_WT9_sh	+	AOX9_ir_AOX9_sh	84	75
Q58E64;Q3UA81;P10126;Q3UZQ3;Q3TII3;D3YZ68;D3Z3I8;Q4FZE5	Q58E64;Q3UA81;P10126;Q3UZQ3;Q3TII3;D3YZ68	Elongation factor 1-alpha;Elongation factor 1-alpha 1	Eef1a1	0.629453	1.08375	0.019542	1.38446	0.0259283	1.57869	0.201037	0.11603	0.50161	1.70903	0.469321	2.91157	1.58623	0.658731	2.72794	29.1353	28.7232	28.6094	28.364	28.2449	28.8661	29.4007	28.9088	27.9373	28.7081	28.348	29.5818	28.3505	28.6155	28.8935	28.8614	28.4843	28.335	29.1867	29.1159						+	WT9_ir_WT9_sh	+	AOX9_ir_AOX9_sh	24	14
Q3TWG9;Q3TJK3;P19324;Q8BVU9;Q8BV87;Q3TMD2;A0A140LHR4;A0A140LHK0;A0A140LHD6	Q3TWG9;Q3TJK3;P19324;Q8BVU9;Q8BV87;Q3TMD2	Serpin H1	Serpinh1	0.653964	1.08337	0.229655	1.22717	0.00939194	1.44372	0.184446	0.11552	0.465527	0.638923	0.29534	1.30045	2.02724	0.529791	3.39773	29.7877	29.4476	29.0897	29.1118	29.1895	29.1382	30.1365	28.9947	28.6224	29.226	29.1782	29.6518	28.988	28.8895	28.8837	29.3313	28.9841	28.8002	29.485	29.2686								+	AOX9_ir_AOX9_sh	18	18
P50171;G3UX44	P50171;G3UX44	Estradiol 17-beta-dehydrogenase 8	Hsd17b8;H2-Ke6	0.536403	1.08331	0.188314	0.832961	0.602432	0.921754	0.270509	0.11544	0.645939	0.725118	-0.263679	-1.43823	0.220092	-0.117547	-0.542231	29.0166	28.7236	28.7575	28.7191	29.2413	29.302	28.3399	29.0718	29.5918	29.4082	29.2278	28.9583	28.9081	29.2206	28.7814	29.1561	28.6425	28.8378	28.8636	28.5837										11	11
G4W8R2;A0A0G2JEX1;A0A0G2JFD8;G4W8R4;Q7TPW1;A0A0G2JG59;A0A0G2JDZ3;A0A0G2JFI0;A0A0G2JFT2	G4W8R2;A0A0G2JEX1;A0A0G2JFD8;G4W8R4;Q7TPW1;A0A0G2JG59	Nexilin	Nexn	0.688173	1.08251	0.698883	1.06102	0.686969	1.08302	0.162303	0.114376	0.416246	0.155595	0.0854534	0.401048	0.163063	0.115056	0.417961	26.8121	26.6588	26.6369	26.4686	26.2685	25.8481	26.0454	25.8101	26.1093	26.055	25.79	26.2174	26.2943	26.4803	26.6012	26.6716	26.9297	26.0529	26.6258	26.9136										17	17
P48036;A0A0G2JGQ0	P48036	Annexin A5	Anxa5	0.637865	1.08242	0.114502	1.2177	0.0171813	1.56386	0.195271	0.114261	0.489149	0.941187	0.28416	1.77105	1.76494	0.645107	2.9958	31.032	30.3108	30.5487	30.5256	30.4407	30.2542	31.0556	30.3718	30.0038	30.0706	30.1946	31.1364	30.4533	30.4525	30.9548	30.854	30.3867	29.883	30.6843	31.071								+	AOX9_ir_AOX9_sh	25	25
Q8R2Z5	Q8R2Z5	von Willebrand factor A domain-containing protein 1	Vwa1	0.517431	1.08209	0.136648	0.861398	0.918694	1.02444	0.286148	0.113826	0.677114	0.864397	-0.215249	-1.65438	0.0368293	0.0348396	0.105347	25.6671	25.69	26.2963	25.9803	25.7954	25.9111	25.9586	25.7872	26.0394	25.7868	25.4433	26.1162	25.8591	25.8017	25.2045	25.631	26.0125	24.5312	25.7331	25.8807										9	9
Q3UDK5;Q99KD6;E9PZS8;Q61387;Q3U7R2	Q3UDK5;Q99KD6;E9PZS8;Q61387;Q3U7R2	Cytochrome c oxidase subunit 7A-related protein, mitochondrial	Cox7a2l	0.922182	1.08195	0.463356	2.00915	0.22666	2.87545	0.0351834	0.113629	0.10081	0.334085	1.00658	0.770129	0.644625	1.52379	1.30969	21.655	25.1892	25.2638	24.991	25.1514	21.39	21.1179	25.5536	21.1696	25.0333	25.2665	25.118	25.0529	20.7203	24.7268	25.7509	22.726	21.0948	25.4007	25.4664										4	4
Q8R1G2;E0CXT6;E0CXH4	Q8R1G2;E0CXT6	Carboxymethylenebutenolidase homolog	Cmbl	0.706222	1.08183	0.357658	1.18254	0.158524	1.45762	0.151059	0.11348	0.390693	0.446532	0.241895	0.975982	0.799905	0.543612	1.55513	26.9957	26.1832	26.4112	26.6502	25.6435	26.1197	26.3163	25.8007	26.4792	25.7123	25.684	26.2165	25.8498	26.218	26.5051	26.8853	25.0252	25.9121	26.6595	26.7024										10	10
Q3TWV4;Q5FWI9;P84091;Q3TH69;Q6A0C9;Q3UCW9	Q3TWV4;Q5FWI9;P84091;Q3TH69;Q6A0C9;Q3UCW9	AP-2 complex subunit mu	Ap2m1	0.722708	1.08158	0.61703	0.915355	0.497369	0.86867	0.141037	0.113134	0.367598	0.209693	-0.127597	-0.520168	0.303322	-0.20312	-0.710861	25.5989	24.6759	25.2556	25.8603	25.8126	25.5806	25.8527	25.3525	26.1184	26.1193	24.8201	26.0589	25.4983	25.2464	25.8361	25.643	25.4218	26.0263	25.9375	25.5104										14	14
P68510;Q8BJH3	P68510	14-3-3 protein eta	Ywhah	0.576344	1.08153	0.652598	1.06955	0.544908	1.12584	0.239318	0.113078	0.582392	0.185354	0.097002	0.467521	0.263677	0.171005	0.632181	27.2772	27.0902	27.153	27.0059	27.0642	26.2754	27.1526	26.6542	26.4384	27.1251	26.559	27.1588	27.2452	27.2409	27.2207	27.199	27.6682	26.6424	27.43	27.4571										16	12
Q921H9	Q921H9	Cytochrome c oxidase assembly factor 7	Coa7	0.753168	1.07998	0.131835	0.8233	0.973282	1.00923	0.123108	0.111011	0.325479	0.879968	-0.28051	-1.67816	0.0117613	0.0132515	0.0345539	22.5512	23.5121	23.0536	23.4482	24.0978	23.8173	23.6455	23.81	24.0454	23.8549	24.454	23.6592	24.294	23.8684	23.8023	23.3534	24.1253	23.5328	23.7812	24.2328										7	7
B2RSC8;P46935;Q3TUU1;Q3V335;V9GWV8;V9GXK3;Q8BNU7;A0JNZ0	B2RSC8;P46935	E3 ubiquitin-protein ligase NEDD4	Nedd4	0.554686	1.07993	0.264768	1.16559	0.285695	1.16053	0.255953	0.110941	0.61652	0.577135	0.221058	1.19918	0.544098	0.214785	1.14401	27.1429	26.8288	26.6337	26.5425	27.0314	27.2728	27.266	26.8791	27.2692	27.0173	26.7085	27.4115	26.5976	26.7288	27.4267	26.8778	26.6501	27.189	27.1225	27.4478										17	17
E9Q4Z2;Q3UHC8;Q8R5C9;Q8C697;D3Z0B3;Q9ESZ3;V9GWS0;A0A0R4J1S9	E9Q4Z2;Q3UHC8	Acetyl-CoA carboxylase 2;Biotin carboxylase	Acacb	0.680965	1.07958	0.861207	1.02987	0.966681	0.992042	0.166875	0.110467	0.426533	0.0648926	0.0424599	0.180555	0.014717	-0.0115265	-0.0430968	26.9147	27.4069	26.5357	26.4955	26.8582	27.2484	26.5966	27.3451	27.244	27.4032	27.8972	26.8376	26.9113	27.4155	27.1466	26.646	26.9734	27.5948	27.0849	26.9591										40	40
Q3TG12;Q9CZU5;Q9WUA2;Q8C644;Q3TI98;Q3UYC2;Q3TMX6;A0A087WS80;A0A087WPV4;A0A087WQ15	Q3TG12;Q9CZU5;Q9WUA2;Q8C644;Q3TI98;Q3UYC2;Q3TMX6	Phenylalanine--tRNA ligase beta subunit	Farsb	0.771266	1.0795	0.357655	1.21071	0.626439	1.14141	0.112796	0.110362	0.30076	0.446535	0.275859	0.975989	0.203121	0.190819	0.506094	27.1155	26.5191	26.9058	26.2561	25.7943	25.4263	26.5675	25.8058	26.459	25.8968	25.8992	26.5596	25.8118	26.3081	25.4846	26.5988	25.6725	25.6395	26.4906	25.4628										13	13
A0A1L1SRX2;O08739;Q922J7;A0A0G2JFD4;Q3V1D3;D3YU73;F6XQD0;D3Z4N3	A0A1L1SRX2;O08739;Q922J7	AMP deaminase 3	Ampd3	0.817372	1.0792	0.229523	0.627651	0.650538	1.17075	0.0875802	0.109961	0.238656	0.639175	-0.671966	-1.30086	0.186728	0.227433	0.470531	24.8906	26.397	25.6276	26.2722	25.329	25.6104	23.7914	25.5468	23.2235	25.3994	25.1268	25.1095	26.6998	25.2593	24.7401	25.3356	25.5703	25.4025	25.4506	25.7831										12	12
Q8JZN5;Q9CZC5;A0A0G2JDY4;A0A0G2JF25;Q8BTY0	Q8JZN5	Acyl-CoA dehydrogenase family member 9, mitochondrial	Acad9	0.431095	1.0792	0.878243	0.983045	0.225288	1.09501	0.365427	0.109959	0.829089	0.0563854	-0.02467	-0.15817	0.647261	0.130947	1.31395	29.2855	29.2631	29.3437	29.1006	29.6363	29.3503	29.353	29.3865	29.3561	29.3763	29.4698	29.1709	29.0682	29.2496	29.4735	28.8055	28.9837	29.1169	29.5014	29.4039										33	33
E9Q1S3;Q01405;Q8C1E4	E9Q1S3;Q01405;Q8C1E4	Protein transport protein Sec23A	Sec23a	0.527711	1.07912	0.183447	1.25008	0.6168	0.943032	0.277604	0.109855	0.660138	0.73649	0.322021	1.45615	0.209856	-0.0846214	-0.520515	25.8343	25.6222	26.4336	25.7505	25.4555	26.2077	25.8554	26.2882	26.1423	26.0949	25.8261	26.4841	25.108	25.3135	25.769	25.9105	25.8148	25.9321	25.8798	25.9703										16	16
Q8BGJ5;Q3T984;Q922I7;Q8K144;Q5RJV5;Q8CB58;Q3TQW3;Q3UBR5;Q6NZB8;Q3U5I2;Q80T07;P17225;Q8R509;Q923A7;Q8C2R5;E9QMW9;F7DCW4;F7AXP1;E9Q0W3	Q8BGJ5;Q3T984;Q922I7;Q8K144;Q5RJV5;Q8CB58;Q3TQW3;Q3UBR5;Q6NZB8;Q3U5I2;Q80T07;P17225;Q8R509	Polypyrimidine tract-binding protein 1	Ptbp1	0.751649	1.0786	0.219723	1.29811	0.309563	1.29637	0.123985	0.109159	0.327563	0.658125	0.37641	1.33147	0.509251	0.374475	1.08493	27.8254	27.5001	27.933	27.7031	27.294	26.8278	28.6762	27.6952	26.968	27.6554	27.3736	28.4929	27.4967	27.4836	27.4443	27.3715	26.7655	28.0389	28.2225	27.3187										13	13
Q80X90;Q3T9V9	Q80X90	Filamin-B	Flnb	0.485008	1.07837	0.00625436	1.34654	0.11359	1.1964	0.314251	0.108858	0.732086	2.20382	0.429255	3.67608	0.944658	0.258698	1.7763	26.8299	26.8363	26.729	26.34	26.6103	26.5928	27.2353	26.831	26.765	26.7656	27.1396	27.303	26.2517	26.4251	26.7461	26.7174	26.4056	26.9518	26.997	26.641						+	WT9_ir_WT9_sh			62	51
Q9QYA2;Q3UQD0;G3UY77	Q9QYA2;Q3UQD0	Mitochondrial import receptor subunit TOM40 homolog	Tomm40	0.518758	1.07815	0.480958	1.12648	0.860572	1.03295	0.285035	0.108561	0.674911	0.317893	0.171821	0.739115	0.065213	0.046772	0.181392	26.6682	26.0403	26.9134	26.379	25.4441	25.8983	26.262	26.2574	26.0895	26.6803	26.105	26.1035	26.2353	26.6747	26.2898	26.641	25.6488	26.4674	26.4778	26.6788										10	10
Q3U9G2;P20029;Q3TWF2;Q9DC41;Q3TKF8;Q3TI47;Q3U7T8;Q3U6V3;Q3UEM8;Q3TUS2	Q3U9G2;P20029;Q3TWF2;Q9DC41;Q3TKF8;Q3TI47;Q3U7T8;Q3U6V3;Q3UEM8	78 kDa glucose-regulated protein	Hspa5	0.183421	1.07804	0.0888389	1.1003	0.00288937	1.23366	0.736551	0.108408	1.45625	1.0514	0.137894	1.9364	2.5392	0.302948	4.22669	30.7576	30.7043	30.5361	30.5358	30.7398	30.5603	30.9599	30.5952	30.353	30.6167	30.7873	30.859	30.6114	30.6296	30.8095	30.6974	30.7054	30.5824	30.9814	30.9231								+	AOX9_ir_AOX9_sh	43	43
Q99PL6;B8JJA4;Q6KAM0	Q99PL6;B8JJA4;Q6KAM0	UBX domain-containing protein 6	Ubxn6	0.921041	1.07776	0.934447	1.07931	0.401855	0.562967	0.0357211	0.108031	0.102294	0.0294453	0.110109	0.0848741	0.39593	-0.828878	-0.885231	25.0127	24.6814	25.2997	20.034	24.9651	25.2435	24.232	20.823	24.9503	23.1511	24.6271	22.4542	21.1264	24.3947	24.2174	22.3604	22.6447	24.9529	20.8636	23.8967										2	2
Q922A2;Q3TJ49;Q07076;Q3UYL7;Q8BP75;Q8CCV9	Q922A2;Q3TJ49;Q07076;Q3UYL7;Q8BP75;Q8CCV9	Annexin;Annexin A7	Anxa7	0.515275	1.07762	0.194546	1.1949	0.887553	1.01795	0.287961	0.107853	0.680701	0.710978	0.256886	1.41587	0.0518059	0.025666	0.145975	27.5149	26.8276	27.3358	27.0845	26.8034	26.4307	27.2231	27.3551	26.8977	27.623	27.0088	27.6734	27.0657	27.3395	27.3149	27.2874	27.1519	27.4108	27.2669	27.0834										15	15
Q8VCT3;Q8BMH2;E9PYF1	Q8VCT3;Q8BMH2;E9PYF1	Aminopeptidase B	Rnpep	0.682428	1.0773	0.064105	1.40031	0.171638	1.26975	0.165943	0.107424	0.424441	1.19311	0.485751	2.14669	0.765387	0.34454	1.50144	25.9361	25.9435	25.0426	24.5148	24.9712	25.0727	25.0245	25.6078	24.989	25.6871	25.2224	25.1306	24.8774	25.0016	25.4807	24.8099	25.3133	24.6489	25.4122	25.7021										13	13
Q9JKS4	Q9JKS4	LIM domain-binding protein 3	Ldb3	0.369079	1.07709	0.475741	1.04288	0.380045	1.08132	0.43288	0.10714	0.951771	0.322629	0.0605686	0.748228	0.420165	0.112789	0.929043	31.9627	31.8072	31.8092	31.845	32.0965	32.0106	31.9923	31.9061	32.0561	32.2313	31.8369	32.396	31.8382	31.8449	32.1453	32.087	31.8498	31.9633	32.1179	32.1601										34	34
Q52L78;P23927;A0A1L1SRG5	Q52L78;P23927;A0A1L1SRG5	Alpha-crystallin B chain	Cryab	0.500842	1.07675	0.136583	1.07573	0.495973	1.08513	0.300299	0.10668	0.704958	0.864605	0.105322	1.65469	0.304542	0.11787	0.713241	32.8677	32.5382	32.3452	32.5103	32.4688	32.4128	32.342	32.4892	32.2886	32.613	32.1019	32.6884	32.3656	32.3745	32.6105	32.6786	32.603	32.7528	32.6764	32.8576										23	23
Q8C605;Q9WUA3;Q8C8E8;Q9D255;F6YL81;D3YUA3	Q8C605;Q9WUA3	ATP-dependent 6-phosphofructokinase;ATP-dependent 6-phosphofructokinase, platelet type	Pfkp	0.801212	1.07642	0.0162549	1.88055	0.401811	1.23755	0.0962526	0.106235	0.260293	1.78902	0.911155	3.0322	0.395979	0.307485	0.885319	27.5365	27.3345	26.599	26.1742	26.5859	26.425	28.4559	26.826	27.3686	27.6903	26.4641	28.2957	26.4143	26.8566	27.3027	27.0926	27.2083	27.1394	27.767	27.4796						+	WT9_ir_WT9_sh			20	17
Q148P2;Q9D404;D3Z6F9	Q148P2;Q9D404;D3Z6F9	3-oxoacyl-[acyl-carrier-protein] synthase, mitochondrial	Oxsm	0.555604	1.07601	0.829661	1.0322	0.533525	1.11862	0.255235	0.105692	0.615057	0.0810991	0.0457191	0.222286	0.272845	0.161716	0.650625	25.6717	25.5216	25.5017	25.4744	26.3451	25.709	25.9801	26.0413	25.2786	26.3107	26.3054	25.8312	25.699	26.289	26.1135	26.0888	26.2407	26.1334	26.3532	26.1122										12	12
G5E897;Q8C6F3;A0A1L1SRB2	G5E897;Q8C6F3		Kdelc2	0.928712	1.07587	0.777398	1.22959	0.242948	2.25166	0.0321187	0.105505	0.0923218	0.109357	0.298172	0.292432	0.614487	1.17099	1.26068	23.7823	22.0631	22.1014	21.9596	24.3595	23.4359	26.0155	25.0527	21.9401	21.721	25.4061	21.6365	24.2001	22.1873	21.2731	23.2288	24.8056	21.7378	24.9193	22.4165										3	3
Q8K199;F8WHQ0;D6RJ47;D6RD08;D3YZZ0	Q8K199;F8WHQ0	COX assembly mitochondrial protein 2 homolog	Cmc2	0.859998	1.07586	0.757365	0.927043	0.883503	0.941168	0.0655026	0.105496	0.182147	0.120695	-0.109293	-0.319728	0.053792	-0.0874756	-0.151276	26.0234	26.3579	25.966	26.4243	26.4152	26.8033	27.3702	27.3853	27.1829	27.6294	25.5925	27.6943	26.9783	27.4227	26.3876	25.9963	27.0829	26.6009	28.2513	26.4632										4	4
D3YWF6;Q7TQI3;D3Z7K0	D3YWF6;Q7TQI3	Ubiquitin thioesterase OTUB1	Otub1	0.295753	1.07562	0.520204	0.930654	0.646274	0.952099	0.529071	0.105168	1.11865	0.283826	-0.103684	-0.672515	0.189583	-0.0708164	-0.476774	27.7199	27.5441	27.8847	27.6719	27.8923	27.8173	27.3912	27.7195	27.9033	27.7489	27.6875	27.474	27.2085	27.346	27.5077	27.2552	27.1447	27.6159	27.4626	27.5996										11	11
D3Z0F5;Q3UIT2;O88545;F6QK86	D3Z0F5;Q3UIT2;O88545;F6QK86	COP9 signalosome complex subunit 6	Cops6	0.762429	1.07482	0.319814	1.38402	0.245749	2.02097	0.117801	0.104101	0.312803	0.495102	0.46887	1.06066	0.609509	1.01505	1.25254	25.4396	24.2156	20.9977	25.0781	24.8252	22.8862	25.3278	24.8185	24.1403	24.7	24.5939	25.8209	24.423	24.8798	25.199	24.8757	24.8531	25.1909	24.6809	24.4218										8	8
Q811L7;Q8C2Q7;O35737;Q3TNG9	Q811L7;Q8C2Q7;O35737;Q3TNG9	Heterogeneous nuclear ribonucleoprotein H;Heterogeneous nuclear ribonucleoprotein H, N-terminally processed	Hnrnph1	0.73973	1.0745	0.647004	1.0914	0.0380281	1.35817	0.130927	0.10366	0.343977	0.189093	0.126179	0.475704	1.4199	0.441661	2.48141	26.0682	25.4848	26.0796	26.0618	26.3988	26.4287	26.7846	26.2856	25.7675	26.1989	26.2703	26.9062	26.274	26.2843	26.9415	26.5822	26.0922	26.2504	26.795	26.5572								+	AOX9_ir_AOX9_sh	8	8
O35593;Q3UD26;Q9CSU2	O35593;Q3UD26;Q9CSU2	26S proteasome non-ATPase regulatory subunit 14	Psmd14	0.839946	1.0743	0.629579	1.1833	0.43547	1.18829	0.0757488	0.103402	0.208637	0.20095	0.242818	0.501421	0.361042	0.248882	0.82092	27.3399	27.0854	26.2944	26.4399	25.3615	27.0419	27.0065	27.1611	26.62	26.4163	26.7497	26.5397	26.1034	26.3492	26.1992	25.0578	26.3291	26.1227	25.5621	26.8356										12	12
B2M1R7;Q61990;Q3TF69;Q3TT81;E9Q7D8;Q8CFQ6;P57722;Q3V486;G3UYM5	B2M1R7;Q61990;Q3TF69;Q3TT81	Poly(rC)-binding protein 2	Pcbp2	0.666318	1.07408	0.384862	0.815218	0.169619	0.830326	0.176319	0.103105	0.447594	0.414695	-0.294742	-0.919213	0.770526	-0.26825	-1.50946	27.4609	27.0228	27.1314	26.6144	27.7679	28.0045	27.2885	27.5084	27.9206	27.7343	27.1822	27.1506	27.7927	27.7173	27.9038	26.6995	27.5935	27.9	27.7222	27.4225										11	8
Q5SSK3;B7ZCA9;Q8VE66	Q5SSK3;B7ZCA9	Transcription elongation factor, mitochondrial	Tefm	0.909436	1.07381	0.600313	0.69309	0.168789	0.545377	0.0412281	0.10274	0.117402	0.221622	-0.528885	-0.545457	0.772655	-0.874674	-1.51278	25.0714	25.3845	25.0883	24.2867	21.8757	25.3964	24.3537	22.3192	25.1589	24.2327	23.4036	22.5898	24.9055	24.371	24.7228	21.4105	25.2849	23.313	24.3919	23.2477										3	3
Q545C7;P50462;A0A140LHC6	Q545C7;P50462	Cysteine and glycine-rich protein 3	Csrp3	0.84615	1.07379	0.773715	0.894743	0.479052	0.753115	0.0725528	0.102713	0.200425	0.111419	-0.160455	-0.29743	0.319618	-0.409059	-0.742438	30.0113	29.5637	29.75	30.0157	32.0878	31.6444	31.1589	31.2116	31.7215	32.2108	31.1132	31.8611	30.5702	30.951	31.923	30.6098	31.3054	32.038	31.4667	30.5281										13	13
Q9R059;F2Z455;D6RJ68	Q9R059;F2Z455	Four and a half LIM domains protein 3	Fhl3	0.730156	1.07347	0.110069	1.4431	0.0110453	2.04776	0.136584	0.102279	0.357235	0.958333	0.529168	1.79692	1.95682	1.03405	3.28859	22.9275	22.6588	22.7788	22.5154	23.4434	22.0078	23.5254	22.757	22.5556	21.8848	22.4715	23.6331	22.2717	22.5832	23.3561	23.1701	21.8932	21.6962	23.7322	23.2145								+	AOX9_ir_AOX9_sh	3	3
O35114;Q3TCS7	O35114;Q3TCS7	Lysosome membrane protein 2	Scarb2	0.743174	1.07287	0.385813	1.83757	0.308959	1.92147	0.128909	0.101481	0.339224	0.413623	0.877803	0.917283	0.5101	0.942207	1.08638	25.9002	25.857	26.1308	26.0442	26.2234	21.1485	25.5505	26.0433	25.1384	25.5445	25.6853	25.0261	25.727	25.3871	25.987	25.4815	26.1573	21.7448	26.7286	26.0865										6	6
E0CYB9;Q6PCP5;F7CTF8;E0CYI3;F7BC60	E0CYB9;Q6PCP5;F7CTF8;E0CYI3	Mitochondrial fission factor	Mff	0.694045	1.07231	0.272891	1.28639	0.678557	1.09218	0.158613	0.10072	0.407901	0.564011	0.363325	1.17735	0.168414	0.127206	0.429982	25.9731	26.0485	27.0495	25.9218	26.335	26.7656	26.2279	26.0755	26.4331	25.7148	26.0008	26.7713	25.489	25.3143	26.892	26.3983	26.3026	26.0099	26.4897	26.911										6	6
Q9R0X4;Q32MW3	Q9R0X4;Q32MW3	Acyl-coenzyme A thioesterase 9, mitochondrial;Acyl-coenzyme A thioesterase 10, mitochondrial	Acot9;Acot10	0.475799	1.07185	0.0274676	1.28332	0.00195012	1.43376	0.322577	0.100102	0.748127	1.56118	0.359887	2.69068	2.70994	0.519803	4.51992	28.2272	28.0228	27.7341	27.6125	27.7507	27.5924	27.7198	27.9957	27.2844	27.4922	28.1386	28.271	27.8165	27.693	28.0189	28.5071	27.7982	27.857	28.0651	28.0631						+	WT9_ir_WT9_sh	+	AOX9_ir_AOX9_sh	21	21
B2MWM9;P14211;Q3UWP8;Q62041	B2MWM9;P14211;Q3UWP8	Calreticulin	Calr	0.757403	1.07164	0.124558	1.24997	0.287586	1.30317	0.120673	0.099826	0.319676	0.904629	0.321889	1.71569	0.541233	0.382028	1.13918	26.849	26.8367	26.5387	26.8065	26.6263	26.6371	27.0864	26.4891	26.5143	26.4605	26.2721	27.5151	26.6377	26.8948	27.5368	27.2629	27.6175	26.6698	27.6158	27.459										23	23
Q3TI34;Q5XJZ8;Q3TIF2;Q76LV0;F7A8H6;O70325;S4R1E5;Q91XR9;Q8K4U7	Q3TI34;Q5XJZ8;Q3TIF2;Q76LV0;F7A8H6;O70325;S4R1E5;Q91XR9;Q8K4U7	Glutathione peroxidase;Phospholipid hydroperoxide glutathione peroxidase, mitochondrial;Phospholipid hydroperoxide glutathione peroxidase, nuclear	Gpx4;PHGPx	0.709191	1.07114	0.3252	1.21167	0.73043	1.10293	0.149236	0.0991447	0.386517	0.487849	0.276994	1.04815	0.136421	0.14134	0.356855	25.7642	26.2157	25.1368	25.2679	26.3017	26.1895	26.7538	26.5275	26.0305	26.0538	27.0035	26.287	25.8092	26.4028	25.9195	25.9395	26.8627	27.0612	26.4422	26.3549										9	9
Q9CQ92;G3X9U9;D3YZ32	Q9CQ92;G3X9U9	Mitochondrial fission 1 protein	Fis1	0.751032	1.07113	0.419889	0.854981	0.492735	0.882255	0.124341	0.0991299	0.328411	0.376866	-0.226035	-0.850278	0.307386	-0.180732	-0.718777	27.2831	27.2804	27.8435	27.601	28.1704	28.2727	27.885	27.9086	28.5978	28.0735	27.9656	28.6278	28.6096	28.0005	28.5921	27.8579	28.1457	28.2627	27.9337	28.2093										8	8
Q3U7R1	Q3U7R1	Extended synaptotagmin-1	Esyt1	0.671487	1.07099	0.488585	1.13088	0.324024	1.16938	0.172962	0.0989429	0.440137	0.31106	0.177452	0.725908	0.489423	0.225741	1.05087	27.0406	26.6648	27.001	25.9964	26.7054	26.9425	27.1399	26.7347	27.0874	26.2693	26.5239	27.0892	26.6429	26.5745	27.1059	26.1038	26.4589	26.2984	27.0197	26.5703										17	17
P17751;H7BXC3	P17751;H7BXC3	Triosephosphate isomerase	Tpi1	0.486183	1.07092	0.97073	1.00263	0.878309	1.01486	0.313201	0.0988548	0.730054	0.0129015	0.00379333	0.0378559	0.0563524	0.0212791	0.158082	32.2144	32.0454	32.2043	31.9095	32.3067	32.1701	32.0831	31.9638	32.0898	32.2703	31.8753	32.1283	31.9373	32.2517	32.2133	32.2888	32.3622	32.0556	32.6331	32.2375										18	18
E9PVC6;E9Q9E1;E9PVC5;Q6NZJ6;A0A0J9YUS5;Q6PD42;Q8K0J8;A0A0J9YVC1;A0A0J9YUC1;Q3UZD9;E9Q770;A0PJB5;Q3UYM6;Q3UTK0;Q3UQI5;Q8R2V4;A0A0J9YU44;A0A0J9YUL1;A0A0J9YTV0;D3YWY7;Q6EVH9;D3YWM1;D3Z439;Q8BUW8	E9PVC6;E9Q9E1;E9PVC5;Q6NZJ6;A0A0J9YUS5;Q6PD42;Q8K0J8;A0A0J9YVC1;A0A0J9YUC1;Q3UZD9;E9Q770	Eukaryotic translation initiation factor 4 gamma 1	Eif4g1	0.584406	1.07082	0.449529	1.09181	0.741173	1.03687	0.233285	0.0987133	0.569875	0.347242	0.126728	0.795046	0.13008	0.0522373	0.341984	27.4603	26.8938	26.9519	27.0186	26.819	27.0358	26.4727	27.0332	26.6676	26.9585	26.7695	26.9984	26.6174	26.5899	27.2054	27.1093	27.1041	27.2645	26.9023	27.0773										20	20
Q9DB73;G3UZG6	Q9DB73;G3UZG6	NADH-cytochrome b5 reductase 1	Cyb5r1	0.744579	1.07075	0.103418	1.22868	0.225774	1.27934	0.128089	0.0986206	0.337287	0.985404	0.297113	1.83765	0.646326	0.355399	1.31244	28.1404	27.1522	26.9883	26.8999	26.8069	26.4348	27.1031	27.17	26.7091	26.8925	27.2445	26.966	26.7106	27.0236	26.5899	27.346	26.8528	26.6346	26.599	26.9044										12	12
A6X940	A6X940		Fermt2	0.882644	1.07071	0.748152	0.850354	0.696785	1.26453	0.0542144	0.0985661	0.152401	0.12601	-0.233865	-0.332369	0.156901	0.3386	0.404017	24.0411	24.0918	24.5624	24.1661	22.7691	21.7814	22.8413	22.2908	21.3494	22.7075	21.9509	24.2161	24.3469	24.2479	24.6465	22.2716	24.7551	21.5675	23.6852	22.7417										7	2
Q3TF72;Q3UDR2;Q3TWE3;Q3THC3;P09103;Q3URP6;Q3UBY9;Q3UJA8;Q3UA23;Q3U738;Q3TGS0;Q3TIM0;Q3TT76;E9Q8G8;Q3TIQ5	Q3TF72;Q3UDR2;Q3TWE3;Q3THC3;P09103;Q3URP6;Q3UBY9;Q3UJA8;Q3UA23;Q3U738;Q3TGS0;Q3TIM0;Q3TT76	Protein disulfide-isomerase	P4hb	0.710825	1.07052	0.0144501	1.38579	0.112041	1.4296	0.148238	0.0983067	0.384223	1.84013	0.470713	3.10979	0.950623	0.515615	1.7853	28.3413	28.3967	27.7117	27.8558	28.0095	27.5886	28.7442	28.1678	27.6313	28.0956	27.7076	28.9598	27.8026	27.7919	28.1372	27.9562	28.4787	27.3981	28.7115	28.1735						+	WT9_ir_WT9_sh			25	25
E9PV44;O35143;Q8BTA7	E9PV44;O35143	ATPase inhibitor, mitochondrial	Atpif1	0.833101	1.07014	0.963166	0.986339	0.62473	1.14353	0.0793025	0.0978035	0.217716	0.016299	-0.0198452	-0.047647	0.204308	0.193492	0.508643	25.8861	25.8549	25.7125	25.7084	26.7305	25.2375	24.7496	25.2393	25.7179	25.6269	24.5507	26.5027	25.7078	25.1556	26.1526	26.4442	26.0376	24.8672	26.0246	25.9655										6	6
Q5NC81;P15532;Q5NC80	Q5NC81;P15532;Q5NC80	Nucleoside diphosphate kinase;Nucleoside diphosphate kinase A	Nme1	0.914112	1.06985	0.261989	2.10267	0.17394	2.45199	0.0390006	0.0974087	0.111311	0.581716	1.07222	1.20677	0.759601	1.29395	1.4924	24.2001	21.6228	20.7112	21.7085	22.545	21.6761	24.0378	21.7579	22.8706	21.8987	21.8761	22.2781	24.326	20.9978	24.3753	24.8207	24.2943	20.8569	24.3613	24.3859										11	2
D9J302;D9J301;D9J300;D9J2Z9;A0A0G2JEJ0;A0A0G2JGZ5;Q8VDV4	D9J302;D9J301;D9J300;D9J2Z9		Pdlim5	0.597608	1.06965	0.123349	1.2245	0.0636187	1.29798	0.223584	0.0971439	0.549584	0.908865	0.292187	1.72212	1.19642	0.376271	2.15158	30.9926	30.1564	29.9993	30.4066	30.5351	30.4652	31.0381	30.7312	30.2673	30.7059	30.5485	30.7811	30.1117	30.2214	30.7973	30.4779	30.1216	30.7112	30.5028	30.8616										30	30
Q3UBP0;P28650;J3QN31;B9EIE9;P46664;Q8C909	Q3UBP0;P28650;J3QN31	Adenylosuccinate synthetase isozyme 1	Adssl1	0.4197	1.0693	0.262743	0.933145	0.756763	0.973146	0.377061	0.096664	0.850639	0.580468	-0.0998276	-1.20471	0.12104	-0.0392712	-0.320551	28.916	28.5651	28.742	28.44	28.6945	28.6105	28.5548	28.6097	28.8439	28.5616	28.628	28.2971	28.8996	28.5317	28.4672	28.4804	28.623	28.5863	28.5024	28.8169										24	24
Q4FJZ6;Q3T9P2;O09172;A0A0G2JDI4;F6VNW5;H3BJA3	Q4FJZ6;Q3T9P2;O09172;A0A0G2JDI4;F6VNW5;H3BJA3	Glutamate--cysteine ligase regulatory subunit	Gclm	0.899447	1.06901	0.0040824	0.303589	0.941363	1.04686	0.0460245	0.0962688	0.130429	2.38908	-1.71981	-3.97637	0.0262428	0.066069	0.075899	25.0668	22.8327	21.1634	25.1627	23.3108	24.0509	22.1272	22.9955	23.8261	21.2111	22.5295	21.5806	24.3702	23.8878	21.3685	22.8596	22.6795	23.4544	21.2757	22.2121						+	WT9_ir_WT9_sh			3	3
Q99LB4;Q3UJ44;Q3TNN6;D3YTL5;P24452;D3YZN3;D3YU77;D3Z014;D3Z4K5	Q99LB4;Q3UJ44;Q3TNN6;D3YTL5;P24452	Macrophage-capping protein	Capg	0.851846	1.06892	0.0771311	2.02363	0.0159681	2.7881	0.0696391	0.0961571	0.192899	1.11277	1.01695	2.02771	1.79675	1.47928	3.04391	24.8668	23.9796	23.5522	23.5815	23.6963	23.9768	25.9676	23.9847	21.9886	23.332	24.5677	25.9008	22.4828	24.4878	24.3557	25.0223	23.3138	24.2078	23.911	24.5444								+	AOX9_ir_AOX9_sh	9	9
Q9WTP7;Q9D8W6;F6RP11	Q9WTP7;Q9D8W6	GTP:AMP phosphotransferase AK3, mitochondrial	Ak3	0.346593	1.06876	0.302529	1.073	0.044377	1.14755	0.460181	0.0959373	1	0.519233	0.10165	1.10195	1.35284	0.198558	2.38243	28.4727	28.422	28.3071	28.4331	28.5162	28.5177	28.4309	28.5732	28.4083	28.5855	28.7601	28.4855	28.2088	28.5582	28.7934	28.5226	28.5146	28.4136	28.7823	28.7212								+	AOX9_ir_AOX9_sh	17	17
E9Q8T1;E9Q9Z4;Q3UL40;A0A140LJ29;A0A140LIQ6;E9QL08;Q9JJG0;A0A140LIQ1;A0A140LIJ2;A0A140LI86;A0A140LJA0;Q5DTJ3;Q9ER91	E9Q8T1		Tacc2	0.652849	1.06851	0.933323	0.988399	0.408766	1.11191	0.185187	0.095599	0.467155	0.0299682	-0.0168343	-0.0863341	0.388525	0.153038	0.871707	26.1784	26.8647	26.5789	26.5785	26.2092	26.6651	26.2698	26.631	26.2541	25.9566	26.3333	26.3965	26.0498	26.5819	26.2212	26.0135	26.5139	26.4096	26.9662	26.6039										35	35
Q91WK1	Q91WK1	SPRY domain-containing protein 4	Spryd4	0.764189	1.06836	0.620377	0.901597	0.844573	1.0543	0.116799	0.095401	0.310401	0.207344	-0.149445	-0.515149	0.073363	0.0762856	0.202511	27.8466	27.4037	27.0392	27.075	27.091	27.8805	26.9037	26.8582	27.3228	27.5785	26.8386	27.0472	26.3441	26.8054	26.4916	26.7917	26.3688	26.2351	26.1571	27.0363										11	11
Q5SUC3;P35564;Q3TXE5	Q5SUC3;P35564;Q3TXE5	Calnexin	Canx	0.273561	1.0682	0.335809	0.958024	0.222016	1.11733	0.562946	0.0951851	1.17558	0.473907	-0.061866	-1.02398	0.653616	0.160049	1.32421	28.2234	28.0155	27.9336	28.1401	27.9134	28.0025	28.0614	27.857	27.5373	27.8823	28.019	27.8547	28.0581	28.007	27.8376	28.0405	28.1608	27.9737	28.1752	28.0155										24	24
Q2TPA8;B1AX78;Q99JH2;Q9D015;B1AX77	Q2TPA8;B1AX78;Q99JH2	Hydroxysteroid dehydrogenase-like protein 2	Hsdl2	0.724706	1.06811	0.483568	0.88512	0.533944	1.10267	0.139838	0.0950653	0.364814	0.315542	-0.176056	-0.73458	0.272504	0.140998	0.649941	30.3841	30.8695	30.928	30.971	30.2654	30.6649	29.8514	30.5304	30.3417	30.1518	30.7473	30.1705	30.8686	30.9035	30.5124	31.0295	30.7525	30.3896	30.9364	31.0303										41	41
Q545F0;P34884	Q545F0;P34884	Macrophage migration inhibitory factor	Mif	0.731016	1.06746	0.502914	1.15246	0.0213775	1.15648	0.136073	0.094183	0.356042	0.298506	0.204713	0.701448	1.67004	0.209744	2.85308	30.5599	29.9566	30.3467	30.025	29.7047	30.3154	31.1177	30.8818	30.3759	30.1944	30.5096	30.5873	30.4613	30.3504	29.9234	30.0009	30.1636	30.2219	30.2509	30.4435								+	AOX9_ir_AOX9_sh	7	7
Q8R2Y2;A0A1L1SQC5;F7ATH5	Q8R2Y2	Cell surface glycoprotein MUC18	Mcam	0.834203	1.06743	0.161948	0.595446	0.988811	1.00391	0.0787281	0.0941353	0.216253	0.790625	-0.747958	-1.54074	0.00488651	0.00563393	0.0144673	25.5236	25.4832	25.8733	25.7822	26.3808	24.8082	26.2937	24.8487	25.3151	25.2533	25.0047	25.2132	25.7992	25.8772	24.082	24.2001	23.6937	25.2148	24.9232	24.7137										5	5
Q80Y52;P07901;Q3UIF3;Q3TKA2;A0PJ91;Q3TJU7;Q3TKB9;Q3TKG0;Q8C5U3;Q8C2A9;B7ZC50;A2A6A2;B7ZC49	Q80Y52;P07901;Q3UIF3;Q3TKA2;A0PJ91;Q3TJU7;Q3TKB9;Q3TKG0;Q8C5U3	Heat shock protein HSP 90-alpha	Hsp90aa1	0.588514	1.06723	0.0735189	1.16154	0.53068	1.0895	0.230243	0.093869	0.563535	1.1336	0.216033	2.05861	0.275167	0.123665	0.655272	28.4365	28.0981	28.0207	28.0971	27.9557	27.7599	28.193	27.8413	27.7495	28.0066	27.5808	28.3957	27.7688	27.5904	28.0776	28.042	28.3979	27.9284	28.0507	28.2577										35	24
Q4VA32;Q9CQR4	Q4VA32;Q9CQR4	Acyl-coenzyme A thioesterase 13;Acyl-coenzyme A thioesterase 13, N-terminally processed	Acot13	0.236665	1.06706	0.0971501	0.900833	0.214286	0.921431	0.625866	0.0936382	1.27925	1.01256	-0.150669	-1.87836	0.669006	-0.118052	-1.34896	30.7282	30.5029	30.558	30.8821	30.6137	30.7475	30.5161	30.6508	30.7448	30.9514	30.6904	30.6713	30.5344	30.8057	30.7115	30.4486	30.8946	30.7396	30.7568	30.4515										9	9
Q3UWS9;Q3U7H9;P99029;G3UZJ4;H3BJQ7;Q91YU9;Q9JHL8	Q3UWS9;Q3U7H9;P99029;G3UZJ4;H3BJQ7;Q91YU9	Peroxiredoxin-5, mitochondrial	Prdx5	0.473936	1.06684	0.414926	0.90176	0.779122	0.97516	0.32428	0.0933403	0.751396	0.38203	-0.149185	-0.859789	0.108395	-0.0362885	-0.290093	32.8515	32.5975	32.8015	32.8071	33.2083	33.174	33.0403	33.0771	33.1858	33.124	33.0209	32.9594	32.4817	33.0921	32.7042	32.5982	32.599	32.9551	32.6651	32.9871										16	16
A2APY7	A2APY7	NADH dehydrogenase [ubiquinone] 1 alpha subcomplex assembly factor 5	Ndufaf5	0.637986	1.06667	0.690731	1.13723	0.807226	1.0542	0.195189	0.0931194	0.488969	0.160691	0.185528	0.412606	0.0930047	0.0761513	0.252225	25.6292	24.9632	25.0451	25.7477	25.196	25.3186	24.8697	25.3669	26.0413	25.1141	25.459	24.7119	25.3268	23.2554	25.2584	25.3139	24.4506	25.2058	25.0648	25.3727										7	7
Q6P549;A0A087WPT7;A0A1B0GR64	Q6P549;A0A087WPT7	Phosphatidylinositol 3,4,5-trisphosphate 5-phosphatase 2	Inppl1	0.902868	1.06652	0.654655	0.785195	0.0962771	0.591755	0.0443756	0.0929104	0.125964	0.183988	-0.348878	-0.464521	1.01648	-0.756929	-1.88423	24.3886	26.0319	25.4192	24.4112	23.1138	23.7646	21.6324	23.8231	23.7127	24.9675	23.1994	23.5442	24.3933	24.5737	23.548	23.4768	24.7896	23.8723	24.2948	23.5497										10	10
G5E850;Q544Z9;P56395;E0CY88	G5E850;Q544Z9;P56395	Cytochrome b5	Cyb5a	0.495295	1.06636	0.678041	1.06986	0.0104135	1.31989	0.305136	0.0926903	0.714399	0.168744	0.0974224	0.430721	1.9824	0.400413	3.32812	24.9873	24.8641	24.0701	24.7357	25.1909	24.9321	25.0065	24.3215	24.3965	24.6709	24.8863	24.8551	24.2113	24.2204	24.8162	24.7693	24.508	24.5933	24.8824	24.6299								+	AOX9_ir_AOX9_sh	5	5
P70333;Q3UR26	P70333	Heterogeneous nuclear ribonucleoprotein H2	Hnrnph2	0.894439	1.06627	0.838669	1.05516	0.483587	1.38308	0.0484491	0.0925697	0.136969	0.0764094	0.0774555	0.210329	0.315525	0.467884	0.734547	23.9872	22.641	23.769	23.7304	23.9677	24.0281	24.7222	23.9439	23.7379	22.508	21.8386	24.7233	24.0524	23.5796	24.4264	24.0121	23.7405	24.1135	24.7042	24.9551										7	3
A0A1B0GT92;Q9Z1E4;A0A1B0GR90	A0A1B0GT92;Q9Z1E4	Glycogen [starch] synthase, muscle	Gys1	0.664284	1.06615	0.304516	0.883649	0.919624	0.977875	0.177646	0.092408	0.450535	0.516389	-0.178455	-1.09711	0.0363897	-0.0322784	-0.104137	27.8274	28.1904	28.1438	28.2489	28.5106	28.7757	28.3292	28.4479	28.88	28.7566	28.2942	28.2717	28.2869	28.3421	28.5225	27.782	27.4383	28.6766	28.7464	28.5944										23	23
Q9CR68	Q9CR68	Cytochrome b-c1 complex subunit Rieske, mitochondrial;Cytochrome b-c1 complex subunit 11	Uqcrfs1	0.55471	1.06591	0.337229	0.913691	0.245521	1.11372	0.255934	0.0920853	0.61648	0.472075	-0.130222	-1.02079	0.60991	0.15539	1.25319	32.6841	32.9808	32.7091	32.9224	32.8076	32.7641	32.2737	32.6291	32.6005	32.6546	32.8668	32.5853	32.7606	32.8627	32.681	32.9017	32.8731	32.3124	32.7239	33.0666										26	26
Q3U7Z6;Q9DBJ1;Q6NWV5	Q3U7Z6;Q9DBJ1;Q6NWV5	Phosphoglycerate mutase 1	Pgam1	0.685207	1.0655	0.0260553	1.24722	0.127701	1.28567	0.164178	0.0915333	0.420472	1.5841	0.318718	2.72478	0.893805	0.362516	1.69923	29.6317	28.8084	28.5986	28.7226	28.8295	28.7252	29.2528	29.0403	28.7033	28.9837	28.5358	29.0483	28.6651	29.0229	29.0719	29.3855	29.0817	28.8367	29.2921	29.5087						+	WT9_ir_WT9_sh			18	13
Q9DB05;Q9CXX1;P28663	Q9DB05;Q9CXX1	Alpha-soluble NSF attachment protein	Napa	0.751074	1.06546	0.395478	1.37647	0.13053	2.49018	0.124317	0.0914722	0.328353	0.402878	0.460975	0.89786	0.884289	1.31625	1.68474	25.9513	24.9529	25.5996	25.6449	22.8794	25.0927	25.5714	25.2448	25.2632	24.7554	25.9935	24.9534	25.0297	25.4699	25.1168	25.5356	21.7396	22.9398	25.1887	24.792										11	11
J3QMM7;K3W4M4;Q9CZ42;J3QN06;J3QPU6	J3QMM7;K3W4M4;Q9CZ42;J3QN06	ATP-dependent (S)-NAD(P)H-hydrate dehydratase	Carkd	0.668038	1.06539	0.628136	0.922896	0.479468	1.09357	0.175199	0.0913822	0.44511	0.201946	-0.11576	-0.503567	0.31924	0.12905	0.741711	28.458	28.435	28.3717	28.386	28.9278	29.0447	29.2501	28.9229	28.8953	28.9156	29.0377	28.593	28.5077	29.1356	28.5042	28.3108	28.2664	28.7857	28.8914	28.8998										13	13
Q7TMI0;Q5BKQ9;Q3UWW9;Q8BG32;Q497E8;Q8BK73;Q3THG2;Q8C0Z6;Q8K2N7;G3UYH2;G3UWW7;G3UXL5;G3UYL8;G3UX15;G3UYI4;G3UYL3;G3UZ33;G3UX67;G3UWV7	Q7TMI0;Q5BKQ9;Q3UWW9;Q8BG32;Q497E8;Q8BK73;Q3THG2;Q8C0Z6;Q8K2N7;G3UYH2	26S proteasome non-ATPase regulatory subunit 11	Psmd11	0.724969	1.06534	0.48024	1.11405	0.692634	1.05262	0.139681	0.0913166	0.364448	0.318541	0.155819	0.740365	0.159496	0.073978	0.409903	28.6645	28.6166	28.3918	28.1616	28.2547	28.3776	28.7797	28.3667	28.5187	28.3892	28.1922	28.5742	28.1636	27.8042	28.013	27.7648	28.187	28.1408	28.7201	27.8464										21	21
Q8BTN3;P54797;Q99K56;D3Z2V8	Q8BTN3;P54797;Q99K56;D3Z2V8	Transport and Golgi organization 2 homolog	Tango2	0.6612	1.06479	0.59706	1.06164	0.624914	1.11571	0.179667	0.0905678	0.455004	0.223982	0.0863014	0.550422	0.204179	0.157965	0.508368	27.2627	27.367	27.8848	27.2001	26.8971	27.2852	27.2893	27.5859	26.9466	26.2767	27.4432	26.9127	27.0233	27.4038	26.8077	27.1911	27.3562	27.4398	27.8442	27.2311										11	11
Q3U9A8;Q9JJU8	Q3U9A8;Q9JJU8	SH3 domain-binding glutamic acid-rich-like protein	Sh3bgrl	0.78622	1.06451	0.121952	1.29198	0.0817676	1.54864	0.104456	0.0901894	0.280487	0.913811	0.369584	1.72962	1.08742	0.631002	1.99004	25.9869	25.3042	25.1048	24.9725	25.29	24.8602	26.2408	25.3218	24.9897	24.8315	25.0393	26.0863	25.1255	25.1762	25.2826	25.1228	24.2402	25.4019	25.7585	24.8521										6	6
Q9ES83	Q9ES83	Blood vessel epicardial substance	Bves	0.571468	1.06445	0.0530455	0.790683	0.577358	0.948835	0.243008	0.0901093	0.590011	1.27535	-0.338828	-2.26812	0.238555	-0.0757713	-0.580812	25.8863	26.1426	26.2806	26.1785	26.153	26.4339	26.0124	26.0342	26.1143	25.908	26.1075	25.8951	26.5968	26.2809	25.5209	26.2388	26.0262	26.4492	26.1437	26.3668										9	9
Q05BF9;A8Y5Q1;A2AJP9;A8Y5Q0;A2AJQ0;Q3UV70	Q05BF9;A8Y5Q1;A2AJP9;A8Y5Q0;A2AJQ0;Q3UV70	[Pyruvate dehydrogenase [acetyl-transferring]]-phosphatase 1, mitochondrial	Pdp1	0.781407	1.06414	0.519728	0.848931	0.898477	0.978814	0.107122	0.0896923	0.286997	0.284224	-0.236282	-0.673303	0.046493	-0.0308933	-0.131695	26.7831	26.9037	26.8983	27.2194	26.2041	26.7066	25.7774	26.7567	26.4532	26.7338	26.2589	25.9268	26.5278	25.9841	25.4918	26.531	25.9995	25.9787	26.5037	26.4366										18	18
Q6ZWQ6;P61087;A0A0J9YUI1;Q3TL77;A0A0J9YU07;D3Z4U3;Q3V3R8;F8WIC2;A0A0J9YUR9	Q6ZWQ6;P61087;A0A0J9YUI1;Q3TL77;A0A0J9YU07;D3Z4U3	Ubiquitin-conjugating enzyme E2 K	Ube2k	0.881969	1.06403	0.786733	1.12738	0.0504488	0.598376	0.0545468	0.0895386	0.153286	0.104173	0.172968	0.279795	1.29715	-0.740876	-2.30028	23.4348	21.8451	23.9685	23.7306	22.5018	24.1034	22.1955	23.8873	23.8632	24.3275	22.5047	23.7608	22.6724	22.1796	23.8804	24.2445	23.9946	24.051	24.1316	22.6684										5	5
B9VU59;X2FTC5;X2FQP5;Q6JWR1;P70213;E3VX21	B9VU59;X2FTC5;X2FQP5;Q6JWR1;P70213	Friend virus susceptibility protein 1	Fv1	0.88835	1.06396	0.580111	0.820802	0.223136	1.67768	0.0514158	0.0894482	0.144931	0.236489	-0.284893	-0.576532	0.65143	0.746471	1.32068	23.2091	21.4689	23.0907	23.6177	23.1796	21.7982	23.1063	22.2711	22.2214	21.3873	22.6341	22.4739	23.3419	23.1109	23.1809	23.5967	21.8973	21.7422	21.3923	24.3619										5	5
Q3UMR5	Q3UMR5	Calcium uniporter protein, mitochondrial	Mcu	0.949227	1.06345	0.82995	0.818053	0.281961	0.408262	0.02263	0.0887543	0.0657025	0.0809483	-0.289734	-0.221902	0.549812	-1.29243	-1.15361	25.6098	20.5854	26.2483	25.1423	25.0318	22.5628	25.3269	25.3687	25.6553	25.9948	21.8888	24.5348	24.5404	21.5663	21.0571	25.0568	24.4198	21.9826	21.4931	24.3122										4	4
Q9DB20;Q3THG0;Q3TF25;F7D3P8;F6XVM5	Q9DB20;Q3THG0;Q3TF25	ATP synthase subunit O, mitochondrial	Atp5o	0.514165	1.06155	0.430382	0.930262	0.440614	1.06652	0.288898	0.0861763	0.682552	0.366146	-0.104291	-0.830425	0.355942	0.0929115	0.811388	33.2743	33.4204	33.0603	33.3046	33.3306	33.5714	32.8605	33.3555	33.2064	33.3659	33.48	33.2565	33.4951	33.3603	33.505	33.3992	33.2161	33.658	33.5025	33.4581										19	19
Q9CY29;Q3ULG4;O35226;F7AI87	Q9CY29;Q3ULG4;O35226	26S proteasome non-ATPase regulatory subunit 4	Psmd4	0.746128	1.06151	0.144843	1.45087	0.125124	1.27948	0.127186	0.0861206	0.335154	0.839102	0.536914	1.6156	0.90266	0.355556	1.71269	24.5455	23.9662	24.3397	24.345	23.1508	24.718	24.996	24.4459	24.2379	24.4378	24.6024	24.7053	24.2785	24.1477	25.0531	24.8632	24.073	24.8888	25.3623	24.5395										5	5
Q9D3S3;A0A0R4J1U3;Q3TS66;E9Q6P3	Q9D3S3;A0A0R4J1U3;Q3TS66;E9Q6P3	Sorting nexin-29	Snx29	0.943086	1.06149	0.7208	1.2365	0.843352	1.18073	0.0254485	0.0860966	0.0736639	0.142185	0.30626	0.370259	0.0739911	0.23968	0.204126	21.9374	23.6821	21.985	21.6687	24.8989	24.0641	23.7247	21.5188	24.6681	24.2873	22.6222	27.5223	21.9397	22.6594	24.8385	22.9979	22.0387	23.0151	22.8871	22.2235										3	3
Q921R2;Q5BLJ7;P62301;A0A0U1RQ71	Q921R2;Q5BLJ7;P62301	40S ribosomal protein S13	Rps13	0.691434	1.06106	0.171014	1.41424	0.262378	1.3733	0.160249	0.0855042	0.411607	0.766968	0.50003	1.50391	0.581073	0.457647	1.20571	28.4512	27.9487	27.6892	27.2331	26.9467	28.5352	28.8243	28.2425	28.3312	28.5852	27.9487	28.7335	28.1469	27.8107	28.2264	27.9309	26.5628	28.1436	28.226	28.2408										9	9
Q8BKY8	Q8BKY8	Transcription termination factor 2, mitochondrial	Mterf2	0.72593	1.06063	0.649043	0.941458	0.528481	0.882556	0.139105	0.0849174	0.363109	0.187727	-0.0870312	-0.472718	0.27697	-0.18024	-0.658873	25.2826	24.7529	25.1734	25.0971	24.9061	25.6101	24.9448	25.364	25.8228	24.783	25.5844	25.1813	25.4044	25.2692	25.4926	25.2975	25.6688	25.7296	24.5864	25.6417										11	11
Q9DCS9;D3YUK4	Q9DCS9;D3YUK4	NADH dehydrogenase [ubiquinone] 1 beta subcomplex subunit 10	Ndufb10	0.717949	1.06061	0.231659	0.831246	0.372886	0.918936	0.143906	0.0848957	0.374242	0.63515	-0.266652	-1.29434	0.428424	-0.121964	-0.943826	31.2506	31.9011	31.7105	31.5887	31.55	31.9088	30.8227	31.4045	31.589	31.6113	31.4845	31.4117	31.8879	31.7892	31.4362	31.8268	31.8473	31.6675	31.7399	31.9291										15	15
Q542I9;P62192	Q542I9;P62192	26S protease regulatory subunit 4	Psmc1	0.70582	1.0606	0.727841	0.936644	0.868517	1.02234	0.151306	0.0848766	0.39126	0.137963	-0.0944271	-0.360451	0.0612219	0.0318775	0.170938	26.405	25.7294	25.8998	25.7351	26.707	26.542	26.4786	26.5866	26.5159	26.1994	26.3546	25.9192	26.2167	25.8794	26.1198	25.6937	25.7839	26.4741	25.9372	26.4166										12	12
Q8BRK8;G8XUU5;Q60689	Q8BRK8	5-AMP-activated protein kinase catalytic subunit alpha-2	Prkaa2	0.575618	1.06059	0.259529	0.83499	0.0889197	0.870022	0.239866	0.0848694	0.583524	0.585814	-0.26017	-1.21355	1.051	-0.200876	-1.93581	26.416	26.3467	26.5459	26.1669	27.1973	26.3317	25.8019	26.5179	26.5062	26.336	26.1336	26.5529	26.4557	26.4556	26.2974	26.3424	26.6181	26.7288	26.4486	26.1795										14	14
O35972;A0A1B0GSZ9;A0A1B0GQZ1	O35972;A0A1B0GSZ9;A0A1B0GQZ1	39S ribosomal protein L23, mitochondrial	Mrpl23	0.775357	1.06026	0.101443	0.703563	0.498395	0.890353	0.110498	0.0844151	0.2952	0.993776	-0.507249	-1.85021	0.302426	-0.167551	-0.709114	25.371	25.2239	24.8306	25.3531	25.1686	25.9175	24.8613	25.2947	24.9675	25.1483	25.2344	24.4423	24.9673	25.1816	24.0908	24.581	24.7579	25.6074	24.5649	24.8614										5	5
Q5EBQ2;P70296;Q3TGC5;D3Z1V4;D6RHS6;E9QLE5;Q8VIN1	Q5EBQ2;P70296;Q3TGC5;D3Z1V4;D6RHS6	Phosphatidylethanolamine-binding protein 1;Hippocampal cholinergic neurostimulating peptide	Pebp1	0.552089	1.05972	0.592007	1.04923	0.125119	1.1526	0.257991	0.0836891	0.620663	0.227673	0.0693336	0.558163	0.902678	0.204895	1.71272	30.3312	30.536	30.2948	30.3016	30.4316	30.7005	30.9037	30.7487	30.4989	30.7009	30.8339	30.9052	30.6241	30.7568	30.5955	30.3774	30.5596	30.5011	30.7594	30.7502										16	16
Q9CVB6;Q3UA52;Q4FZG5;D3YXG6;A0A087WRT2	Q9CVB6;Q3UA52;Q4FZG5;D3YXG6	Actin-related protein 2/3 complex subunit 2	Arpc2	0.775596	1.0596	0.0935816	1.41546	0.122396	1.34854	0.110364	0.0835186	0.294876	1.02881	0.501268	1.90267	0.912232	0.431395	1.72723	26.6395	26.0742	26.3353	25.2523	26.159	26.2429	27.0089	26.173	25.8678	26.0361	27.0812	25.9244	25.7596	25.5197	25.9729	26.2109	25.5452	25.916	26.0598	26.1526										15	15
Q8BU88	Q8BU88	39S ribosomal protein L22, mitochondrial	Mrpl22	0.755398	1.05921	0.911004	1.01951	0.146001	1.3146	0.121824	0.0829918	0.322422	0.0404796	0.0278805	0.115358	0.835644	0.394627	1.61029	24.0962	24.4593	23.894	23.8166	24.2419	23.68	23.3058	23.9942	22.9642	23.7417	23.6948	23.9159	23.9618	24.2964	23.9393	24.4375	24.0721	23.9059	24.2887	24.5556										5	5
Q9QYI5	Q9QYI5	DnaJ homolog subfamily B member 2	Dnajb2	0.905353	1.05918	0.580125	1.31778	0.554927	0.84085	0.043182	0.0829506	0.122723	0.236479	0.398109	0.57651	0.255764	-0.25008	-0.616136	21.7459	20.4346	22.173	21.9472	21.3027	21.368	23.7057	21.3325	23.0842	21.2665	22.8171	22.502	22.6875	21.2815	23.4771	21.6276	22.8911	22.8277	22.343	21.5842										3	2
Q6ZWS1;P61148;Q71UP6;D3Z6H1;O54837;D6RCX9;D3Z6E2;D3Z192	Q6ZWS1;P61148;Q71UP6	Fibroblast growth factor;Fibroblast growth factor 1	Fgf1	0.782781	1.05906	0.333933	1.31139	0.217252	1.53781	0.10636	0.0827904	0.285138	0.476341	0.391096	1.02821	0.663036	0.620877	1.33937	23.3911	23.3092	23.3158	22.0912	22.6715	23.5998	23.2811	22.3363	22.5256	23.4675	23.2469	23.2996	23.0869	23.239	23.9114	23.8058	21.1132	23.5312	23.4063	23.7138										6	6
Q3TNL9;Q4JFN6;G3EB90;A0A141CM15;A0A075DCA9;P03888;A0A141CM41	Q3TNL9;Q4JFN6;G3EB90;A0A141CM15;A0A075DCA9;P03888;A0A141CM41	NADH-ubiquinone oxidoreductase chain 1	mt-Nd1;ND1;Mtnd1	0.679811	1.05865	0.566524	1.11042	0.481722	1.12217	0.167612	0.0822247	0.428186	0.246782	0.151105	0.597774	0.317204	0.166295	0.737787	30.9858	31.2631	31.1092	30.6024	29.9237	31.2027	30.5714	31.0229	31.1234	30.2211	31.2073	30.4672	30.7703	30.9251	30.7319	30.5904	30.4657	30.8399	30.7615	31.169										6	6
P97450;E9QAD6;Q812D0	P97450;E9QAD6	ATP synthase-coupling factor 6, mitochondrial	Atp5j	0.6818	1.05849	0.642293	1.04815	0.425967	1.15436	0.166343	0.0820107	0.425339	0.192267	0.0678391	0.482623	0.370624	0.207088	0.838737	30.5431	31.1809	30.5659	30.8542	30.6783	30.8553	30.6515	30.9387	30.6522	30.6067	30.943	30.9157	30.8156	31.2063	31.2092	30.7687	31.5756	30.7231	31.372	31.3853										9	9
O09131;D3Z1Q9;Q9D2J1;Q9D2S1;Q8BW12;Q8K2Q2	O09131	Glutathione S-transferase omega-1	Gsto1	0.5976	1.05846	0.00059432	1.31908	0.132777	1.22257	0.223589	0.0819633	0.549596	3.22598	0.399531	5.47018	0.876877	0.289911	1.67344	29.5939	29.1167	28.6069	28.8073	28.5708	28.4404	29.032	28.9444	28.6762	28.9649	28.7416	28.9338	28.5688	28.6938	28.9144	29.0712	28.6875	29.1036	29.021	29.1983						+	WT9_ir_WT9_sh			19	19
Q9D832;Q3TYL7;Q3TU79;Q3TIT6;Q9QYJ3	Q9D832	DnaJ homolog subfamily B member 4	Dnajb4	0.775614	1.05833	0.0618169	1.46756	0.375221	1.26153	0.110355	0.0817894	0.294852	1.20889	0.553421	2.17002	0.425713	0.33517	0.938982	26.4778	25.8915	26.0832	25.5167	25.1086	24.5078	26.0987	25.5857	24.4544	25.8561	25.387	25.3825	24.8386	25.3756	25.0611	25.4774	25.1222	25.3316	25.425	25.8512										12	12
Q3UBA6;Q3TH56;Q3TEK2;P63017;Q504P4;Q3U9L2;Q3ULM1;Q3TZJ3;Q3TQ13;Q3TF16;Q3TRH3;Q3UDS0;Q3KQJ4;Q3TB63;Q3TH04;Q3UXU1;Q3UBR0;D3Z5E2;Q9QZ38;O88687	Q3UBA6;Q3TH56;Q3TEK2;P63017;Q504P4;Q3U9L2;Q3ULM1;Q3TZJ3;Q3TQ13;Q3TF16;Q3TRH3;Q3UDS0;Q3KQJ4;Q3TB63;Q3TH04;Q3UXU1	Heat shock cognate 71 kDa protein	Hspa8	0.375148	1.05816	0.00398279	1.14191	0.205693	1.10856	0.425798	0.0815636	0.939133	2.39981	0.191447	3.99404	0.686781	0.148689	1.3774	31.8452	31.7094	31.6603	31.5644	31.5145	31.558	31.883	31.6616	31.4598	31.6567	31.5377	31.9974	31.6452	31.4858	31.6917	31.7794	31.9332	31.6796	31.9052	31.8474						+	WT9_ir_WT9_sh			40	38
Q3TJ39;Q8C266;P35278;Q3TCT9	Q3TJ39;Q8C266;P35278;Q3TCT9	Ras-related protein Rab-5C	Rab5c	0.682916	1.05774	0.149258	0.763143	0.947213	0.984562	0.165632	0.0809917	0.423743	0.826061	-0.389974	-1.59554	0.0235522	-0.0224457	-0.0683126	26.1734	25.7207	26.8858	25.7958	26.4141	26.7725	26.3705	26.4641	26.6005	26.1063	25.9492	25.9798	26.3907	26.4322	25.5364	25.7638	25.0343	25.7459	26.0523	26.1058										7	7
D2KHZ9;P16858;A0A0A0MQF6;A0A1D5RLD8;S4R257;Q3TUZ9;Q4VBD1;S4R1N5;Q6IWE3;Q2VWQ4;W8QM43;Q8CEV2;V9GX06;V9GXA7;V9GXK0;Q8BJ40	D2KHZ9;P16858;A0A0A0MQF6;A0A1D5RLD8;S4R257	Glyceraldehyde-3-phosphate dehydrogenase	GAPDH;Gapdh	0.42185	1.05769	0.161712	1.11424	0.0828881	1.11454	0.374842	0.0809166	0.846542	0.791257	0.156054	1.54172	1.08151	0.156451	1.98125	34.7646	34.7939	34.4353	34.4491	34.5269	34.3272	34.6472	34.6774	34.5702	34.5733	34.5804	34.6879	34.3257	34.6229	34.2956	34.618	34.3535	34.7222	34.8167	34.5871										36	36
Q8CCX9;Q9JKF7	Q8CCX9;Q9JKF7	39S ribosomal protein L39, mitochondrial	Mrpl39	0.525435	1.05752	0.682334	0.935002	0.614401	0.92674	0.279481	0.080682	0.663877	0.166003	-0.0969589	-0.424575	0.211548	-0.109764	-0.524121	25.8654	25.6908	26.2319	25.9423	25.6338	26.0846	25.5991	25.4031	25.8635	25.9626	25.7821	25.4939	25.7096	24.8358	25.3468	25.6815	25.264	25.3516	25.3215	25.6618										12	12
Q9WTI7;Q5ND45	Q9WTI7	Unconventional myosin-Ic	Myo1c	0.302576	1.05736	0.930926	1.00478	0.238324	1.10143	0.519165	0.0804665	1.10183	0.0310848	0.00688286	0.0894461	0.622832	0.139377	1.2743	29.5801	29.5602	29.4902	29.5156	29.6932	29.5378	29.4426	29.723	29.4718	29.5973	29.6459	29.6666	29.4276	29.3915	29.4183	29.456	29.0895	29.6568	29.6822	29.4276										38	38
D3YYT0;Q8BSI9;Q3UIC2;P15116;P39038	D3YYT0;Q8BSI9;Q3UIC2;P15116	Cadherin-2	Cdh2	0.310244	1.05673	0.343898	0.959283	0.436392	0.956027	0.508296	0.0796066	1.08329	0.463571	-0.059972	-1.00594	0.360124	-0.0648766	-0.819206	28.8734	28.8885	29.1202	28.9753	28.9736	29.1731	29.1435	29.0063	29.21	28.98	29.043	29.0283	29.0278	29.0506	28.8867	28.9755	29.2822	29.0304	29.1706	29.1831										20	20
Q9DCX2;G3X9L6;B1ASE2	Q9DCX2;G3X9L6;B1ASE2	ATP synthase subunit d, mitochondrial	Atp5h;Gm10250	0.628548	1.05645	0.572258	0.93676	0.85131	0.980369	0.201662	0.0792236	0.502955	0.242408	-0.094249	-0.588773	0.0699124	-0.0286026	-0.193606	32.6434	32.6215	32.2597	32.3501	32.8675	32.6459	32.1442	32.5676	32.7317	32.7658	32.5802	32.4122	32.6249	32.6167	32.9587	32.342	32.4433	32.9725	32.5207	32.8736										16	16
Q99JI4;Q8C1T2	Q99JI4;Q8C1T2	26S proteasome non-ATPase regulatory subunit 6	Psmd6	0.670799	1.05629	0.145012	1.3047	0.010202	1.48011	0.173407	0.0790066	0.441127	0.838597	0.383718	1.61483	1.99132	0.565701	3.34192	26.1034	25.8205	25.2711	25.21	26.0655	25.1918	26.484	26.0683	25.4006	25.5499	25.7287	26.5226	26.1436	25.6049	25.9574	25.8042	25.9236	25.5557	26.1803	25.9944								+	AOX9_ir_AOX9_sh	17	17
Q3UVB1;P04247	Q3UVB1;P04247	Myoglobin	Mb	0.650281	1.05614	0.433567	0.892175	0.933413	1.01249	0.186899	0.0788048	0.470906	0.362944	-0.164601	-0.824467	0.029926	0.0179024	0.0862163	35.6922	35.6173	35.763	35.6928	36.6102	36.3196	36.0085	35.8252	36.4403	36.342	36.0763	36.1607	36.1327	36.0992	36.3182	36.2622	35.5193	36.2713	36.2488	36.2474										33	33
Q3TRJ1;Q9EQH3;Q3TKU6;Q3TJ43;Q3UQJ1;Q3TUV7	Q3TRJ1;Q9EQH3;Q3TKU6;Q3TJ43;Q3UQJ1	Vacuolar protein sorting-associated protein 35	Vps35	0.667394	1.05595	0.153416	1.23398	0.0526087	1.36081	0.175618	0.0785351	0.446039	0.81413	0.303321	1.57713	1.27894	0.444471	2.27342	28.9568	28.1033	27.7429	28.0747	28.575	27.4587	28.2483	28.3873	28.2836	27.8591	28.5153	28.1938	28.024	27.8665	28.2708	28.5058	27.7131	28.0873	28.0569	28.1856										28	28
Q3UAF7;B2RRX1;P60710;Q3U5R4;Q4KL81;P63260;Q3UGS0;Q3UA89;Q3U939;Q3U804;Q3TSB7;Q3TIJ9;Q61276;Q3UAF6;Q3UAA9;Q3UCF8;E9Q1F2;E9Q5F4;Q3UD81;G3UZ07;B1ATY1;Q99NC5;E9Q606;A1E281;G3UYG0;E9Q2D1;F8WGM8;O89054;F6WX90;Q6IWE2;Q7M0E4;V9GXQ2	Q3UAF7;B2RRX1;P60710;Q3U5R4;Q4KL81;P63260;Q3UGS0;Q3UA89;Q3U939;Q3U804;Q3TSB7;Q3TIJ9;Q61276;Q3UAF6;Q3UAA9;Q3UCF8;E9Q1F2;E9Q5F4;Q3UD81;G3UZ07	Actin, cytoplasmic 1;Actin, cytoplasmic 1, N-terminally processed;Actin, cytoplasmic 2;Actin, cytoplasmic 2, N-terminally processed	Actb;Actg1	0.740415	1.05592	0.105834	1.29106	0.0148654	1.43351	0.130525	0.0785046	0.34303	0.975377	0.368557	1.82258	1.82782	0.519548	3.09107	31.1302	31.2341	30.8745	30.9969	30.9112	30.6619	32.0112	31.082	30.8108	30.7885	31.1036	31.8619	31.3133	31.1366	31.117	31.4184	31.15	31.0335	31.7264	31.4332								+	AOX9_ir_AOX9_sh	34	13
E9Q9T8;Q3UIK0;Q3TF37	E9Q9T8;Q3UIK0;Q3TF37		Mybpc3	0.377372	1.05567	0.607772	0.977428	0.381988	1.06372	0.423231	0.0781609	0.934539	0.216259	-0.0329384	-0.534127	0.41795	0.0891121	0.925067	34.514	34.6772	34.4756	34.5586	34.8496	34.6587	34.5384	34.7212	34.618	34.6563	34.9644	34.7062	34.7477	34.7469	34.7576	34.7026	34.7687	34.8235	34.7629	34.8403										119	119
Q99P72;Q8BHF5	Q99P72;Q8BHF5	Reticulon-4;Reticulon	Rtn4	0.846167	1.0556	0.0274255	1.97958	0.0343913	1.55419	0.0725439	0.078064	0.200402	1.56185	0.985192	2.69167	1.46355	0.636159	2.54594	27.4449	25.5107	26.8218	25.5918	25.6127	25.9448	27.7217	26.888	26.3435	26.3024	26.5163	26.852	25.9029	25.9558	26.9493	26.8642	25.6339	26.0417	26.6935	26.8174						+	WT9_ir_WT9_sh	+	AOX9_ir_AOX9_sh	13	13
Q9ER35;Q6P264;Q7TQJ3	Q9ER35;Q6P264;Q7TQJ3	Fructosamine-3-kinase	Fn3k	0.775473	1.05556	0.935887	0.984251	0.932797	0.975378	0.110433	0.0780056	0.295043	0.0287764	-0.0229015	-0.0830043	0.0302127	-0.0359669	-0.0870161	25.9577	25.3998	25.3102	25.5342	25.1678	25.5561	25.1902	25.8036	24.9693	25.6445	25.5449	25.1544	26.4392	25.8741	25.8998	26.1637	27.0762	26.0267	26.3258	25.8643										8	8
Q3TDI5;Q8VCI5	Q3TDI5;Q8VCI5	Peroxisomal biogenesis factor 19	Pex19	0.74766	1.05554	0.6818	1.09457	0.060798	1.41411	0.126296	0.0779827	0.333045	0.166343	0.130361	0.425339	1.21611	0.499895	2.18068	26.8603	26.068	25.9702	26.5942	25.6148	25.7764	26.0423	26.1289	25.6686	25.4337	25.7599	26.2329	26.6481	25.2333	25.7431	26.5362	25.4113	25.9251	25.8211	26.2342										9	9
Q925I1;H3BK90;H3BKI6;V9GWS5	Q925I1	ATPase family AAA domain-containing protein 3	Atad3	0.824819	1.0555	0.392358	0.816863	0.83036	1.02734	0.0836415	0.0779259	0.228728	0.406317	-0.291835	-0.90409	0.0807338	0.0389141	0.221358	27.7583	27.2093	27.6457	27.4873	27.5052	27.4094	26.4792	26.6595	27.2428	26.8586	27.1169	27.1537	27.664	27.545	27.5439	28.26	27.4279	27.1718	27.2119	27.3006										24	24
Q9ET78	Q9ET78	Junctophilin-2	Jph2	0.744469	1.05512	0.757404	0.950136	0.682856	1.05424	0.128153	0.0774025	0.337438	0.120673	-0.0737946	-0.319675	0.165671	0.0762024	0.42383	27.2231	27.4771	27.4698	27.5872	27.0908	27.5818	26.6744	27.1773	26.9148	27.1504	27.4706	27.3825	27.5464	27.4771	27.8212	27.7643	27.7709	27.6146	27.4503	27.775										21	21
A0A0G2JGD2;Q545V2;P07091	A0A0G2JGD2;Q545V2;P07091	Protein S100;Protein S100-A4	S100a4	0.967277	1.05419	0.930025	0.910559	0.53153	0.524222	0.014449	0.0761387	0.0423244	0.0315055	-0.135176	-0.0906171	0.274472	-0.93175	-0.653881	26.3422	25.4548	22.5406	25.179	25.8834	22.5535	27.6995	21.6052	25.985	25.8291	21.6005	22.1214	22.1752	22.8076	20.9713	22.1919	25.0646	23.5428	27.0676	21.1717										2	2
Q9DCY1;P24369;Q6ZQM2	Q9DCY1;P24369	Peptidyl-prolyl cis-trans isomerase;Peptidyl-prolyl cis-trans isomerase B	Ppib	0.680621	1.05404	0.101698	1.23395	0.000780444	1.51893	0.167094	0.0759258	0.427025	0.992688	0.303288	1.84858	3.10766	0.603057	5.243	26.086	25.8223	25.2929	25.6454	25.8311	25.7104	26.434	25.5745	25.4337	25.2934	25.6495	26.0435	25.3601	25.4972	25.8198	25.9101	25.3936	25.5114	26.2866	25.8746								+	AOX9_ir_AOX9_sh	9	9
Q9D023;A0A0A6YY89;Q8BWL4;Q6PAR8;E9PY67;Q925J5;Q925J4;Q3V1C1;G5E869;Q8CHH6	Q9D023	Mitochondrial pyruvate carrier 2	Mpc2	0.674595	1.05389	0.0232675	0.77515	0.544415	0.866639	0.170957	0.075724	0.435666	1.63325	-0.367452	-2.79805	0.26407	-0.206498	-0.632975	29.5338	30.0029	29.4027	29.9916	30.5585	30.4469	29.8012	30.0527	30.7882	30.2865	30.3422	30.1714	30.1928	30.0366	29.67	29.8622	29.5976	30.7252	30.1015	29.6187						+	WT9_ir_WT9_sh			11	11
Q9D6J6;M0QWP9;D6RGN4	Q9D6J6	NADH dehydrogenase [ubiquinone] flavoprotein 2, mitochondrial	Ndufv2	0.698625	1.05386	0.761892	1.02393	0.621894	1.07056	0.155756	0.0756821	0.401413	0.118107	0.0341183	0.313537	0.206284	0.0983593	0.51288	31.0521	31.6099	31.4339	31.2725	31.3126	31.2317	31.1962	31.484	31.3707	31.397	31.6324	31.0625	31.2597	31.5984	31.1575	31.3977	31.5366	30.9937	31.9062	31.5705										17	17
Q9JJ28	Q9JJ28	Protein flightless-1 homolog	Flii	0.832948	1.05348	0.136944	0.678177	0.11131	0.687211	0.079382	0.0751575	0.217919	0.863457	-0.560266	-1.65294	0.953466	-0.541175	-1.78959	25.8587	25.8639	26.5268	26.4454	25.588	25.8334	26.0782	24.3445	26.4328	25.4937	25.5237	25.1381	25.9595	25.6779	25.1921	25.2242	25.2412	26.09	24.9544	25.6038										9	9
Q8R3B1;G5DDB7;Q05DG3	Q8R3B1;G5DDB7;Q05DG3	1-phosphatidylinositol 4,5-bisphosphate phosphodiesterase delta-1;Phosphoinositide phospholipase C	Plcd1	0.914813	1.05312	0.878377	1.08132	0.358547	0.860296	0.0386675	0.0746647	0.110398	0.0563193	0.112787	0.157994	0.445454	-0.217094	-0.974078	23.9474	24.4145	23.2977	22.4646	23.3768	23.8817	24.5476	24.1896	23.8335	24.4484	23.5851	23.201	23.7737	23.7397	20.967	23.6817	23.7344	23.9452	23.6715	23.7688										6	6
Q3TIR2;Q14AC7;P61211;F8WIB1;Q9D7H9;Q4V9U3;E9Q006	Q3TIR2;Q14AC7;P61211;F8WIB1;Q9D7H9	ADP-ribosylation factor-like protein 1	Arl1	0.865617	1.05278	0.210582	1.42991	0.501178	1.15909	0.0626743	0.0741985	0.174751	0.676578	0.515923	1.3611	0.300008	0.21299	0.704389	25.8064	25.8686	25.2191	24.7114	24.0248	24.3385	24.0219	24.8495	24.1784	24.6547	24.8974	24.6522	23.7857	24.4912	24.0966	25.0945	24.5756	24.6094	24.6062	24.3399										5	5
Q91VM9;D3Z636;G8JL76	Q91VM9;D3Z636	Inorganic pyrophosphatase 2, mitochondrial	Ppa2	0.577518	1.05274	0.20435	0.87687	0.63052	1.07347	0.238435	0.0741478	0.580564	0.689625	-0.189565	-1.38194	0.200301	0.102288	0.500023	28.9668	29.1813	29.2824	29.1658	28.7649	29.2636	28.6505	28.8082	28.628	28.8684	28.9205	28.5873	28.8122	29.1738	28.7327	28.8597	29.0862	28.2267	29.0069	29.1217										19	19
Q3TKV1;Q8VDM4;Q3U9Y8;Q3TXV1;Q3TW71;Q3TIP0;Q3TI61;Q3TWL6;Q80V77;Q99JX8;Q9CRK7;E9Q2S8	Q3TKV1;Q8VDM4;Q3U9Y8;Q3TXV1;Q3TW71;Q3TIP0;Q3TI61;Q3TWL6;Q80V77	26S proteasome non-ATPase regulatory subunit 2	Psmd2	0.633967	1.05236	0.94548	1.00636	0.742911	0.971961	0.197934	0.0736252	0.494912	0.0243478	0.00914764	0.0705602	0.129063	-0.0410297	-0.339586	28.8749	28.3322	28.4862	28.2514	28.662	28.3813	28.4741	28.6192	28.4417	28.6128	28.3388	28.2756	28.2749	28.1541	28.0441	28.2998	28.3647	28.4374	28.27	28.3782										37	37
A6H644;Q8BG95	A6H644;Q8BG95	Protein phosphatase 1 regulatory subunit;Protein phosphatase 1 regulatory subunit 12B	Ppp1r12b	0.475026	1.05229	0.209887	1.09577	0.57275	1.09303	0.323283	0.0735325	0.749483	0.678014	0.131943	1.36339	0.242035	0.128329	0.588004	27.1361	27.0667	26.6992	26.8938	26.8162	26.813	27.0672	27.2198	26.6878	26.8301	27.1132	27.0949	27.2087	26.7918	26.9322	26.8971	27.7769	26.9151	26.8526	27.3541										33	33
G5E829;Q8K314;Q3TC38;Q3TDJ2;Q05CJ5;F7AAP4;D1FNM8;H2BL43;E9Q828;Q6Q477;D1FNM9;Q3UPA8;Q0VF54;Q8C048;S4R1C4;A2ALL9;Q3UHH0;Q3UHJ3;Q0VF55;F8WHB1;D5L240;Q9R0K7	G5E829;Q8K314	Plasma membrane calcium-transporting ATPase 1	Atp2b1	0.807479	1.05191	0.936252	1.0107	0.23512	1.83037	0.0928688	0.0730164	0.251887	0.0286072	0.0153564	0.0825311	0.62871	0.872134	1.28387	22.6664	23.2733	23.1095	22.4361	23.0972	23.4148	22.7092	22.9711	21.4161	23.2012	22.2914	23.2808	23.0672	23.0993	23.1095	23.1284	23.2933	20.1757	23.6778	23.6401										5	5
Q9D2R6;E9Q6W2	Q9D2R6;E9Q6W2	Cytochrome c oxidase assembly factor 3 homolog, mitochondrial	Coa3	0.856802	1.05142	0.80103	1.09868	0.972749	0.990471	0.0671196	0.0723404	0.186359	0.0963511	0.135768	0.260537	0.0119993	-0.013813	-0.0352438	25.2472	25.0798	23.8843	25.1279	22.7627	25.061	23.6662	25.2088	24.5004	25.0637	23.7393	24.6005	24.4601	24.5702	24.0535	24.6525	25.5202	24.1231	24.5238	24.9116										3	3
Q0PD38;P35293;Q8CEH2	Q0PD38;P35293;Q8CEH2	Ras-related protein Rab-18	Rab18	0.810923	1.05124	0.032966	1.65442	0.0773416	1.55602	0.0910206	0.072089	0.247276	1.48193	0.726326	2.57314	1.11159	0.637862	2.02595	25.4167	25.8224	24.3709	25.1537	24.9518	24.9922	26.5831	26.1	25.6751	25.6322	26.3685	26.1644	25.2893	25.8109	26.1666	25.1575	25.4731	25.8494	25.9444	26.2959						+	WT9_ir_WT9_sh			7	7
Q564F6;P56812;D3Z7Q5	Q564F6;P56812;D3Z7Q5	Programmed cell death protein 5	Pdcd5	0.807982	1.05058	0.471428	0.870832	0.417582	0.884332	0.0925984	0.0711899	0.251213	0.326584	-0.199534	-0.755811	0.379258	-0.17734	-0.854689	26.4482	26.4732	26.5644	26.1061	26.2754	26.7274	26.4982	26.4929	26.5822	26.295	25.8028	26.6479	26.3218	26.743	26.3977	25.3141	26.1211	26.856	26.5891	26.044										5	5
Q7TNG5;E9QK48;D6RGM3;A0A0U1RQ42;A0A0U1RPM7	Q7TNG5;E9QK48;D6RGM3	Echinoderm microtubule-associated protein-like 2	Eml2	0.70841	1.05052	0.449371	1.15767	0.0481522	1.29732	0.149716	0.0710991	0.387616	0.347395	0.211227	0.795333	1.31738	0.37553	2.33013	25.7137	25.6507	25.0935	25.3048	24.8616	25.7508	25.5998	25.1099	25.7858	25.0792	25.7706	25.6103	25.9746	25.0251	25.4969	26.1159	25.3751	25.1172	25.8743	25.3597								+	AOX9_ir_AOX9_sh	16	16
Q8C1L7;Q9CQR2	Q8C1L7;Q9CQR2	40S ribosomal protein S21	mCG_6739;Rps21	0.906816	1.0505	0.196838	0.550248	0.480287	0.638535	0.0424808	0.0710701	0.120816	0.705892	-0.861846	-1.40781	0.318499	-0.647162	-0.740284	23.0215	22.2195	22.9708	23.8197	23.3418	22.8065	22.1227	21.5003	21.0607	23.376	21.5263	21.3099	21.5844	23.8356	21.3625	23.8737	25.5912	21.6711	23.2055	22.3709										4	4
P32020;A2APS4	P32020	Non-specific lipid-transfer protein	Scp2	0.792159	1.05011	0.860856	1.02886	0.397426	1.12555	0.101188	0.0705433	0.272473	0.0650693	0.0410526	0.181017	0.400744	0.170624	0.893987	28.5825	28.2754	27.6882	28.0572	27.8118	27.3629	27.2195	27.8355	27.8862	27.6868	27.5836	27.6305	28.0953	27.6447	27.7341	28.1128	27.6096	27.806	28.0078	27.7257										16	16
Q3TQY2;Q8CBY8	Q3TQY2;Q8CBY8	Dynactin subunit 4	Dctn4	0.702689	1.05005	0.460703	1.22991	0.505888	1.32412	0.153237	0.0704578	0.395672	0.336579	0.298558	0.774871	0.295946	0.40503	0.696428	24.5129	24.0889	24.4409	24.0533	22.3441	24.0961	24.1884	23.8643	24.1753	21.4786	23.5826	24.0427	23.723	24.5374	23.8235	24.2817	24.2301	24.249	24.2156	24.2453										5	5
P26039;Q3UHS6;Q80TM2;Q0V930;Q3TBC3;Q8C9Z8;A2AIM2;F6SX70;F6S1V7	P26039;Q3UHS6;Q80TM2;Q0V930	Talin-1	Tln1	0.698793	1.04976	0.279682	1.14986	0.0125966	1.23995	0.155652	0.07006	0.401176	0.553335	0.20146	1.15951	1.89975	0.310286	3.20083	30.0958	29.986	29.7604	29.6269	30.1246	29.9532	30.6688	29.9014	29.999	29.8589	30.0764	30.3014	29.7764	29.9567	30.0756	29.8133	29.7736	29.8522	30.4066	29.9153								+	AOX9_ir_AOX9_sh	89	89
P51859;E0CXA0;E0CYW7	P51859;E0CXA0;E0CYW7	Hepatoma-derived growth factor	Hdgf	0.753335	1.04973	0.251963	0.684311	0.302455	2.01218	0.123012	0.0700172	0.32525	0.598663	-0.547277	-1.23474	0.519339	1.00876	1.10213	24.2315	24.7605	25.3603	25.2757	23.5603	24.2331	24.5653	23.5875	21.7979	21.5319	24.2153	24.5557	25.1129	25.7554	24.0612	24.2266	25.6826	22.1346	24.1904	24.3584										5	5
Q9CQ75	Q9CQ75	NADH dehydrogenase [ubiquinone] 1 alpha subcomplex subunit 2	Ndufa2	0.775704	1.04932	0.283047	0.860839	0.544908	1.11701	0.110304	0.0694592	0.29473	0.548142	-0.216184	-1.1508	0.263677	0.159642	0.632181	29.0581	29.4789	29.0875	29.3293	30.0157	29.5367	28.8356	29.4743	29.5429	29.4276	30.04	28.8738	29.4842	29.1805	29.2227	29.454	28.6687	29.2879	29.4759	29.3652										11	11
Q9CXI0;F6X4L9;Q3UWE3	Q9CXI0	2-methoxy-6-polyprenyl-1,4-benzoquinol methylase, mitochondrial	Coq5	0.597387	1.04925	0.906607	0.984805	0.388546	1.08064	0.223744	0.0693596	0.549921	0.042581	-0.0220905	-0.121089	0.410557	0.111892	0.911754	27.9181	27.9536	27.9749	27.9704	27.631	28.2883	27.6267	27.7969	27.4845	27.9745	27.9879	27.5992	27.3905	27.8333	28.0862	27.5396	27.6284	27.7281	27.8229	28.0217										19	19
Q3UKA4;P00329	Q3UKA4;P00329	Alcohol dehydrogenase 1	Adh1	0.848282	1.04917	0.770005	0.930406	0.530951	1.14167	0.0714596	0.0692497	0.197606	0.113506	-0.104067	-0.302475	0.274946	0.191145	0.654828	27.8935	27.7546	26.6795	26.8859	27.3695	27.8127	26.4032	26.4698	27.5583	27.168	26.5888	27.2353	26.6034	27.1436	27.5579	27.1092	26.4424	26.8371	26.9716	26.9518										10	10
E9PUM4;A0A1L1SQ51;B2RY15;Q71LX4;Q68FD6;Q8CDM9;A0A1L1SRI1;Q8CHG4;A0A1L1SQP9;Q6PB69;Q9CS79;Q3TN69;Q3TKJ2;A0A1L1SVA8	E9PUM4;A0A1L1SQ51;B2RY15;Q71LX4;Q68FD6;Q8CDM9;A0A1L1SRI1;Q8CHG4	Talin-2	Tln2	0.651994	1.04909	0.800438	0.970983	0.277646	1.07508	0.185756	0.0691341	0.468402	0.0966723	-0.0424824	-0.261333	0.556508	0.104441	1.16482	29.4613	29.1012	29.2455	29.1751	29.7012	29.5876	29.7096	29.7571	29.5696	29.253	29.5053	29.5756	29.5072	29.3843	29.4137	29.1615	29.3724	29.526	29.2979	29.6485										80	69
Q3TB96;Q3T9V8;E9Q586;D3YX34;Q6NZM3;E9Q3M3;O08788;Q3TRF1;D3Z2M9;D3YYG9	Q3TB96;Q3T9V8;E9Q586;D3YX34;Q6NZM3;E9Q3M3;O08788	Dynactin subunit 1	Dctn1	0.63204	1.04862	0.36432	1.12565	0.187072	1.128	0.199256	0.0684914	0.497768	0.438517	0.170758	0.961791	0.727991	0.173771	1.44276	27.0845	26.8226	27.0287	26.8747	26.9067	26.5531	27.2534	26.7136	26.7917	26.5459	26.8178	26.9451	26.7196	26.1638	26.6585	26.6235	26.6637	26.5154	26.631	26.9357										27	27
Q80Y35;E9Q7G0;A0A1B0GSW3;Q3TH77;A0A1B0GT61;Q3UNM2;F6ZQA3;Q91W16;Q99KG8	Q80Y35;E9Q7G0		Numa1	0.917109	1.04755	0.250478	1.95052	0.400791	1.54134	0.0375789	0.0670181	0.107409	0.601231	0.963858	1.23896	0.397082	0.624182	0.887329	23.8627	24.3236	25.1292	24.1156	21.9557	21.2466	25.3472	23.5122	21.8563	23.3108	25.5284	24.917	23.8521	24.5401	24.5045	22.8418	23.3188	24.1284	23.2683	23.288										15	15
P52480;A0A1L1SU37;A0A1L1SQV8;A0A1L1SSN6;A0A1L1STV8;A0A1L1SUV0;A0A1L1ST52;A0A1L1SVH2;P53657	P52480;A0A1L1SU37	Pyruvate kinase PKM	Pkm	0.231895	1.04749	0.805729	0.989663	0.91853	1.0067	0.634709	0.0669418	1.29362	0.0938111	-0.014991	-0.254232	0.0369066	0.0096405	0.10556	33.0293	32.9565	33.1786	32.9767	32.8856	32.9734	32.8356	33.0264	33.0396	33.0603	32.96	32.9845	32.8701	33.1444	33.0058	32.951	33.0858	32.6975	33.1731	32.963										40	40
S4R1S7;A0A0R4J2B0;S4R2U7;E9QA47;S4R2S7	S4R1S7;A0A0R4J2B0;S4R2U7;E9QA47;S4R2S7		Celf2	0.685782	1.0472	0.83883	0.953477	0.342538	1.47405	0.163814	0.0665333	0.419653	0.0763261	-0.0687305	-0.210116	0.465291	0.559789	1.00895	24.0013	23.7299	21.2047	23.3826	24.2412	24.8718	23.763	23.7217	23.8714	24.2654	23.5406	24.1418	23.2607	23.5595	24.2455	23.512	23.3182	23.8462	23.8479	23.7731										4	4
Q9CQN7	Q9CQN7	39S ribosomal protein L41, mitochondrial	Mrpl41	0.799305	1.04694	0.181328	1.22226	0.117489	2.62557	0.0972873	0.0661728	0.262855	0.741536	0.28955	1.46408	0.930004	1.39263	1.75415	23.8899	23.7112	23.3852	23.0464	23.9152	23.7145	23.757	24.102	20.0092	21.3327	24.5058	23.109	23.1463	23.3629	23.6201	23.4427	23.0506	24.223	23.8713	23.5878										5	5
Q64521;A2AQR0	Q64521;A2AQR0	Glycerol-3-phosphate dehydrogenase, mitochondrial;Glycerol-3-phosphate dehydrogenase	Gpd2	0.719584	1.04693	0.689352	0.949002	0.98167	1.00346	0.142918	0.0661617	0.371957	0.161559	-0.0755177	-0.414567	0.00803452	0.00498009	0.0237032	27.6576	27.8911	28.1011	27.6796	27.2794	27.4842	27.1725	27.2721	27.6458	27.0099	27.6964	27.1619	27.7754	27.263	27.1169	27.6515	27.2284	27.4249	27.4269	27.4921										21	21
Q8JZU0;Q80VI7;Q9D3V2;Q8BGA1	Q8JZU0;Q80VI7;Q9D3V2	Nucleoside diphosphate-linked moiety X motif 13	Nudt13	0.817923	1.04687	0.829937	1.04281	0.720309	0.956095	0.0872874	0.066077	0.23792	0.080955	0.0604736	0.22192	0.142481	-0.0647743	-0.370946	27.0231	27.1688	27.0917	26.8863	26.7075	27.2162	27.2098	27.3417	27.184	26.9308	27.0357	27.3039	26.5997	26.6129	26.5756	26.0292	26.5583	27.2146	26.621	26.6718										5	5
P99024;Q80ZV2	P99024	Tubulin beta-5 chain	Tubb5	0.775111	1.04659	0.230949	1.2027	0.673353	1.07982	0.110636	0.0657013	0.295535	0.636484	0.266271	1.2965	0.171757	0.110785	0.437451	29.0595	28.4336	28.9519	28.7848	27.8479	28.2436	28.862	28.2171	28.2178	28.1177	28.314	29.1169	28.5288	28.1597	28.5016	28.8819	28.9432	28.4402	28.3592	28.3751										30	6
Q8BUM1;Q544R5;Q921F2;A0A087WR97;A0A087WRZ5;Q8R0B4;C9DT14;Q8BLD4;Q6VYI5;Q6VYI4;Q05C33;D2KPZ5;A0A087WSE4;A0A087WQA5;A0A087WRP4;H3BJV1;A0A087WSH7;A0A087WQX8;A0A087WNY6;A0A087WS74;A0A087WS17;A0A087WP57;A0A087WSC6	Q8BUM1;Q544R5;Q921F2;A0A087WR97;A0A087WRZ5;Q8R0B4;C9DT14;Q8BLD4;Q6VYI5;Q6VYI4;Q05C33;D2KPZ5;A0A087WSE4	TAR DNA-binding protein 43	Tardbp	0.549582	1.04646	0.116019	1.18051	0.261563	1.1214	0.259967	0.0655174	0.624673	0.935469	0.239414	1.76241	0.582424	0.165303	1.20794	27.5633	27.113	27.1428	26.7908	27.4374	27.1741	27.2828	27.3498	27.2686	27.6197	27.401	27.4479	27.1561	27.0328	27.6418	27.4007	26.8789	27.3792	27.4949	27.2087										11	11
O88986;E9PWY6;Q9CZ08	O88986;E9PWY6;Q9CZ08	2-amino-3-ketobutyrate coenzyme A ligase, mitochondrial	Gcat	0.929461	1.04595	0.385845	0.646023	0.525044	0.721013	0.031769	0.0648113	0.0913498	0.413588	-0.630343	-0.917218	0.279804	-0.471903	-0.664521	23.4569	21.2591	22.5583	24.2497	23.8817	22.4794	22.9568	23.3711	21.7655	23.5452	24.1216	23.077	24.0642	21.4286	21.9953	23.3695	23.8722	23.8941	21.3319	21.2884										3	3
Q91VZ1;Q3U5L3;Q9CWK8	Q91VZ1;Q3U5L3;Q9CWK8	Sorting nexin-2	Snx2	0.881031	1.04545	0.883503	0.963095	0.497297	1.16173	0.0550088	0.0641174	0.154515	0.0537917	-0.0542507	-0.151276	0.303385	0.216276	0.710984	25.8383	25.6889	25.2982	25.3825	25.196	25.4849	26.0138	25.5352	25.2771	25.8596	24.5688	25.5441	25.3867	25.4338	23.9593	25.4155	24.7393	24.6777	25.4901	25.4918										14	14
Q9D1A2;Q6KAT3;Q3TG71	Q9D1A2;Q6KAT3;Q3TG71	Cytosolic non-specific dipeptidase	Cndp2	0.762454	1.04533	0.302799	1.10118	0.345915	1.14641	0.117786	0.0639587	0.312769	0.518846	0.139046	1.10129	0.461031	0.197117	1.00149	26.2147	25.8794	26.2785	25.73	26.105	25.9884	26.1855	26.0243	25.964	25.8713	25.7049	26.8126	26.1224	26.1473	26.4724	26.2268	26.1558	25.853	26.2825	26.0935										19	19
P62715;Q8VED4;Q8BN07;Q3UNF2;P97470	P62715;Q8VED4;Q8BN07	Serine/threonine-protein phosphatase 2A catalytic subunit beta isoform;Serine/threonine-protein phosphatase	Ppp2cb	0.812325	1.04524	0.761794	0.945252	0.497188	0.90485	0.0902702	0.063834	0.2454	0.118163	-0.0812298	-0.313671	0.30348	-0.144249	-0.711169	28.4401	28.3363	28.8378	28.6381	29.3355	29.4287	29.3775	28.5627	29.2936	29.4397	29.2474	28.9836	28.8699	28.893	29.3189	29.1637	28.8345	29.394	29.1506	29.2565										15	15
Q9DBM2	Q9DBM2	Peroxisomal bifunctional enzyme;Enoyl-CoA hydratase/3,2-trans-enoyl-CoA isomerase;3-hydroxyacyl-CoA dehydrogenase	Ehhadh	0.929399	1.04522	0.755981	1.27921	0.417091	0.717663	0.0317979	0.0638084	0.09143	0.121489	0.355248	0.321622	0.379769	-0.478622	-0.855629	25.875	25.2445	25.1546	25.8659	22.0677	21.4055	22.3841	24.9787	26.1332	24.3554	24.8442	23.1265	25.6638	25.4348	25.1475	24.4593	24.3232	24.9597	24.6	24.0872										7	7
P48678;D3YUF7;Q9CTL2;Q8BNX5	P48678	Prelamin-A/C;Lamin-A/C	Lmna	0.801446	1.04491	0.257052	1.18765	0.0275957	1.41377	0.0961258	0.0633827	0.259979	0.589978	0.248115	1.22043	1.55916	0.499543	2.68768	30.5185	30.2507	30.045	29.9276	30.4789	30.1684	31.1211	30.1271	29.7008	30.0305	30.0976	30.8725	30.3047	30.1443	30.5507	30.215	30.2621	30.0452	30.8819	30.2109								+	AOX9_ir_AOX9_sh	51	51
Q99KR7;Q8BQ12;Q9QZH3	Q99KR7	Peptidyl-prolyl cis-trans isomerase F, mitochondrial	Ppif	0.683495	1.04458	0.216395	0.872035	0.253152	0.876045	0.165265	0.0629238	0.422917	0.664752	-0.197542	-1.34213	0.596618	-0.190924	-1.23137	28.4915	28.7176	28.5941	28.7695	29.0574	28.8376	28.1452	28.7033	28.8497	29.0828	28.8522	28.6265	28.6337	28.6895	28.8988	28.5352	28.5233	29.2194	28.8323	28.5122										11	11
E9Q179;Q8C5Q4;Q8C298;D3YV30;D3YUN1	E9Q179;Q8C5Q4;Q8C298	G-rich sequence factor 1	Grsf1	0.916882	1.04457	0.919487	1.03875	0.905652	0.971508	0.0376865	0.0629055	0.107705	0.0364545	0.0548496	0.104316	0.0430385	-0.0417023	-0.122333	26.8272	27.1292	26.5223	25.8876	25.7446	25.804	25.145	24.277	25.3681	25.8963	25.2159	25.6049	25.8898	25.2085	25.639	26.6186	25.7061	25.839	25.4384	26.0369										9	9
Q3TT94;Q571J7;Q6P1F6;Q9CWU3;Q3TPC5;Q7TPQ7;Q925E7;F6RV17;Q8BVB4;Q6ZWR4;Q8BG02;G3UXS9	Q3TT94;Q571J7;Q6P1F6;Q9CWU3;Q3TPC5;Q7TPQ7	Serine/threonine-protein phosphatase 2A 55 kDa regulatory subunit B;Serine/threonine-protein phosphatase 2A 55 kDa regulatory subunit B alpha isoform	Ppp2r2a	0.711884	1.04454	0.524422	1.07098	0.392983	1.15737	0.147591	0.0628658	0.382736	0.280319	0.0989315	0.665546	0.405626	0.210848	0.902839	26.0222	25.8795	26.4449	25.6856	25.9141	25.8607	25.7104	25.7439	25.7907	25.4586	26.2611	25.6448	25.663	26.1581	26.1003	26.3421	26.0362	25.3058	26.2428	25.9197										12	12
B2RTB0;Q3UHX2;Q1WWJ8	B2RTB0;Q3UHX2;Q1WWJ8	28 kDa heat- and acid-stable phosphoprotein	Pdap1	0.863746	1.04435	0.143312	1.46772	0.831738	0.962592	0.0636141	0.0626099	0.177213	0.843718	0.55358	1.62269	0.0800137	-0.055003	-0.219527	23.5045	23.1414	23.5132	22.9639	22.1781	23.1105	24.0987	22.8338	23.36	23.4793	22.4752	23.8106	22.2852	23.2815	22.7851	23.7282	23.2222	23.6006	23.7652	23.3448										4	4
P62911;Q5PR09	P62911;Q5PR09	60S ribosomal protein L32	Rpl32	0.777708	1.04433	0.955518	0.988708	0.321478	1.24018	0.109183	0.0625744	0.29201	0.019761	-0.0163834	-0.0575503	0.492848	0.310553	1.05678	25.7628	25.1313	25.3095	25.3648	26.535	25.2293	25.729	25.9725	25.062	25.8154	26.2996	25.4282	25.5327	25.9896	25.9869	25.7497	24.8788	26.2638	25.814	25.5778										6	6
Q3TJG6;Q9R0Q7;D3Z7C6;Q9CRH1	Q3TJG6;Q9R0Q7;D3Z7C6;Q9CRH1	Prostaglandin E synthase 3	Ptges3	0.874735	1.0442	0.205945	0.731204	0.919275	1.02276	0.0581237	0.0624046	0.162772	0.686249	-0.451654	-1.37655	0.0365544	0.0324688	0.104591	25.8916	25.713	25.6601	26.0139	26.6147	26.8118	26.3426	26.3367	25.777	26.2149	24.8165	26.5431	26.197	25.6259	25.0071	25.6055	25.5902	25.9125	25.85	26.2158										7	7
A0A0R4J083;P51174	A0A0R4J083;P51174	Long-chain specific acyl-CoA dehydrogenase, mitochondrial	Acadl	0.584348	1.04412	0.406125	1.03632	0.261389	1.16666	0.233329	0.0622902	0.569966	0.39134	0.0514717	0.876856	0.582713	0.222379	1.20842	33.2831	33.5128	33.289	33.4237	33.566	33.5648	33.4182	33.5281	33.5384	33.5696	33.8774	33.5877	33.4446	33.4864	33.729	33.5548	32.8267	33.7187	33.703	33.6032										51	51
Q91ZJ5;Q8R0M2;Q3U548	Q91ZJ5;Q8R0M2;Q3U548	UTP--glucose-1-phosphate uridylyltransferase	Ugp2	0.770038	1.04406	0.189683	1.18056	0.0859117	1.21867	0.113488	0.0622086	0.302431	0.721972	0.239466	1.43326	1.06595	0.285309	1.95809	30.0296	30.0887	30.0014	29.9555	30.0111	29.9832	30.7159	29.8994	29.9973	29.9011	29.8539	30.5834	29.6572	30.1244	29.9478	30.2769	30.0246	29.8887	30.5522	30.2204										31	31
Q3TKM5;Q3TGZ3;P70404;Q684I8;Q9CW65	Q3TKM5;Q3TGZ3;P70404;Q684I8	Isocitrate dehydrogenase [NAD] subunit, mitochondrial;Isocitrate dehydrogenase [NAD] subunit gamma 1, mitochondrial	Idh3g	0.745134	1.04399	0.785888	0.9639	0.417354	1.07564	0.127766	0.0621101	0.336523	0.104639	-0.0530449	-0.280936	0.379496	0.105197	0.855127	32.0546	32.1925	31.8432	32.1549	31.6117	31.8448	31.5594	32.1309	31.8205	31.8873	32.0252	31.8958	32.1773	31.6258	31.7721	31.4943	31.6954	31.6874	32.0428	31.4413										19	19
Q3U8Y7;Q3THI5;Q3TKG4;O88685;A2AGN7;Q3TKC2;Q8BUP7;B7ZCF1;Q3UD94;A0A087WPH7;F6Q2E3	Q3U8Y7;Q3THI5;Q3TKG4;O88685;A2AGN7;Q3TKC2;Q8BUP7;B7ZCF1;Q3UD94;A0A087WPH7	26S protease regulatory subunit 6A	Psmc3	0.664329	1.04359	0.155513	1.1581	0.00602623	1.312	0.177617	0.0615498	0.450471	0.808232	0.211758	1.56802	2.21995	0.391773	3.70189	27.4919	27.3313	26.9788	27.0911	26.7886	27.4184	27.5044	27.2417	27.074	26.9938	27.0279	27.5337	27.2102	27.0925	27.0513	27.5308	26.9734	26.9885	27.305	27.6089								+	AOX9_ir_AOX9_sh	16	16
Q6ZWX6;Q9CV24	Q6ZWX6;Q9CV24	Eukaryotic translation initiation factor 2 subunit 1	Eif2s1	0.769934	1.04345	0.0850915	1.25132	0.303712	1.17336	0.113547	0.061364	0.302572	1.07011	0.323456	1.96429	0.517538	0.23065	1.09906	26.8483	26.0058	26.5056	25.7204	26.4134	26.0369	26.4162	26.226	25.9074	26.3224	25.9413	26.566	26.0232	25.7267	26.2571	26.6328	25.9422	26.0139	25.9973	26.4919										14	14
Q8BJ03	Q8BJ03	Cytochrome c oxidase assembly protein COX15 homolog	Cox15	0.792627	1.0433	0.965935	0.993262	0.51757	1.15299	0.100931	0.0611607	0.271842	0.0150522	-0.00975342	-0.0440622	0.286031	0.205383	0.676884	25.8729	25.8739	25.8326	25.5988	25.2369	25.1098	24.9912	25.3809	25.6715	24.465	25.1537	25.5489	25.7271	25.8792	25.3961	25.8608	25.7649	25.0477	25.3092	25.924										7	7
Q5SQB0;Q5U438;Q5SQB7;Q3U536;Q61937;Q9DAY9;Q5SQB5;Q3UDA7;Q8BSZ3;Q5BL09	Q5SQB0;Q5U438;Q5SQB7;Q3U536;Q61937;Q9DAY9;Q5SQB5;Q3UDA7;Q8BSZ3;Q5BL09	Nucleophosmin	Npm1	0.840734	1.04325	0.5036	0.854739	0.996912	0.999147	0.0753412	0.0610817	0.207592	0.297915	-0.226444	-0.70029	0.00134318	-0.00123138	-0.0039928	27.1795	26.5499	27.5337	27.6046	26.0257	27.297	27.1368	26.7961	26.7704	26.9287	26.4496	27.2548	27.4308	26.9727	26.4401	27.2755	26.9018	26.3754	26.1836	27.4364										5	5
Q922Q1;E0CZH6	Q922Q1	Mitochondrial amidoxime reducing component 2	Marc2	0.785015	1.04319	0.871312	1.02543	0.103882	1.18946	0.105122	0.0610081	0.282117	0.0598265	0.0362297	0.167266	0.983458	0.250311	1.83472	25.3177	24.5334	24.6697	25.0473	25.2645	25.1075	25.0423	25.209	24.5874	24.9081	25.1663	25.0139	24.9289	24.9157	24.8748	25.7855	25.1787	25.1546	25.2504	25.0018										7	7
Q3U781;Q9D6W4;P84104;A2A4X6	Q3U781;Q9D6W4;P84104;A2A4X6	Serine/arginine-rich splicing factor 3	Srsf3;Gm12355	0.819844	1.04313	0.81386	1.05383	0.195628	1.25986	0.0862689	0.0609234	0.235358	0.0894501	0.0756428	0.243347	0.708569	0.333265	1.41206	25.021	24.4892	23.9671	24.5389	24.805	24.3655	24.1462	24.0354	24.0643	24.073	23.753	23.8789	24.1029	23.1197	24.5704	24.0691	23.9068	23.9372	24.3543	24.6076										6	6
Q80T06;A0A0R4J1E2;P57776;E9QN08;D3YUQ9	Q80T06;A0A0R4J1E2;P57776;E9QN08;D3YUQ9	Elongation factor 1-delta	Eef1d	0.712444	1.04297	0.0170456	1.41705	0.000379678	1.51179	0.147249	0.0606979	0.381951	1.76839	0.502895	3.001	3.42058	0.59626	5.85718	28.9825	28.7501	28.3705	28.2077	28.7401	28.4013	29.4161	28.5673	28.2951	28.3255	28.8992	29.0986	28.411	28.3321	28.9914	28.8817	28.2661	28.6717	28.7673	29.1626						+	WT9_ir_WT9_sh	+	AOX9_ir_AOX9_sh	13	13
Q8BME2;A0A0R4J275;Q7TMF3;Q5M9K5;F6RBR6	Q8BME2;A0A0R4J275;Q7TMF3;Q5M9K5	NADH dehydrogenase [ubiquinone] 1 alpha subcomplex subunit 12	Ndufa12	0.840762	1.04291	0.713174	1.05634	0.284011	1.24551	0.0753268	0.0606133	0.207555	0.146805	0.0790749	0.380927	0.546665	0.316741	1.14832	29.5296	29.5883	29.4589	29.8649	30.2206	30.3631	30.1756	30.3173	30.1577	30.137	30.5723	30.1446	30.1952	30.2768	30.5944	30.6402	29.8596	30.4219	30.6998	30.6728										17	17
O70209;A0A1B0GSX6	O70209;A0A1B0GSX6	PDZ and LIM domain protein 3	Pdlim3	0.909748	1.04268	0.102153	2.78387	0.104487	1.66976	0.0410787	0.0602993	0.116994	0.99075	1.47709	1.84567	0.980936	0.739643	1.83093	24.4073	23.2961	24.2073	20.4684	22.6912	24.2616	25.8487	24.5925	23.5129	23.3462	24.4212	25.6	23.9754	23.4548	23.9568	24.5428	23.1634	24.6103	24.3122	23.7977										6	6
Q02788;D3Z7D5	Q02788;D3Z7D5	Collagen alpha-2(VI) chain	Col6a2	0.788614	1.04224	0.752006	1.0734	0.28403	1.17444	0.103136	0.0596832	0.277255	0.123779	0.102185	0.327074	0.546636	0.231969	1.14827	28.1403	28.2077	28.2528	28.2025	27.8513	27.2305	27.7195	27.4367	27.3085	27.4859	27.6744	27.7301	27.9243	26.8729	27.1579	28.0706	27.384	27.2998	27.6315	27.7145										22	22
Q9DBG7;F6VF36;Q9CVL8	Q9DBG7	Signal recognition particle receptor subunit alpha	Srpr	0.930791	1.04144	0.956759	1.02485	0.0161395	0.315301	0.0311477	0.0585823	0.0896214	0.0191976	0.035413	0.0559436	1.79211	-1.6652	-3.03689	22.119	22.1476	25.1184	23.3723	21.2678	23.2856	23.9101	23.7992	23.8863	24.5253	21.7189	23.9001	22.1662	23.8478	21.9675	22.2922	24.2139	24.9917	22.4533	24.2183								+	AOX9_ir_AOX9_sh	8	8
P27546;E9PZ43;A0A0G2JDN7;A0A0G2JG35;A0A0G2JFT4;A0A0G2JFK3;A0A0G2JDY5;Q78TF3;A0A0G2JE57;A0A0G2JDU1	P27546	Microtubule-associated protein 4	Map4	0.732259	1.04125	0.00267743	1.2731	0.106153	1.26594	0.135335	0.0583168	0.354317	2.57228	0.348349	4.28277	0.974067	0.340205	1.82061	28.1478	27.6449	27.3334	27.5138	27.6484	27.4349	27.9578	27.8713	27.2617	27.7146	27.3448	27.963	27.5071	27.4253	27.7545	28.0429	27.7694	27.7828	27.9504	28.1569						+	WT9_ir_WT9_sh			36	36
Q9DBL9;Q922Z5	Q9DBL9;Q922Z5	1-acylglycerol-3-phosphate O-acyltransferase ABHD5	Abhd5	0.811304	1.0411	0.457625	1.43971	0.885822	0.971412	0.0908166	0.0581123	0.246766	0.33949	0.525775	0.780394	0.0526534	-0.0418446	-0.148239	24.8723	24.5135	24.7607	24.9803	21.5187	22.9301	24.6296	24.2947	24.7022	24.6282	23.9531	24.6153	24.6393	24.5766	23.8633	23.9727	23.7022	23.9804	24.1234	24.0002										4	4
Q3UN47;O08600	Q3UN47;O08600	Endonuclease G, mitochondrial	Endog	0.87038	1.04076	0.363841	0.869736	0.318305	0.80835	0.0602913	0.0576401	0.16849	0.439088	-0.20135	-0.962805	0.497157	-0.306947	-1.06419	27.1729	28.4504	28.5399	28.1248	28.4214	28.3243	28.5376	28.5294	28.6957	28.6034	28.5818	28.5688	28.4951	28.6696	27.8808	27.6303	28.5719	28.4405	28.7581	28.2351										10	10
P62737;Q3UJ36;P63268;Q61852;D3YZY0;I6L9D2;D3Z2K3;A0A0U1RQ96	P62737;Q3UJ36;P63268;Q61852;D3YZY0	Actin, aortic smooth muscle;Actin, gamma-enteric smooth muscle	Acta2;Actg2	0.607502	1.04061	0.617746	0.955108	0.880012	1.00955	0.216453	0.0574356	0.534537	0.20919	-0.0662636	-0.519093	0.0555114	0.0137085	0.15585	35.7002	35.8911	35.7783	35.9419	35.7666	35.5818	35.5372	35.6792	35.772	35.7445	35.8812	35.7945	36.1024	35.9914	36.0336	35.9116	36.0926	35.8839	35.9021	36.0618										42	42
F8WHM5;Q53WR6;Q61543;F6RSH1;Q8BQH1;E9PWD8	F8WHM5;Q53WR6;Q61543	Golgi apparatus protein 1	Glg1	0.909011	1.04048	0.374568	0.832239	0.68445	1.14933	0.0414307	0.0572536	0.117955	0.426469	-0.26493	-0.940333	0.164658	0.200788	0.421553	24.6642	23.9372	24.1319	24.406	25.6193	25.0466	25.0662	24.6395	24.1905	24.4509	23.4338	26.0234	24.8521	24.7364	24.7376	24.9552	25.0179	24.827	25.2857	24.215										16	16
A2AKU9;Q8C2Q8;Q9D9D7;Q3UD06;Q91VR2;Q9ERA8;A2AKV2;A2AKV3;A2AKV1;A2AKV0	A2AKU9;Q8C2Q8;Q9D9D7;Q3UD06;Q91VR2;Q9ERA8;A2AKV2;A2AKV3;A2AKV1	ATP synthase subunit gamma;ATP synthase subunit gamma, mitochondrial	Atp5c1	0.813784	1.04048	0.975768	0.995041	0.311388	1.10507	0.089491	0.0572491	0.24345	0.0106536	-0.00717201	-0.0313382	0.506698	0.144134	1.08056	31.9606	32.1979	31.7014	32.1525	31.919	31.824	31.0315	31.9963	31.5383	31.791	32.1421	31.5455	31.5533	31.6138	31.8448	31.9563	31.6866	31.8751	31.6064	32.0584										20	20
P16332;Q8VED0;Q9CSI4;Q8BMR7;Q3UFU2	P16332;Q8VED0	Methylmalonyl-CoA mutase, mitochondrial	Mut	0.810978	1.04023	0.729645	0.948977	0.255145	0.88943	0.0909912	0.0568981	0.247202	0.136888	-0.0755543	-0.357945	0.593213	-0.169046	-1.22576	28.3316	29.1716	29.0395	28.6658	28.685	28.6274	28.7864	28.638	28.4982	28.8545	28.9311	28.4946	28.505	28.8322	27.9416	28.4	28.8779	28.7974	28.6786	28.7862										27	27
P56379	P56379	6.8 kDa mitochondrial proteolipid	Mp68	0.844738	1.04017	0.207242	2.31695	0.233618	2.46256	0.0732778	0.056823	0.202292	0.683522	1.21223	1.3722	0.631493	1.30016	1.2884	27.215	27.2962	27.2842	27.4514	22.8745	27.2128	27.7521	28.0145	27.2406	22.4826	28.5577	27.4432	27.3136	26.8313	27.3867	27.2953	26.578	27.9426	27.4274	27.3855										3	3
P97823;J3QP56;Q4FK51;D3Z111;D3YUG4;D3Z269;J3QQ63	P97823;J3QP56;Q4FK51;D3Z111;D3YUG4	Acyl-protein thioesterase 1	Lypla1	0.733696	1.04013	0.181008	0.820595	0.231102	0.85946	0.134484	0.0567707	0.352325	0.742301	-0.285258	-1.46529	0.636196	-0.218497	-1.29603	28.9062	28.3207	28.4083	28.7273	28.5536	29.3747	28.2741	28.6688	28.8248	28.8481	28.3439	28.0907	28.2706	28.7434	28.5156	28.4641	28.8689	28.6696	28.7435	28.4429										9	9
P56480	P56480	ATP synthase subunit beta, mitochondrial	Atp5b	0.604946	1.03989	0.589495	0.954164	0.988407	0.999135	0.218283	0.0564247	0.538411	0.22952	-0.0676903	-0.562025	0.00506408	-0.00124817	-0.01499	36.4213	36.5773	36.5614	36.2029	36.2475	36.4342	36.1381	36.1886	36.271	36.3004	36.3175	36.227	36.5521	36.6489	36.3495	36.4936	36.4992	36.4035	36.4833	36.5802										40	40
A0A087WRP7;A0A087WNZ5;P0CW02	A0A087WRP7;A0A087WNZ5;P0CW02	Lymphocyte antigen 6C1	Ly6c1	0.957403	1.03988	0.634911	0.713167	0.466997	1.92155	0.0189052	0.0564205	0.055109	0.197287	-0.487688	-0.493515	0.330686	0.942268	0.763651	22.5301	21.1799	22.1591	22.3321	25.3436	25.6659	22.8256	25.2629	25.2723	20.965	25.4325	24.8661	24.1127	24.1615	25.0921	24.8168	20.7185	25.6333	22.2041	24.4267										2	2
A2AJI1;A8Y5P4;A2AJI0;F6WF36	A2AJI1;A8Y5P4;A2AJI0;F6WF36	MAP7 domain-containing protein 1	Map7d1	0.89498	1.03967	0.90138	0.960577	0.609417	0.876949	0.0481869	0.056123	0.136263	0.0450923	-0.0580265	-0.127907	0.215085	-0.189436	-0.531639	22.7569	22.134	23.1105	23.6823	22.1633	22.8516	23.4686	23.7495	23.0154	23.2338	23.6672	23.1513	23.3111	24.209	23.0213	23.5537	23.7195	24.0756	24.1196	22.5127										6	6
P09055;Q8BUD1	P09055	Integrin beta-1	Itgb1	0.674889	1.03967	0.520158	1.09984	0.102777	1.18482	0.170768	0.0561203	0.435244	0.283865	0.137289	0.672591	0.988104	0.244666	1.8417	28.9186	28.8339	28.3917	28.0335	28.8724	28.8791	28.8263	28.3855	28.4548	28.9541	28.4801	28.7748	28.2939	28.8566	28.9557	28.6206	28.4167	28.4618	28.803	28.926										20	20
A2RTA0;P07310	A2RTA0;P07310	Creatine kinase M-type	Ckm	0.725207	1.0396	0.646564	1.04794	0.62892	0.946588	0.139538	0.0560295	0.364116	0.189388	0.0675529	0.476348	0.201404	-0.0791916	-0.502401	34.0846	34.0956	34.2185	34.1058	33.6245	33.8057	33.5978	34.1218	33.8243	33.9438	34.0868	33.6206	33.9753	34.1551	34.0385	34.1505	34.388	34.3057	34.2484	34.244										35	35
P09528;Q9D5H4	P09528	Ferritin heavy chain;Ferritin heavy chain, N-terminally processed	Fth1	0.797575	1.03948	0.855993	0.968499	0.198042	1.73216	0.0982283	0.0558666	0.265181	0.0675298	-0.0461773	-0.187426	0.703243	0.792572	1.4036	27.6126	27.5598	27.3954	27.603	28.0395	27.3403	27.7667	27.173	27.6092	27.3858	27.7322	27.8669	28.1065	27.9993	28.0389	28.3192	24.834	27.9497	27.863	28.0623										18	18
A2AVJ7;Q99PL5;Q6ZPS0;Q8C7E8	A2AVJ7;Q99PL5;Q6ZPS0	Ribosome-binding protein 1	Rrbp1	0.846418	1.03917	0.30412	1.21857	0.0814802	1.33948	0.0724151	0.0554302	0.20007	0.516954	0.285183	1.09807	1.08895	0.421669	1.99232	26.1852	25.9737	25.5347	25.7885	26.3674	26.0058	27.0574	26.6566	25.7797	26.3764	26.5488	26.9439	26.2112	26.1936	26.5699	25.7347	26.2321	26.2382	26.3748	26.2168										23	23
Q99K86;Q9R069;Q8BGB4;D3YTK7	Q99K86;Q9R069;Q8BGB4	Basal cell adhesion molecule	Bcam	0.727272	1.03917	0.527351	0.937896	0.784556	0.959143	0.138303	0.055426	0.361243	0.2779	-0.0924995	-0.660728	0.105376	-0.0601826	-0.282738	26.5816	26.9282	26.8181	26.8061	27.1266	26.7056	26.5818	26.5121	26.6741	26.7383	26.8579	26.7562	26.8696	27.0227	26.8952	27.1509	27.6792	26.7365	27.1538	26.9957										14	14
Q3UJ89;Q3TZ45;Q69Z91;Q99NB1;Q99KM8	Q3UJ89;Q3TZ45;Q69Z91;Q99NB1	Acetyl-coenzyme A synthetase;Acetyl-coenzyme A synthetase 2-like, mitochondrial	Acss1	0.762813	1.03864	0.383342	0.895983	0.807599	0.982115	0.117582	0.0547005	0.312278	0.416413	-0.158457	-0.922304	0.0928041	-0.0260368	-0.251726	30.6058	30.5668	30.472	30.6278	30.6265	30.6477	29.9916	30.7373	30.8161	30.538	30.5989	30.3328	30.6945	31.0204	30.904	30.625	30.7148	30.6875	30.7483	30.8124										33	33
P14733;Q8C553	P14733;Q8C553	Lamin-B1	Lmnb1	0.591562	1.03847	0.240045	1.09582	0.000478139	1.40803	0.227999	0.0544529	0.558845	0.619707	0.132013	1.26921	3.32045	0.49368	5.65591	27.4033	27.2614	26.9094	27.1231	27.5725	27.2302	27.6155	27.3172	26.9054	27.1464	27.3785	27.7097	27.3487	27.1661	27.382	27.5247	27.0441	26.8993	27.5665	27.3149								+	AOX9_ir_AOX9_sh	31	30
Q6RI64;O09061	Q6RI64;O09061	Proteasome subunit beta type;Proteasome subunit beta type-1	Psmb1	0.815688	1.03817	0.480778	1.11684	0.0939799	1.24793	0.0884758	0.0540432	0.240905	0.318055	0.159419	0.739429	1.02697	0.319542	1.89992	28.3419	27.8029	27.8065	27.9649	27.1504	27.7988	28.1514	27.7966	27.542	27.3889	27.8123	27.8663	27.6828	27.5642	27.1844	28.023	27.4279	27.4655	27.3917	27.8163										7	7
Q3UJS0;P62918;Q9Z237;Q3THC7	Q3UJS0;P62918;Q9Z237;Q3THC7	60S ribosomal protein L8	Rpl8	0.84785	1.03795	0.284379	1.1756	0.135883	1.31962	0.0716809	0.0537319	0.198177	0.546102	0.233396	1.14738	0.866836	0.400121	1.65811	27.3383	26.8016	26.8957	26.3862	27.0191	26.9913	26.623	27.2539	26.5573	26.5968	27.6717	26.7393	27.0554	26.8601	27.4301	27.3706	26.6084	27.0889	26.5376	27.4608										5	5
B9EHN0;Q02053;P31254;Q61341	B9EHN0;Q02053	Ubiquitin-like modifier-activating enzyme 1	Uba1	0.385191	1.03786	0.642483	1.01791	0.836031	1.01251	0.414324	0.053606	0.918545	0.192139	0.025613	0.482343	0.0777776	0.0179333	0.213827	30.015	29.808	29.8267	29.8289	29.7384	29.8962	29.7264	29.9595	29.9141	29.9406	29.8873	29.8614	29.8699	29.7686	29.8005	29.9356	29.6365	30.0906	29.7886	29.9457										45	45
Q8BG51;F7ASU3;Q7TPW0	Q8BG51	Mitochondrial Rho GTPase 1	Rhot1	0.773746	1.03772	0.0784922	0.730529	0.111457	0.747004	0.111402	0.053413	0.297388	1.10517	-0.452987	-2.01643	0.952892	-0.420812	-1.78872	25.2366	25.565	25.3727	25.4451	26.1554	26.5916	25.2782	25.6064	26.4245	26.0295	26.0984	25.4689	25.8405	25.5413	25.6035	25.256	25.8159	26.0375	25.5653	25.2068										14	14
Q3U9R7;Q3UB84;Q3TXK9;P47791;Q91Z57;Q3UAS7;Q3TWI5;Q3U9P5	Q3U9R7;Q3UB84;Q3TXK9;P47791;Q91Z57;Q3UAS7;Q3TWI5	Glutathione reductase, mitochondrial	Gsr	0.890972	1.03765	0.813124	0.955054	0.661368	1.32326	0.0501361	0.0533245	0.141502	0.0898431	-0.0663452	-0.244331	0.179557	0.404093	0.45476	26.2485	25.2655	25.4943	25.1792	25.1664	25.5845	25.3444	24.4028	25.6904	24.9076	24.552	25.0493	24.5835	24.5883	25.1685	24.5892	21.3395	25.5845	24.5048	24.6822										10	10
Q8C140;Q9QXX4;Q91YK1	Q8C140;Q9QXX4;Q91YK1	Calcium-binding mitochondrial carrier protein Aralar2	Slc25a13	0.68614	1.03739	0.625112	0.957448	0.338808	0.926466	0.163587	0.0529594	0.419142	0.204042	-0.0627335	-0.508073	0.470046	-0.110191	-1.01725	32.3415	32.2196	32.1274	32.0589	32.3224	32.3601	31.7488	32.143	32.4968	32.4709	32.3425	32.0121	32.053	32.1947	32.3896	32.1743	32.0989	32.2971	32.0534	32.1906										49	49
Q9WV55	Q9WV55	Vesicle-associated membrane protein-associated protein A	Vapa	0.822395	1.037	0.44352	1.1192	0.0428624	1.34872	0.0849197	0.0524162	0.231957	0.353087	0.162473	0.806037	1.36792	0.43159	2.40468	27.6845	28.0198	27.5232	27.2882	27.3226	27.4201	27.6672	27.5691	27.1625	26.8656	27.6608	27.7073	27.4617	27.7407	26.937	27.8525	27.4926	27.1059	27.2204	28.0349								+	AOX9_ir_AOX9_sh	17	17
P48722;E0CY23;A0A0N4SVU2;Q3TTD4;A0A0N4SW76	P48722;E0CY23	Heat shock 70 kDa protein 4L	Hspa4l	0.897194	1.03593	0.719087	1.11192	0.488521	1.1617	0.0471136	0.0509228	0.133371	0.143219	0.153047	0.372652	0.311117	0.216241	0.726019	26.6765	26.7015	25.9123	25.8894	27.1328	25.5928	27.0273	26.3729	25.9734	25.7493	26.8708	25.9888	26.0104	25.9345	25.2033	26.0202	25.9655	26.8979	25.6847	26.3589										18	17
Q78P93;Q3U646;Q9WV54;Q3U8A7;Q3TWT5;D3Z505	Q78P93;Q3U646;Q9WV54;Q3U8A7;Q3TWT5	Acid ceramidase;Acid ceramidase subunit alpha;Acid ceramidase subunit beta	Asah1	0.928354	1.03538	0.307055	2.06522	0.482993	1.26195	0.0322865	0.0501541	0.0927877	0.512784	1.04629	1.09096	0.316059	0.335655	0.735578	26.6262	25.2893	24.9249	25.4677	24.2847	21.0585	26.7352	25.652	24.8673	24.8103	24.4199	25.9408	26.1152	25.2008	24.9812	24.7006	25.5054	25.8229	25.8802	24.742										9	9
Q99LP6;Q3UTB8	Q99LP6;Q3UTB8	GrpE protein homolog 1, mitochondrial;GrpE protein homolog	Grpel1	0.74894	1.03531	0.140754	1.17805	0.360551	1.13436	0.125553	0.0500671	0.331285	0.851538	0.236399	1.63469	0.443033	0.181878	0.969795	27.8413	27.7148	27.0687	27.3416	27.6526	27.6188	27.9041	28.0452	27.5106	28.0063	28.0495	27.5272	27.365	27.721	27.8804	27.3365	27.7829	27.8536	27.9536	27.7598										14	14
Q3ULH5;Q3TVV6;Q8VEK3;O88568;Q8C290;Q3TXW2;Q3TWN5;Q3TGN5;G3XA10;Q3TS50	Q3ULH5;Q3TVV6;Q8VEK3;O88568;Q8C290;Q3TXW2;Q3TWN5;Q3TGN5;G3XA10;Q3TS50	Heterogeneous nuclear ribonucleoprotein U	Hnrnpu;Gm28062	0.693225	1.035	0.965112	0.997112	0.558505	1.05813	0.159126	0.0496292	0.409064	0.0154224	-0.00417213	-0.0451275	0.252973	0.081522	0.610446	28.1667	27.677	27.9319	27.7677	28.1445	27.8526	27.9803	27.8937	27.5828	27.8917	27.8037	27.5546	27.8015	27.7189	27.7885	27.9249	27.6995	27.999	27.8963	28.0912										21	21
Q8C0E2	Q8C0E2	Vacuolar protein sorting-associated protein 26B	Vps26b	0.816929	1.03487	0.42045	1.12561	0.0811546	1.54094	0.0878156	0.0494446	0.239247	0.376286	0.170709	0.849208	1.09069	0.623812	1.9949	22.7314	22.4845	22.5508	22.3729	22.1133	21.9311	22.2408	22.2332	21.1313	21.6946	22.0373	22.098	22.3704	21.5618	22.4823	21.7622	21.0852	21.8693	21.9663	22.6173										4	4
Q3UE06;Q3UDU9;P60670	Q3UE06;Q3UDU9;P60670	Nuclear protein localization protein 4 homolog	Nploc4	0.944695	1.03449	0.852245	1.14948	0.301163	0.704795	0.0247082	0.0489212	0.0715772	0.0694356	0.200983	0.192371	0.521198	-0.504725	-1.10529	25.139	23.8325	24.8627	24.4983	24.0871	20.4196	25.2794	24.4492	23.5429	24.7477	24.6803	23.0699	24.8428	25.2749	21.9263	24.6403	25.026	24.7167	23.6033	23.8797										9	9
A0A0U1RQ05;Q7TMB8;A0A0R4J119;Q5SQX6;Q6PGK0;F6QD74;Q8C8R2;G3UZI5	A0A0U1RQ05;Q7TMB8;A0A0R4J119;Q5SQX6;Q6PGK0	Cytoplasmic FMR1-interacting protein 1;Cytoplasmic FMR1-interacting protein 2	Cyfip1;Cyfip2	0.948473	1.03435	0.709924	0.824513	0.628781	1.23522	0.0229751	0.0487278	0.0666798	0.148788	-0.278387	-0.385488	0.201501	0.304762	0.502608	24.1394	23.5105	23.5499	24.3511	23.3863	24.2442	25.2859	24.4672	24.4472	23.9999	23.757	24.4385	23.8088	24.427	24.3388	21.2231	21.3369	24.2115	23.6127	23.1216										10	10
Q5NTY0;Q3TK61;P63037;B1AXY1;B1AXX9;B1AXY0	Q5NTY0;Q3TK61;P63037;B1AXY1;B1AXX9;B1AXY0	DnaJ homolog subfamily A member 1	Dnaja1	0.937755	1.03425	0.133243	1.67075	0.48237	1.51416	0.0279107	0.0485809	0.0805808	0.875357	0.740494	1.67112	0.31662	0.59852	0.73666	25.052	23.2863	24.554	22.872	22.4714	22.0216	23.5005	22.9785	21.7744	21.1004	22.7315	22.2153	23.0277	21.5982	21.8964	24.0317	23.667	21.8478	22.8564	23.0812										4	4
Q544R1;Q3UYN1;A0A1B0GRP7;Q9Z2Y8;Q6P8V7;A0A1B0GRR5;A0A1B0GSP5;Q80ZV3;A0A1B0GQY5;A0A1B0GSA1	Q544R1;Q3UYN1;A0A1B0GRP7;Q9Z2Y8;Q6P8V7;A0A1B0GRR5;A0A1B0GSP5;Q80ZV3	Proline synthase co-transcribed bacterial homolog protein	Prosc	0.706158	1.0342	0.0941118	1.13528	0.225388	1.11334	0.151098	0.0485199	0.390784	1.02636	0.183046	1.89901	0.647069	0.154888	1.31364	28.3437	28.3682	28.2019	28.0874	28.069	27.9092	28.2464	28.0152	27.9978	28.2137	28.3125	28.1204	27.9805	28.303	28.2192	28.4153	28.0234	28.2957	28.6551	28.0752										12	12
Q9D020;A0A0N4SW80	Q9D020	Cytosolic 5-nucleotidase 3A	Nt5c3a	0.705448	1.03403	0.73095	0.962573	0.359689	1.12562	0.151535	0.048278	0.391783	0.136113	-0.0550327	-0.356134	0.444073	0.170718	0.971636	28.4965	28.418	28.2674	28.3673	28.9737	28.8445	28.6945	28.5842	28.1293	28.9022	28.5501	28.2296	28.2328	28.4394	28.3701	28.5158	28.4581	28.2133	28.648	28.8997										20	20
Q3UDQ7;Q8JZQ2;Q3U7C0;Q8R5F1;Q9D736	Q3UDQ7;Q8JZQ2;Q3U7C0	AFG3-like protein 2	Afg3l2	0.7832	1.03357	0.66017	1.05399	0.0935749	1.18453	0.106127	0.0476391	0.284571	0.180344	0.0758591	0.456499	1.02884	0.244318	1.90272	28.3485	28.3658	27.9628	28.1654	28.2155	27.8767	27.6572	27.9675	27.703	27.9327	28.2649	28.0451	28.1916	27.9324	28.2908	28.4795	28.3345	27.8445	28.0009	28.3397										36	35
Q544B1;Q3UJW1;Q3U9J7;P47738;Q3U6I3;A0A0G2JEU1;Q3TVM2;A0A0G2JFQ0;D3YYF3;A0A0G2JF60	Q544B1;Q3UJW1;Q3U9J7;P47738;Q3U6I3;A0A0G2JEU1;Q3TVM2	Aldehyde dehydrogenase, mitochondrial	Aldh2	0.750434	1.03325	0.0251321	0.811866	0.0773305	0.843492	0.124687	0.0471939	0.329232	1.59977	-0.300686	-2.74811	1.11165	-0.245554	-2.02604	31.3289	31.3167	31.913	31.5614	31.6475	31.8004	31.0726	31.429	31.6211	31.5921	31.2575	31.232	31.6372	31.8436	31.5775	31.5908	31.6568	31.6672	31.6712	31.733						+	WT9_ir_WT9_sh			31	31
P10493	P10493	Nidogen-1	Nid1	0.749858	1.03321	0.989655	0.998798	0.9636	0.995378	0.125021	0.0471313	0.330023	0.00451602	-0.00173492	-0.013376	0.0161032	-0.00668297	-0.0470846	30.1899	29.9038	30.0034	30.065	29.8106	29.6365	29.52	29.6167	29.7308	29.6669	29.5273	29.6102	29.6192	29.4872	29.6343	29.9349	29.5592	29.9185	29.6922	29.8259										45	45
Q07417	Q07417	Short-chain specific acyl-CoA dehydrogenase, mitochondrial	Acads	0.752373	1.03301	0.611339	0.968215	0.759849	1.03267	0.123567	0.046859	0.32657	0.213718	-0.0466003	-0.528737	0.119273	0.0463837	0.316329	32.1232	32.647	32.3769	32.5239	32.4405	32.8009	32.7211	32.4865	32.4729	32.7679	32.8983	32.5622	32.5333	32.7088	32.3942	32.5256	32.5983	32.5608	32.737	32.688										28	28
[truncated: 1,254 more rows]
[truncated: 367 more columns]
